# Supplementary material for: Diversity in Cell Morphology, Composition, and Function among Adipose Depots in River Buffaloes
Source: Int J Mol Sci. 2023 May 7;24(9):8410. doi: 10.3390/ijms24098410 (PMC10179058; doi:10.3390/ijms24098410)
Supplement: Supplementary file 1 [file ijms-24-08410-s001.zip]

Archive with 17 entries (17 files):
- Figure S1.pdf
- Figure S2.pdf
- Figure S3.pdf
- Supplementary Materials.pdf
- Table S1.xlsx
- Table S10.xlsx
- Table S11.xlsx
- Table S12.xlsx
- Table S13.xlsx
- Table S2.xlsx
- Table S3.xlsx
- Table S4.xlsx
- Table S5.xlsx
- Table S6.xlsx
- Table S7.xlsx
- Table S8.xlsx
- Table S9.xlsx
