# Supplementary material for: Diversity in Cell Morphology, Composition, and Function among Adipose Depots in River Buffaloes
Source: Int J Mol Sci. 2023 May 7;24(9):8410. doi: 10.3390/ijms24098410 (PMC10179058; doi:10.3390/ijms24098410)
Supplement: Supplementary file 1 [file ijms-24-08410-s001.zip › Table S1.xlsx]

## Sheet: Sheet1
Table S1. Details of quantity control and mapping of RNA sequencing.
Number	Sample	Clean reads	Clean reads pairs	Clean bases	Mapping ratio
1	BSAT-1	137981040	68990520	13787257764	0.9696
2	BSAT-2	147697026	73848513	1.47573e+10	0.9704
3	BSAT-3	149498060	74749030	1.49385e+10	0.9678
4	BSAT-4	148784250	74392125	1.48651e+10	0.9721
5	BSAT-5	145776986	72888493	14566244588	0.9711
6	BSAT-6	147430506	73715253	1.47307e+10	0.9687
7	SSAT-1	149434978	74717489	1.49318e+10	0.9676
8	SSAT-2	147853472	73926736	1.47734e+10	0.9658
9	SSAT-3	150659174	75329587	1.50558e+10	0.9731
10	SSAT-4	149029348	74514674	1.48911e+10	0.9744
11	SSAT-5	149449182	74724591	1.49323e+10	0.9749
12	SSAT-6	150049946	75024973	1.49925e+10	0.9697
13	IAT-1	149565572	74782786	14945663688	0.9707
14	IAT-2	154355288	77177644	1.5422e+10	0.972
15	IAT-3	150646000	75323000	1.50505e+10	0.9716
16	IAT-4	149497780	74748890	1.49382e+10	0.9691
17	IAT-5	145609496	72804748	1.45492e+10	0.9717
18	IAT-6	150132110	75066055	1.50011e+10	0.9706
19	OAT-1	149248766	74624383	1.49134e+10	0.9703
20	OAT-2	150226572	75113286	1.50107e+10	0.9706
21	OAT-3	149349326	74674663	1.49235e+10	0.9685
22	OAT-4	149774880	74887440	1.49663e+10	0.9678
23	OAT-5	150412606	75206303	1.50286e+10	0.9709
24	OAT-6	150167232	75083616	1.50043e+10	0.9709
25	PCAT-1	149296050	74648025	1.49183e+10	0.9701
26	PCAT-2	148959688	74479844	1.48836e+10	0.9641
27	PCAT-3	145811648	72905824	1.45706e+10	0.9674
28	PCAT-4	149969932	74984966	1.49865e+10	0.9693
29	PCAT-5	148166250	74083125	1.48055e+10	0.9709
30	PCAT-6	149486742	74743371	1.4937e+10	0.9704
31	PRAT-1	149503832	74751916	1.49393e+10	0.9708
32	PRAT-2	150162096	75081048	1.50051e+10	0.9689
33	PRAT-3	149938288	74969144	1.49836e+10	0.9665
34	PRAT-4	149802920	74901460	1.49693e+10	0.968
35	PRAT-5	149116780	74558390	1.48993e+10	0.9757
36	PRAT-6	143520848	71760424	1.4341e+10	0.9684
	Total	5356364670	2678182335	5.35215e+11	-
	Average	1.48788e+08	7.4394e+07	1.48671e+10	0.970011
