# Supplementary material for: Diversity in Cell Morphology, Composition, and Function among Adipose Depots in River Buffaloes
Source: Int J Mol Sci. 2023 May 7;24(9):8410. doi: 10.3390/ijms24098410 (PMC10179058; doi:10.3390/ijms24098410)
Supplement: Supplementary file 1 [file ijms-24-08410-s001.zip › Table S10.xlsx]

## Sheet: Sheet1
Table S10. Functional enrichment by the genes involved in the turquoise module.
Category	Term	Count	%	PValue	Genes	List Total	Pop Hits	Pop Total	Fold Enrichment	Bonferroni	Benjamini	FDR
GOTERM_BP_DIRECT	GO:0006897~endocytosis	68	1.1545	3.38634e-06	LGALS3BP, ITSN2, DENND1C, APP, DENND1B, LRRK2, USP33, ITSN1, LY75, INPPL1, RAB22A, LOXL2, EEA1, RINL, DPYSL2, ANXA6, ENPP2, OLR1, DNM1L, HRAS, AP2M1, CSNK1G3, RALBP1, FNBP1, CSNK1E, GAPVD1, EPN1, DNM2, EPN2, BIN3, HEATR5A, RABEP2, HEATR5B, RHOJ, PIK3C3, TLN2, PLA2R1, CSNK1G1, BECN1, MARCHF2, LRP5, SRL, LRP8, LRP6, NCKIPSD, CDC42, SNX2, MICALL1, MYO6, SNX9, EPS15, LDLR, ATP9B, ATP9A, REPS1, USP20,…	5183	133	16548	1.63238	0.0240637	0.00173961	0.00172558
GOTERM_BP_DIRECT	GO:0032743~positive regulation of interleukin-2 production	20	0.339559	0.000155383	STAT5A, SASH3, STAT5B, STOML2, ANXA1, RIPK2, GLMN, TRAF2, MALT1, PTPRC, ABL1, PLCG2, RPS3, CD28, PRKD2, PRKCQ, MAP3K7, SPTBN1, CARD11, CCR2	5183	29	16548	2.20189	0.672986	0.0272564	0.0270366
GOTERM_CC_DIRECT	GO:0001772~immunological synapse	24	0.40747	1.12221e-06	CD53, STOML2, FYB2, CD81, STX7, RHOH, SCRIB, PTPRJ, BCL10, ATP2B1, CORO1A, IL4I1, DLG1, CD6, SNX27, LCK, ARHGDIA, CD28, CD37, PRKCQ, EZR, SOCS6, LAT, CARD11	5367	35	20435	2.61088	0.00137937	3.06737e-05	2.74069e-05
KEGG_PATHWAY	bta04144:Endocytosis	130	2.20713	6.6541e-16	WASHC4, VPS29, WASHC5, TFRC, ZFYVE9, WIPF1, ARPC5L, CBLB, IGF1R, ZFYVE27, WASHC1, VPS36, AP2M1, SH3GL1, RNF41, RUFY1, ACAP2, ACAP1, HGS, PARD3, RAB35, RUFY2, STAMBP, STAM2, RAB5C, AGAP2, AGAP1, NEDD4L, AGAP3, VPS26B, PLD1, PRKCZ, PLD2, SNX3, SNX1, GRK3, GRK2, SNX2, GRK5, GRK6, PIP5K1B, PIP5K1C, RAB11FIP2, RAB11FIP3, RAB11FIP4, SNX6, HSPA8, SMAD3, SMURF2, VTA1, CAV1, ARPC4, SNF8, ARPC5, SPART, EHD…	2506	250	9009	1.86939	2.26485e-13	2.26905e-13	1.54375e-13
KEGG_PATHWAY	bta04660:T cell receptor signaling pathway	57	0.967742	1.43593e-07	GSK3B, PIK3CD, CBLB, CD3E, CD3D, IKBKB, PPP3CA, PPP3CB, PPP3CC, GRAP2, AKT3, MAP3K8, HRAS, MAP3K7, NCK1, MAP2K2, CHUK, RHOA, VAV1, VAV2, ZAP70, PIK3CA, LCK, CD8A, PRKCQ, LCP2, SOS1, CARD11, PIK3R2, BCL10, PIK3R1, RASGRP1, MALT1, CDC42, PAK1, FYN, PLCG1, ICOS, PAK3, PAK2, MAPK3, PAK4, NFATC3, NFATC1, NFKB1, DLG1, TEC, PTPRC, CDK4, CD28, GRB2, PTPN6, KRAS, NFKBIE, MAP3K14, LAT, NFKBIB	2506	109	9009	1.87994	4.88205e-05	3.26436e-06	2.22091e-06
KEGG_PATHWAY	bta04670:Leukocyte transendothelial migration	55	0.933786	8.41026e-06	ITGB1, ITGAM, NCF1, NCF2, ITGB2, CTNND1, PIK3CD, ITGAL, F11R, ARHGAP5, CLDN1, ACTB, ARHGAP35, ACTG1, CDH5, RASSF5, PRKCG, ITGA4, ACTN1, MMP2, CYBB, RHOH, CYBA, RHOA, VAV1, VAV2, CLDN15, PIK3CA, PECAM1, EZR, MYL9, VCL, RAPGEF3, ROCK1, ROCK2, TXK, GNAI3, CXCR4, CD99L2, PIK3R2, PIK3R1, RAP1B, CDC42, CTNNA1, PLCG2, PTK2B, PLCG1, JAM2, JAM3, VASP, VCAM1, MSN, PTPN11, PTK2, BCAR1	2506	115	9009	1.71933	0.00285542	0.000106218	7.22659e-05
KEGG_PATHWAY	bta05170:Human immunodeficiency virus 1 infection	85	1.44312	0.0102437	PIK3CD, CD3E, CD3D, CRKL, DCAF1, CASP9, IKBKB, PPP3CA, PPP3CB, PPP3CC, AP1G1, CFL2, CHEK1, CFL1, AKT3, AP1S2, ELOB, BTRC, B2M, HRAS, MAP3K7, PRKCG, MAP2K3, PDIA3, MAP2K2, CHUK, FBXW11, AP1B1, TAP2, TRAF2, CDC25C, TNFRSF1B, TNFRSF1A, RBX1, PIK3CA, TRAF5, ITPR1, GNAI3, CUL1, CXCR4, ITPR3, PIK3R2, PIK3R1, SAMHD1, CCNB2, PAK1, CCNB1, IRAK1, GNG7, GNA11, PLCG2, PTK2B, RIPK1, PLCG1, BID, PAK3, PAK2, MA…	2506	242	9009	1.2627	0.969827	0.0356437	0.0242503
KEGG_PATHWAY	bta05340:Primary immunodeficiency	20	0.339559	0.0115603	CD40, CIITA, DCLRE1C, TAP2, RFXANK, IL2RG, CD3E, CD3D, UNG, ZAP70, PTPRC, CD8A, LCK, CD19, BTK, ORAI1, IL7R, ICOS, JAK3, ADA	2506	42	9009	1.71189	0.98081	0.0390302	0.0265543
GOTERM_BP_DIRECT	GO:0006281~DNA repair	91	1.54499	5.1044e-11	MUS81, SMARCAL1, TRRAP, UBE2D3, BCCIP, PARK7, HMGB1, BRCA1, SMC3, PRPF19, ENDOV, CHAF1A, PTTG1, TRIM28, RUVBL2, CHEK1, RUVBL1, POLL, KMT5B, POLH, GEN1, PRMT6, RFC5, UPF1, SUPT16H, RFC4, RFC1, PARP1, LIG1, FBXW7, RFC2, USP3, ATRX, RECQL, LIG3, ACTR8, CHD1L, SMC1A, INIP, DDB2, RAD51D, NSMCE4A, POLG2, RRM2B, CINP, TIMELESS, ADPRS, PIF1, INO80E, RTEL1, PAXIP1, USP10, UHRF1, DOT1L, PDS5A, ZMPSTE24, TF…	5183	160	16548	1.81587	3.67159e-07	2.21128e-07	2.19345e-07
GOTERM_BP_DIRECT	GO:0045944~positive regulation of transcription from RNA polymerase II promoter	301	5.11036	6.14929e-11	APP, ZNF296, GABPB2, PID1, SMARCB1, MAML2, HNRNPU, IKZF3, DCAF6, RPS6KA4, RPS6KA3, IL4I1, KAT5, ZMIZ2, MYB, RPS6KA1, DPF2, HOXA2, KAT7, PKNOX1, CDK5RAP3, CDON, MED1, MEF2C, SMARCC1, MRTFB, MRTFA, HCFC1, JMJD6, THAP3, PRKD2, PRKD1, ZFPM2, TP53, CTBP2, DHX9, PRKDC, TXK, PRDM15, AGAP2, TWIST1, PIK3R2, PIK3R1, GATA3, PRDM10, ZNF827, MYO6, HLTF, TP53BP1, ZNF148, STAT5A, STAT5B, WWTR1, ZNF142, CREBBP, …	5183	703	16548	1.36702	4.42318e-07	2.21128e-07	2.19345e-07
GOTERM_BP_DIRECT	GO:0006886~intracellular protein transport	128	2.17317	5.34088e-09	USP6NL, VPS29, PDCD6, RAB3D, CSE1L, IPO8, TOM1, AP1S2, TBC1D10C, ARFIP2, VPS39, AP2M1, TBC1D10A, TBC1D22B, TBC1D10B, WLS, NSF, ARL11, TICAM2, FBXW7, COG3, STX7, VPS33B, SYTL1, AP1B1, FAM91A1, SYTL4, SYTL2, RAB32, TOM1L2, SELENOS, TSNARE1, COPB2, TMED10, STXBP1, COPB1, VPS26B, SNX1, SCFD1, GRK2, SNX2, VTI1A, VPS11, TBC1D14, AP4S1, SNX9, TBC1D12, TBC1D17, RAB6A, EVI5, SNX8, SEC31B, VTI1B, VPS16, TB…	5183	263	16548	1.55388	3.84162e-05	1.28039e-05	1.27006e-05
GOTERM_BP_DIRECT	GO:0051301~cell division	94	1.59593	3.83029e-08	MAP10, USP37, ERCC6L, ZWILCH, CETN2, CLTC, CLTA, CIB1, KIF11, SMC3, CCAR1, BABAM1, PPP1CC, CCND3, MAEA, PTTG1, CDC26, CDC27, DIS3L2, DYNLT1, ANAPC7, SPICE1, HAUS3, VRK1, KNL1, ACTR8, SMC1A, CDC25C, CDC40, CDC25A, CDC25B, HAUS1, SGO2, ASPM, KATNAL1, KIF2A, CCNE2, PARD3, ZW10, CINP, ANAPC4, ANAPC5, ARHGEF2, MAPRE2, ANAPC1, ANAPC2, BECN1, ANAPC13, VPS4B, MIS12, GNAI3, RNF8, KATNB1, NCAPG, CDCA8, ABR…	5183	184	16548	1.63108	0.000275475	6.88686e-05	6.83132e-05
GOTERM_BP_DIRECT	GO:0006338~chromatin remodeling	47	0.797963	7.7721e-08	HDAC4, INO80C, KDM5A, KDM5B, SUV39H2, SMARCD1, INO80E, KDM5C, SMARCB1, SMARCD3, SATB1, HMGB2, RSF1, HMGB1, GATA3, MYSM1, PAK1, RUVBL2, MYB, RUVBL1, SCMH1, SMARCAD1, JARID2, ZBTB7A, MORC2, KDM6A, NPM1, DR1, DAXX, KDM4B, PBRM1, KDM4C, PIH1D1, ATRX, BAZ1A, ACTR8, CHD1L, BAZ1B, ARID1A, HCFC2, ARID1B, SMARCA2, HCFC1, TADA2A, PADI4, TOP1, MPND	5183	75	16548	2.00079	0.000558891	0.000111794	0.000110892
GOTERM_BP_DIRECT	GO:0008380~RNA splicing	50	0.848896	9.57977e-08	DDX47, PPWD1, YBX1, CCAR2, EFTUD2, PTBP1, PNN, C1QBP, ZNF326, CTNNBL1, MBNL1, RBFOX2, PRMT1, THOC5, THOC7, JMJD6, PTBP3, SCNM1, PRPF18, THRAP3, LUC7L3, SREK1, PABPC1, SLU7, RBM8A, WBP4, FAM172A, PUF60, U2AF2, PPP1R8, SAP18, HNRNPA1, RBM10, SRSF11, HSPA8, PPIL1, WTAP, FUS, ALYREF, MAGOHB, LSM5, SMU1, HNRNPK, HNRNPF, CDK12, CLASRP, NRDE2, TARDBP, SUGP2, SUGP1	5183	82	16548	1.9468	0.000688835	0.000114829	0.000113903
GOTERM_BP_DIRECT	GO:0006974~cellular response to DNA damage stimulus	78	1.32428	1.71319e-07	TOP2A, SMARCAL1, DCLRE1C, MCM7, MCM9, PHF1, WDR4, SETD7, ASH2L, CIB1, MCM10, ALKBH7, AATF, HPF1, HELB, STK11, HERC2, CHCHD6, TLK2, MTREX, MEN1, SHPRH, PARP1, FBXW7, NCOA6, ZBTB38, METTL3, CHD1L, BAZ1B, ZDHHC16, GNL1, INIP, WDR76, RNF168, KIN, RNF169, SLFN11, MAPKAPK2, TP53, OTUB1, YAP1, DCUN1D5, USP10, BRAT1, BOD1L1, RNF8, XIAP, PSEN1, SAMHD1, FAAP20, TANK, ZBTB40, PAK1, ZMAT3, RBBP5, RBBP6, SUSD…	5183	149	16548	1.67137	0.00123154	0.000176019	0.000174599
GOTERM_BP_DIRECT	GO:0000122~negative regulation of transcription from RNA polymerase II promoter	224	3.80306	4.90226e-07	ZNF296, EHMT2, EHMT1, HNRNPU, NOC2L, ELK4, TRIM28, KAT5, SAP130, MYB, TRIM27, MED1, MEF2C, RPL23, AR, THAP7, SARNP, HOXB3, TXNIP, TRIB3, ZFPM2, EZR, TP53, CGGBP1, CTBP1, SHOX2, CTR9, MEPCE, TWIST1, GATA3, MTDH, MIER1, RBM10, HEXIM1, WWTR1, CREBBP, PLK1, PDE2A, IGF2, NR1D2, NR1D1, ZBTB6, SNW1, PAF1, CALR, CPEB3, HOXD8, EZH2, SUV39H2, TCF25, TFCP2L1, PHF6, MECP2, NIPBL, C1QBP, ZMYM5, JARID2, CIC, L…	5183	541	16548	1.32195	0.00351999	0.000440713	0.000437159
GOTERM_BP_DIRECT	GO:0006468~protein phosphorylation	95	1.6129	9.75698e-07	ACVRL1, APP, BMPR2, NUP107, TP53RK, MAML1, LRRK2, PRKAG1, PRKAG2, PIK3CG, PRKAG3, IKBKB, NRBP2, EDNRA, PPP3CB, RSRC1, PIM1, PRKACB, PDK2, SCYL1, EIF2A, PSKH1, ACVR1, BRD2, EDN1, CDKL4, CDKL5, CHUK, MINK1, CSNK2A2, HUNK, ADAM10, VRK1, PASK, YWHAZ, PRKAB1, NRBP1, CDC25B, CREB1, PIK3CA, CCNE1, PEAK1, BMP2K, FAM20C, TRIB3, GAS6, NIM1K, CAMK2D, PRKAA1, PRKAA2, ROCK1, NPR2, PIK3R4, PIK3R1, ACVR1B, NLK,…	5183	197	16548	1.53965	0.00699363	0.000779691	0.000773403
GOTERM_BP_DIRECT	GO:0006397~mRNA processing	61	1.03565	1.18108e-06	RBM27, DBR1, RBM25, RBM26, DDX47, PPWD1, GPATCH1, YBX1, EFTUD2, PTBP1, PNN, C1QBP, PAPOLA, ZNF326, CTNNBL1, RBFOX2, THOC2, THOC5, THOC7, THOC6, JMJD6, PTBP3, SRRM1, PRPF18, PDE12, XRN2, TUT1, PABPC1, RBM23, AURKAIP1, PRMT9, RBM8A, CSTF3, SRRT, HNRNPLL, PDCD11, FAM172A, PUF60, U2AF2, PPP1R8, SAP18, RBBP6, HNRNPA1, RBM39, HSPA8, CPSF6, WTAP, ALYREF, LSM5, PAN2, NUDT21, CPEB1, HNRNPK, SON, HNRNPF, H…	5183	113	16548	1.72352	0.00845952	0.000849432	0.000842581
GOTERM_BP_DIRECT	GO:0042147~retrograde transport, endosome to Golgi	39	0.662139	1.8788e-06	TMEM87A, VPS29, TMEM87B, SLC66A2, CLTC, VPS26B, STX10, CLN5, GGA1, SNX1, SNX2, VPS50, VPS53, VPS52, TBC1D10C, RAB29, VTI1A, ANKFY1, TRIM27, RAB6A, TBC1D17, SNX8, WASHC1, TBC1D10A, VTI1B, SNX6, TBC1D10B, PLEKHJ1, SPAG9, RIC1, GBF1, DENND2A, BAIAP3, PIKFYVE, RNF126, HEATR5A, TBC1D5, HEATR5B, RAB7A	5183	63	16548	1.97646	0.0134233	0.00122839	0.00121848
GOTERM_BP_DIRECT	GO:0035556~intracellular signal transduction	154	2.6146	2.31238e-06	DGKD, NUP107, TFRC, DGKA, ITSN1, ARAF, CBLB, PREX2, RPS6KA4, PREX1, NRBP2, RPS6KA3, RPS6KA6, DEPTOR, RPS6KA2, RASSF5, AKT3, CHEK1, RPS6KA1, RGS6, TNS2, TNS1, RGS7, UNC13B, PRKCG, GUCY1A1, PRKCH, WSB2, DAPK1, PRKCE, PRKCD, DAPK3, PASK, DGKZ, NRBP1, ARHGAP45, BCR, ADCY9, SPATA13, MAPKAPK2, BTK, PRKCQ, PRKD1, NPR1, SHC1, NPR2, PSEN1, NLK, PRKCZ, STK3, SOCS2, SDCBP, ABR, NUAK1, RACGAP1, IRAK1, INPP5D…	5183	357	16548	1.37726	0.0164954	0.00138589	0.00137471
GOTERM_BP_DIRECT	GO:0000398~mRNA splicing, via spliceosome	80	1.35823	3.29078e-06	DBR1, DDX46, EIF4A3, DDX41, PRPF19, EFTUD2, PPP1CC, METTL14, SART3, RAVER1, SNRPD2, SNRPD1, RSRC1, CWC22, DHX16, TXNL4A, RBM5, RBM6, AQR, SNRPN, RBM15, BUD31, METTL3, RBM19, PRPF40B, PRPF40A, PLRG1, CRNKL1, CDC40, GCFC2, PRPF4, DDX39A, PRPF6, DDX39B, SYF2, PSPC1, PRPF3, SNRPG, PPIE, SNRPA1, SRSF7, SNRPA, SRSF9, SF3B2, SF3B3, RBM8A, YTHDC1, SF3B6, DDX23, SRSF1, CWF19L2, SNU13, RBM15B, RNF113A, U2A…	5183	163	16548	1.56699	0.0233926	0.00173961	0.00172558
GOTERM_BP_DIRECT	GO:0007229~integrin-mediated signaling pathway	44	0.747029	4.39792e-06	ITGB1, NRP1, LAMA5, SEMA7A, ITGAM, TXK, ITGB3, CUL3, PLEK, ITGB2, LAMA3, ILK, ITGAL, CDC42, FUT8, ABL1, ITGAX, ITGB8, PTK2B, ITGAV, ITGB7, FYB2, FYB1, ITGA4, SYK, ITGA3, RCC2, PTPN11, VAV1, PTK2, ITFG1, TEC, ADAM15, PTPRA, ZYX, ITGA7, ITGA6, ITGB1BP1, ITGA5, PLPP3, ITGB3BP, LAT, BCAR1, FERMT3	5183	76	16548	1.84843	0.0311392	0.00210866	0.00209165
GOTERM_BP_DIRECT	GO:0018105~peptidyl-serine phosphorylation	75	1.27334	7.28559e-06	GSK3B, DYRK3, SMG1, GSK3A, MAST4, MAST3, MAST2, LRRK2, ILK, RPS6KA4, IKBKB, RPS6KA3, RPS6KA6, RPS6KA2, RPS6KA1, AKT3, TLK2, TLK1, MAP4K1, PRKCG, CSNK1G3, PRKCH, CAMK1D, SYK, CHUK, PRKCE, CSNK2A2, PRKCD, DYRK1A, VRK1, PRPF4B, CSNK1E, VRK2, VRK3, LATS2, MAPKAPK2, ULK3, PRKCQ, PRKD2, ULK1, TOP1, PRKD1, GAS6, CSNK1G1, ROCK1, PKN3, ROCK2, PRKDC, PDGFB, PRKX, PRKCZ, GRK2, MAPK7, MKNK2, STK38, STK38L, R…	5183	153	16548	1.56507	0.051056	0.00321029	0.0031844
GOTERM_BP_DIRECT	GO:0015031~protein transport	120	2.03735	7.58827e-06	VPS29, PGAP1, NUP188, GLE1, SCAMP4, SEC62, WASHC1, NSF, ARRDC4, ARRDC5, COG8, COG5, ARRDC1, COG4, ATG9B, ATG9A, VPS33B, ARRDC3, COG2, COG1, SCAMP2, RUFY1, NUP93, HGS, TXNIP, NUP98, KIF20A, KDELR3, STAM2, CALCRL, RAB5C, LMAN2L, STXBP1, ARL3, NMD3, PIK3R2, PSEN1, PIK3R1, LIN7C, MTM1, SNX3, NUP85, ZMAT3, MYO6, S100A13, AP4S1, SNX7, SLC15A4, SNX8, ATG7, SEC16B, RAB4B, SEC16A, VTA1, CAV1, SNF8, CPLANE…	5183	271	16548	1.41376	0.0531198	0.00321029	0.0031844
GOTERM_BP_DIRECT	GO:0006511~ubiquitin-dependent protein catabolic process	99	1.68081	9.16051e-06	UBE3C, KEAP1, RNF19B, UBE2L6, UBE3A, UBE3B, UBE2Z, UBE2L3, NUB1, RNF19A, FBXO7, RNF111, RNF43, USP7, USP5, USP4, ARRDC1, USP3, USP2, RC3H1, UBE4A, FBXO10, KCTD6, RC3H2, RBX1, RNF126, WDR81, ANAPC2, CUL9, CUL7, CUL3, CUL2, NEDD4L, ANAPC11, UBD, RNF217, NDFIP2, UBE2H, NDFIP1, HACE1, SIAH1, CNOT4, CYLD, UBE2S, TOLLIP, UBA1, BAP1, USP37, USP38, RNF13, USP31, RNF14, USP33, USP34, ARRB1, USP48, RNF168,…	5183	216	16548	1.46334	0.0637679	0.00366013	0.00363062
GOTERM_BP_DIRECT	GO:0006364~rRNA processing	47	0.797963	1.04417e-05	POP5, DDX27, DDX47, NVL, UTP23, EIF4A3, RPL11, HEATR1, PPAN, FCF1, RBFA, RRP8, RRP9, NOL6, FBL, PDCD11, EXOSC9, RPL14, UTP20, BRIX1, UTP14A, MDN1, UTP15, WDR36, UTP11, RPS7, IMP3, KRR1, PIH1D1, WDR18, RPS6, WDR74, DDX10, DDX54, IMP4, RRP1B, BYSL, WDR55, WDR77, RPS25, BOP1, TBL3, LAS1L, NAF1, PIN4, RPL27, RPS24	5183	85	16548	1.7654	0.0723563	0.00395246	0.00392059
GOTERM_BP_DIRECT	GO:0000724~double-strand break repair via homologous recombination	40	0.679117	1.25222e-05	EXD2, MRE11, PSMD14, AP5Z1, FBH1, MCM9, SMC5, NUCKS1, BRCA1, SMC6, SAMHD1, BRCA2, RAD54B, YY1, WRN, ZFYVE26, SLX4, SFR1, RNF138, RBBP8, REV3L, POLL, NBN, GEN1, HELQ, RECQL, RPA1, RPA2, INO80, INIP, RAD52, RAD51B, SEM1, MMS22L, RAD51D, RAD51, ERCC4, RFWD3, NABP1, ATM	5183	69	16548	1.85087	0.0861353	0.00436129	0.00432612
GOTERM_BP_DIRECT	GO:0034644~cellular response to UV	26	0.441426	1.27346e-05	TMEM161A, PCNA, KDM1A, PIK3R1, PTPRK, NOC2L, YY1, CASP9, POLD1, RUVBL2, TP53INP1, DHX36, EP300, BMF, N4BP1, CREBBP, PARP1, PRKCD, METTL3, EIF2S1, CDC25A, NFATC4, ERCC4, SDE2, ATR, RHNO1	5183	38	16548	2.18451	0.0875303	0.00436129	0.00432612
GOTERM_BP_DIRECT	GO:0007049~cell cycle	86	1.4601	1.523e-05	MDC1, SUV39H2, USP37, ERCC6L, SMARCB1, MCM7, RIF1, BCCIP, CLTA, BRCA1, SMC3, MKI67, CCAR2, CCAR1, STK10, PPP1CC, CCND3, CHAF1A, MAEA, CDC26, PIM1, WDR6, CSNK2A2, USP2, PRKCD, VRK1, ACTR8, TERF1, CDC25C, TERF2, MLF1, CDC25A, CDC25B, RBL2, RBL1, KATNAL1, POC5, PARD3, CINP, SDE2, ANAPC4, MCM4, FAM32A, MCM5, ERH, ANAPC5, MCM6, ARHGEF2, ANAPC1, MCM2, ANAPC2, RHNO1, BECN1, ANAPC13, UHRF2, UHRF1, VPS4B,…	5183	184	16548	1.49226	0.103763	0.00497884	0.00493869
GOTERM_BP_DIRECT	GO:0000209~protein polyubiquitination	68	1.1545	2.21922e-05	LRSAM1, UBE3C, RNF14, UBE2D2, UBE2D3, RNF19B, UBE2L6, JADE2, UBE3B, FBXO22, DDA1, UBE2L3, TRIM6, UBE2Q1, TRIM5, RUSC1, RNF19A, TRIM2, TRIM3, TRIM68, TRIM27, RNF111, SHPRH, FBXW11, AKTIP, UBE2E3, RC3H1, TOPORS, RC3H2, KLHL42, DDB2, RNF41, RNF144B, UBE2V2, RNF166, PRKN, CBFB, MGRN1, PELI2, NEDD4L, DCAF15, TNKS2, TMEM129, RNF217, SPOP, RNF20, UBE2H, HACE1, PPIL2, ANKIB1, SMURF2, FBXL17, WWP1, UBE2G1…	5183	139	16548	1.56192	0.147541	0.00693941	0.00688345
GOTERM_BP_DIRECT	GO:0016192~vesicle-mediated transport	79	1.34126	2.6931e-05	ARF3, ARF4, ARF1, GDI2, CLTC, CLTB, CHM, CLTA, KIF17, AP2A2, ZFYVE27, AP1G1, CHMP1A, AP1S2, TRAPPC11, KIF1C, KIF1B, ZFPL1, ARL5A, AP2M1, ARL11, JAGN1, STX7, VPS33B, AP1B1, AP3B1, MAPK8IP1, RAB32, TBC1D4, VAMP1, KXD1, TSNARE1, SFT2D2, ERGIC3, SFT2D1, VAMP5, ERGIC1, ARF6, NAPB, COPB2, STXBP1, TGFBRAP1, RHOBTB3, BLOC1S5, GGA1, SCFD1, GGA3, VTI1A, VPS11, AP2S1, AP4S1, STXBP6, CHML, STX2, VTI1B, AP1M1…	5183	168	16548	1.50135	0.176109	0.00807033	0.00800524
GOTERM_BP_DIRECT	GO:0006325~chromatin organization	56	0.950764	3.23795e-05	SUV39H2, KDM5C, CHD9, PHF1, KDM8, CHD6, CHD4, NUCKS1, CHD3, CHD2, CHD1, PHF8, BABAM1, UIMC1, WDR5, KMT5B, BUD23, HMGN1, MEN1, PRMT6, BRD3, BRD2, DAXX, KDM2A, JMJD6, RNF168, DNAJC2, MTF2, SMARCD1, DNMT1, L3MBTL3, L3MBTL2, HDAC1, ABRAXAS1, UHRF1, BAG6, HIRA, UBN1, SUDS3, RBBP7, BANP, RNF20, ZNF462, USP21, EYA2, USP22, ATAD2, DEK, LRWD1, SMARCA4, KANSL2, CARM1, PWWP3A, PKN1, BAP1, PHF19	5183	110	16548	1.6254	0.207775	0.00887047	0.00879893
GOTERM_BP_DIRECT	GO:0001701~in utero embryonic development	84	1.42615	3.40873e-05	ACVRL1, ITGB1, CHD8, PLOD3, KEAP1, SMG9, YBX1, YBX3, CMIP, AMOT, TMEM100, DNMT3L, EDNRA, SH3PXD2A, SIN3A, ALKBH1, TCTN1, NBN, PSPH, KDM6A, ACVR1, EDN1, PRMT1, DNAAF2, NSUN2, HEG1, WNT9B, ADAM10, ATP11A, TERF2, TENT5C, EPN1, AR, ADCY9, SMO, POLG2, MSH2, SYF2, KIFBP, ANKS6, ZFPM2, TP53, DBN1, YTHDC1, TWIST1, GATA3, ACVR1B, ADD1, GNA13, INPP5B, RIC8A, NPAT, C5, UNK, CHST11, MAN2A1, DHX35, TASOR, GNA…	5183	182	16548	1.47357	0.217448	0.00887047	0.00879893
GOTERM_BP_DIRECT	GO:0000723~telomere maintenance	19	0.322581	3.42231e-05	PIF1, STN1, INO80E, XRCC6, RTEL1, MRE11, RIF1, XRCC5, PRKDC, TERF1, TFPT, WRN, RAD51D, CCNE2, CCNE1, ATM, NBN, ATR, ZNF365	5183	25	16548	2.42649	0.218211	0.00887047	0.00879893
GOTERM_BP_DIRECT	GO:0070979~protein K11-linked ubiquitination	20	0.339559	3.45346e-05	PRKN, ANAPC13, UBE2H, ANAPC7, UBE2D2, UBE2E3, RNF26, UBE2D3, UBE2A, ANAPC11, UBE2L3, UBE2S, UBE2T, CDC26, CDC16, CDC27, ANAPC4, ANAPC5, ANAPC1, ANAPC2	5183	27	16548	2.365	0.219961	0.00887047	0.00879893
GOTERM_BP_DIRECT	GO:0016567~protein ubiquitination	127	2.1562	3.71134e-05	KLHL36, KEAP1, UBE2L3, DCAF1, NUB1, MAEA, CDC27, TRIM27, FBXO7, FBXO9, ANAPC7, WSB2, FBXO17, NOSIP, UBE4A, FBXO10, RBX1, RNF41, KCTD10, TRIM13, ANAPC5, UBA52, TRIM10, CBLL1, TRIM11, CUL9, KLHL18, CUL7, CUL3, KLHL17, CUL2, CUL1, NEDD4L, DTX2, UBR2, KLHL13, UBR1, DTX4, ANAPC11, SOCS2, VCPIP1, UBB, UBD, SOCS6, SOCS7, SOCS4, KLHDC2, WWTR1, HACE1, SMURF2, PLK1, SIAH1, KLHL21, BSPRY, CNOT4, RNF103, UVS…	5183	298	16548	1.36067	0.234298	0.00920413	0.0091299
GOTERM_BP_DIRECT	GO:0006306~DNA methylation	14	0.237691	5.53138e-05	ATF7IP, KMT2E, HEMK1, HELLS, MTRR, KMT2A, DNMT3A, EHMT1, CTCF, PPM1D, DNMT3L, BEND3, MTA2, EZH2	5183	16	16548	2.79365	0.328259	0.0132606	0.0131536
GOTERM_BP_DIRECT	GO:0016477~cell migration	88	1.49406	6.03387e-05	ITGB1, NCKAP1, GSK3A, SH3KBP1, ITGB3, USP33, ITGB2, WWC2, ARPC5L, PIK3CD, CLEC14A, TNFAIP1, LAMC1, PTPRK, TSPAN11, RND3, PTPRF, PIK3CG, PPP1R9B, PIK3C2B, SYDE2, SYDE1, RASGEF1A, PSTPIP2, WWC3, ITGB8, ITGAV, EMILIN1, ITGB7, RHBDF1, PRPF40A, SCRIB, RHOF, KNSTRN, RHOA, VAV2, ATRN, MMP14, PIK3CA, RHOJ, FSCN1, LCP1, DOCK1, CD63, LAMA5, CD151, CUL3, BRAT1, SDC2, LAMA3, SDC3, RHOBTB3, NEDD9, PBXIP1, MST…	5183	195	16548	1.44083	0.352107	0.0139775	0.0138648
GOTERM_BP_DIRECT	GO:0032508~DNA duplex unwinding	23	0.390492	6.21912e-05	ZRANB3, PIF1, ERCC6L, RTEL1, ANXA1, RFC2, DHX9, MCM9, TREX1, RECQL, CHD1L, GTF2F2, WRN, RAD50, RUVBL2, DHX36, G3BP1, SMARCAD1, POT1, MCM5, MCM6, ASCC3, NBN	5183	34	16548	2.1598	0.360683	0.0139775	0.0138648
GOTERM_BP_DIRECT	GO:0032760~positive regulation of tumor necrosis factor production	35	0.594228	6.55876e-05	SETD4, SASH3, APP, DHX9, ZBTB20, TWIST1, NOD1, NOD2, PIK3R1, HMGB1, PSEN1, RASGRP1, THBS1, PYCARD, PLCG2, TNFRSF8, RIPK1, CCR2, FZD5, SYK, RIPK2, SPHK2, CARD9, CYBA, PTPN11, NFATC4, CD2, MAVS, PTPRC, MAPKAPK2, TLR9, ARHGEF2, MYD88, TMEM106A, TLR3	5183	61	16548	1.8319	0.376114	0.0142941	0.0141789
GOTERM_BP_DIRECT	GO:0006270~DNA replication initiation	16	0.271647	7.42567e-05	MCM7, MCM10, CDC6, NOC3L, ORC5, ORC4, ORC6, CCNE2, CCNE1, ORC3, MCM3, MCM4, MCM5, MCM6, TOPBP1, MCM2	5183	20	16548	2.5542	0.413832	0.0155864	0.0154607
GOTERM_BP_DIRECT	GO:0030866~cortical actin cytoskeleton organization	20	0.339559	7.58514e-05	NCKAP1, ROCK1, ROCK2, FHOD1, CAVIN3, PLEK, FMNL3, IKBKB, EHD2, STRIP1, DLG1, FMNL1, AKAP11, EPB41L2, EPB41L3, NCKAP1L, CALR, LLGL1, LLGL2, ARF6	5183	28	16548	2.28053	0.420517	0.0155864	0.0154607
GOTERM_BP_DIRECT	GO:0051028~mRNA transport	25	0.424448	9.46919e-05	SLBP, RBM8A, DHX9, CETN2, EIF4A3, SRSF1, NXT2, NUP85, IGF2BP3, IGF2BP2, HNRNPA1, RANBP2, EIF5A, NDC1, SEC13, NCBP1, ALYREF, NUTF2, MAGOHB, NUP93, MYO1C, NUP50, NUP98, SRSF7, NUP58	5183	39	16548	2.04663	0.493966	0.0189173	0.0187648
GOTERM_BP_DIRECT	GO:0051865~protein autoubiquitination	35	0.594228	0.00010177	PRKN, RNF10, LRSAM1, TRIM52, RNF13, UHRF1, UBE2D2, CUL3, UBE2D3, RNF8, LTN1, RNF19B, UBE3A, BRCA1, JADE2, SH3RF1, RNFT1, TRIM68, MARCHF7, BFAR, WWP2, TRAF2, UBE2A, DDB2, SH3RF3, CNOT4, ITCH, NFX1, UBE2T, TRIM13, ERCC8, RNF181, TRIM37, RAD18, RNF220	5183	62	16548	1.80236	0.519088	0.0197819	0.0196224
GOTERM_BP_DIRECT	GO:0043087~regulation of GTPase activity	37	0.628183	0.00011301	ARHGAP9, PLXND1, CBLB, RASAL2, IQGAP2, EFNA5, ARHGAP15, FGD1, ARHGAP12, RASGRP3, PYCARD, SYNGAP1, SIPA1L1, CHN2, CHN1, MLST8, PLXNA2, PLXNA1, RICTOR, PLXNC1, EVI5L, SBF1, EVI5, SBF2, PLXNA3, DAB2IP, OCRL, ARHGAP27, GAPVD1, GPR137B, MTOR, VAV2, BCL6, RASA3, RASA2, PLXNB1, ITGB1BP1	5183	67	16548	1.76316	0.556443	0.0213887	0.0212162
GOTERM_BP_DIRECT	GO:0006260~DNA replication	38	0.645161	0.00014334	PIF1, RTEL1, DHX9, TBRG1, POLD3, ORC5, ORC4, SLX4, CHAF1A, SIN3A, ORC3, ORC2, POLL, KAT7, E4F1, RBBP7, DTD1, POLG, RFC5, GINS2, RRM1, SUPT16H, RFC4, RFC1, LIG1, RFC2, TREX1, RPA1, RPA2, LIG3, LRWD1, SSRP1, FAM111B, POLA1, KIN, CINP, RBMS1, TOP1	5183	70	16548	1.7332	0.643392	0.0264333	0.0262202
GOTERM_BP_DIRECT	GO:0050821~protein stabilization	68	1.1545	0.000148063	HSP90AB1, USP33, CTNND1, PARK7, RASSF2, LAMP1, PIM1, ZNF207, EP300, FLOT2, GET1, GOLGA7, CCT3, HSP90AA1, USP7, FBXW7, RPL23, USP2, COG3, P3H1, TSC1, GTPBP4, HCFC1, CREB1, SMO, WDR81, PEX6, PPIB, PLPP3, TP53, GAPDH, TELO2, PRKN, CASZ1, GRN, RPL11, CREBL2, PIK3R1, NLK, RTN4, STK3, SAV1, BAG6, TBRG1, RAB21, BAG4, NCLN, PDCD10, DVL1, MARCHF7, CCT7, CCT5, CCT4, ATF7IP, WFS1, USP9X, TREX1, HIP1R, SYVN1…	5183	146	16548	1.48703	0.655305	0.0266217	0.026407
GOTERM_BP_DIRECT	GO:0006303~double-strand break repair via nonhomologous end joining	19	0.322581	0.000166718	SMARCAL1, DCLRE1A, XRCC6, KDM2A, MRE11, DCLRE1C, PSMD14, XRCC4, XRCC5, PRKDC, POLM, RNF8, XRCC1, PRPF19, ERCC4, ERCC1, APLF, POLL, TP53BP1	5183	27	16548	2.24675	0.698595	0.0285484	0.0283182
GOTERM_BP_DIRECT	GO:0006470~protein dephosphorylation	43	0.730051	0.000189938	PTPRO, PPM1H, PTPRM, PTPRJ, PTPRK, PPM1K, PTPRF, PTPRG, PPM1G, MTM1, PPP2CA, PTPA, PPP3CA, PPP1CC, STK11, PPP4R1, DUSP10, PPP4R2, PPP2R1A, PPP2R5E, BTRC, LHPP, PPP1R12A, FBXW11, PPP2R5B, PPP2R5D, PPP4R3B, PPP2R5C, PPP2R3A, DUSP8, DUSP6, PPP1CA, CTTNBP2NL, DUSP7, CTDNEP1, PTPRE, PPM1B, PTPRC, UBLCP1, SDHAF2, PTPRA, TAB1, PTPN7	5183	83	16548	1.65407	0.744964	0.0317682	0.031512
GOTERM_BP_DIRECT	GO:0008360~regulation of cell shape	59	1.0017	0.000214557	CYFIP1, PLXND1, WDR1, SH3KBP1, F11R, RND3, ARHGAP35, EPS8, PLXNC1, TBCCD1, ANXA1, DAPK3, RHOG, RHOH, PRPF40A, ARAP1, RHOF, RHOA, CDC42EP5, KIT, RHOJ, CDC42EP1, PHIP, EZR, CDC42SE1, CSF1R, RHOBTB3, ARHGAP15, CORO1A, FGD1, COCH, ZMPSTE24, GNA13, SLC9A3R1, FAM171A1, PALMD, GNA12, PLXNA2, PLXNA1, PTK2B, FYN, MYH10, WASF3, PLXNA3, SEMA4A, DMTN, SEMA4D, RDX, MSN, PTK2, FMNL3, VIL1, MKLN1, DLG1, FMNL1, …	5183	124	16548	1.51913	0.786362	0.0350703	0.0347875
GOTERM_BP_DIRECT	GO:0006890~retrograde vesicle-mediated transport, Golgi to ER	26	0.441426	0.000246016	ARF3, COPB2, TMED10, PITPNB, HTT, LMAN2, RAB6A, ATP9B, ATP9A, SCYL1, UVRAG, FBXW7, COG4, GBF1, COG3, COPZ1, GOLPH3, RER1, TMEM115, COPG1, KDELR3, PLPP3, ERGIC3, ERGIC2, COPE, ERGIC1	5183	43	16548	1.9305	0.829634	0.0393188	0.0390017
GOTERM_BP_DIRECT	GO:0030036~actin cytoskeleton organization	57	0.967742	0.000294094	TESK1, TESK2, ARHGEF10L, AMOT, OPHN1, ARFIP2, PHACTR1, CAP1, STARD8, ARHGEF17, MTSS1, BCR, NISCH, INF2, PIK3CA, DAAM1, DAAM2, PALLD, EHBP1L1, RHOJ, DOCK2, PFN1, KANK1, ROCK1, ROCK2, KLHL17, SDAD1, FGD1, SDCBP, SLC9A3R1, CLN3, PDLIM3, ABLIM3, PACSIN2, FLNB, PDLIM5, WASF3, SH2B2, VASP, STARD13, DMTN, LIMK1, CDC42BPB, SSH2, CDC42BPA, ARHGAP26, CORO2B, SSH1, TBCK, SMTN, FMNL1, BCL6, CAPZA1, DLC1, AMO…	5183	120	16548	1.51655	0.879455	0.0459809	0.0456101
GOTERM_BP_DIRECT	GO:0045893~positive regulation of transcription, DNA-templated	120	2.03735	0.000313062	SMARCB1, NCF1, GPATCH3, UBE2L3, TRIM28, GPBP1, RPS6KA1, PIM1, BTRC, RNF111, MAP3K5, CDK5RAP2, ZNF287, MAP2K3, SMARCC1, PCID2, MEF2C, FBXW11, DYRK1A, ARID5B, ILF2, RUNX2, JMJD6, RUNX1, NIF3L1, ZNF318, TRIM13, TRIM16, KMT2E, INO80E, KMT2A, SHC1, KMT2B, CREBL2, PSEN1, GATA3, BCL10, RAI1, NUP85, INPP5K, TASP1, ZNF423, PATZ1, BANP, BRPF1, TGFB1, BICRAL, FZD4, PTCH1, ZBTB16, FZD7, HMGA1, NR1D1, TADA2A,…	5183	291	16548	1.3166	0.894833	0.0479052	0.0475188
GOTERM_BP_DIRECT	GO:0006378~mRNA polyadenylation	19	0.322581	0.000330277	APP, CPSF1, CPSF3, CPSF2, CSTF2, SSU72, WDR33, NUDT21, SCAF8, FIP1L1, CLP1, PAPOLG, LEO1, PAPOLA, PAF1, SYMPK, TUT1, TENT2, MTPAP	5183	28	16548	2.16651	0.907086	0.0494865	0.0490874
GOTERM_CC_DIRECT	GO:0005829~cytosol	1288	21.8676	3.16212e-122	ZFYVE9, ARAF, NOC2L, ZFYVE28, PSMD8, PREX1, CAPNS1, DPYSL2, GPBP1, ANKFY1, BBX, WLS, STARD4, SDS, RBFOX2, CSNK2A2, GAPVD1, EML1, SND1, CD2AP, BCR, RUFY1, AR, PSME3, CLNS1A, ORAI1, ATF5, RABL6, SLBP, MTMR2, SHMT2, CDCA7, AGAP2, ZC3HAV1, OAZ1, NCAPH, GIGYF2, SULT1A1, HSPH1, RNF216, MYO6, VTI1A, PIP5K1B, PIP5K1C, VTI1B, CTC1, JUP, MTERF3, LRBA, PMM2, EIF2AK3, SNF8, EIF2AK4, FLI1, MOV10, ABTB1, MLLT1…	5367	2859	20435	1.71532	3.88941e-119	3.88941e-119	3.47517e-119
GOTERM_CC_DIRECT	GO:0005654~nucleoplasm	1013	17.1986	9.17959e-114	ATF1, SPI1, NOC2L, ZC3H12D, PPP4R2, ALKBH1, BBX, UBASH3A, STARD3, SAP30BP, RBFOX2, SECISBP2, RFX1, EWSR1, PSME3, PSME1, PSME2, MPPE1, ATF5, CGGBP1, SLBP, SET, CDCA7, AGAP2, CDCA8, COPS7B, ABCB8, GATA3, ZNF24, NCAPH, DEDD2, HSPH1, GRPEL1, RNF216, EPB41L2, PIP5K1C, HEXIM1, CTC1, NCAPH2, SNF8, BTBD10, PBX1, MLLT10, TBL3, AGO3, NAPEPLD, NOX4, DZIP1, TUT7, KDM8, CTCF, LRRC32, LITAF, MED15, MECP2, CASP…	5367	2112	20435	1.82624	1.12909e-110	5.64545e-111	5.04418e-111
GOTERM_CC_DIRECT	GO:0005634~nucleus	1483	25.1783	5.32217e-67	ATF2, ZNF296, JRK, SPI1, EHMT2, ZNF292, TESK1, EHMT1, TESK2, RBPJ, PSMD8, ZC3H12D, ZC3H12C, PPP4R2, RAVER1, ALKBH1, GPBP1, BBX, PSMD1, PKNOX1, PRKACB, ZNF287, ZNF18, MEF2C, SAP30BP, RBFOX2, CSNK2A2, STARD9, MRTFB, DNTTIP1, RC3H1, MRTFA, PRKAB1, SND1, RC3H2, EML3, AR, EWSR1, CLNS1A, CDIP1, TCEANC2, PADI2, ATF7, PADI4, ATF5, CGGBP1, RABL6, ZNF276, EXD2, PIF1, MTMR2, ZBTB8A, SET, SHMT2, SHOX2, CDCA7…	5367	3966	20435	1.42374	6.54627e-64	2.18209e-64	1.94969e-64
GOTERM_CC_DIRECT	GO:0005737~cytoplasm	1360	23.09	5.93592e-51	JRK, PID1, NUP107, UXS1, AVIL, TESK1, TESK2, RBPJ, FAM110A, ENDOV, ZFYVE26, PPP4R2, CAPNS1, DPYSL5, ALKBH1, DPYSL2, AKT3, UBASH3A, PKNOX1, PRKACB, GTSE1, MEF2C, DAXX, SDS, RBFOX2, FNBP1, STARD8, STARD9, MRTFA, FRS2, PRKAB1, SND1, EML3, RUFY1, DDX39A, DDX39B, PSME3, RUFY2, FEZ2, PSME1, TXNIP, PADI2, PSME2, PADI4, IDO1, SLBP, MTMR1, EXD2, MTMR2, SHMT2, NCAPG, COPS7B, IQGAP2, OAZ1, NCAPH, MTMR6, SUL…	5367	3754	20435	1.37939	7.30118e-48	1.8253e-48	1.63089e-48
GOTERM_CC_DIRECT	GO:0005730~nucleolus	320	5.43294	3.18574e-37	POP5, RPL5, RPL3, EIF4A3, PPAN, FCF1, ADARB1, NOC2L, RRP8, SMC2, RRP9, GLE1, GOLGA3, RPS6KA3, ENDOV, NUB1, KAT5, ARL6IP4, RPS10, RPS13, CDK5RAP3, MED1, DDX18, DAXX, SCAF11, MAP1S, RPL23, PIH1D1, WDR74, DNTTIP1, WDR75, ACSL5, IMP4, GTPBP4, JMJD6, WDR77, COX7A2L, EWSR1, WDR82, XRN2, CCDC86, RPL27, TP53, SLBP, L3MBTL3, DHX9, PRKDC, TWIST2, CDCA8, TWF1, ABCB8, NMD3, XPC, DEDD2, PDCD11, S100A16, DHX37…	5367	648	20435	1.88026	3.91846e-34	7.83693e-35	7.00226e-35
GOTERM_CC_DIRECT	GO:0016607~nuclear speck	181	3.07301	3.76937e-27	MAML2, MAML1, EHMT2, EIF4A3, JADE1, GPATCH2, INPPL1, HNRNPU, SMC5, SMC4, EFTUD2, PPP1CC, PNN, CWC22, ARL6IP4, PSKH1, FNBP4, PPP1R16B, MEF2C, MSX2, SFMBT2, METTL3, THOC1, PRPF4B, CDYL, PPP4R3B, CDC25C, SDCBP2, DGKZ, THOC7, CDC40, THOC6, PIAS1, SRRM1, RUFY1, ATXN2L, PRPF4, AR, DDX39A, PRPF6, DDX39B, THAP7, PSPC1, PRPF3, KAT6A, PPIE, PPIG, SREK1, MAML3, CBLL1, SRSF7, SRSF9, RBM8A, EPAS1, YTHDC1, AKA…	5367	335	20435	2.0572	4.63633e-24	7.72722e-25	6.90424e-25
GOTERM_CC_DIRECT	GO:0005813~centrosome	213	3.6163	1.4601e-24	MAP10, TRAF3IP1, TESK1, CCP110, HNRNPU, GLE1, ZFYVE26, CHEK1, CDC27, DPF2, RTTN, CEP95, KIFAP3, PRKACB, CDK5RAP3, IFT80, NUP93, DYNC1LI1, DYNC1LI2, IFT88, KATNAL1, ATF5, ALPK1, OBSL1, TP53, RABL6, DHX9, FBF1, CEP72, CEP76, BBS1, PLK2, PLK1, WAPL, CCDC88B, CYLD, ARL2BP, CDC16, CCDC88C, MKS1, UNC119, ATM, CEP85, FBXL7, RAD18, CEP89, DENND1C, CEP57, CLIC4, PHF1, CETN2, DIS3L, CETN3, BRCA2, MECP2, AC…	5367	434	20435	1.86867	1.79592e-21	2.5656e-22	2.29235e-22
GOTERM_CC_DIRECT	GO:0005794~Golgi apparatus	320	5.43294	6.43177e-24	APP, TRRAP, ZMYND8, PITPNB, ZDHHC6, GCC2, ZDHHC8, ZDHHC1, ZDHHC3, ZDHHC4, NDST2, GOLGA2, GOLGA3, NDST1, RASSF2, RUSC1, UBASH3A, ZFPL1, KIFAP3, CDK5RAP2, ST6GAL1, ENTPD4, SACM1L, PRKCE, ENTPD6, ENTPD7, AP1B1, COG1, AP1AR, ACSL3, FNDC3A, GBGT1, WDR77, MARF1, MPPE1, KIF20A, PLPP3, OBSL1, TMEM87A, TMEM87B, PDXDC1, MAPKAP1, GIGYF2, SNX1, PRRC1, PDCD10, MYO6, VTI1A, DYM, ST3GAL5, ST3GAL6, ZNF148, KIAA0…	5367	744	20435	1.63765	7.91107e-21	9.88884e-22	8.83564e-22
GOTERM_CC_DIRECT	GO:0016604~nuclear body	118	2.0034	2.56654e-15	MDC1, RIF1, RAPH1, TESK2, EHMT1, YARS2, DCAF7, CDC14A, PAPOLG, SBF1, ZNF202, SCAF11, KNL1, HCFC2, MED7, SGO2, MAU2, YME1L1, ADPRS, FLYWCH1, NUP98, HOXB7, TELO2, KMT2E, DHX8, RPN2, DHX9, TCF7, PRDM15, CREBL2, MTDH, ORC3, DVL2, ABL1, SYMPK, SUDS3, TP53BP1, KLHDC2, CDT1, WWTR1, CREBBP, ACD, HACE1, CBX4, ATP8B1, EAF1, NFATC1, INO80, NR1D1, POU2F3, FLI1, CLK2, SETX, PARP11, UBOX5, KIF18B, INTS7, RAD18…	5367	232	20435	1.93659	3.14082e-12	3.50761e-13	3.13404e-13
GOTERM_CC_DIRECT	GO:0000785~chromatin	122	2.07131	1.93014e-14	ATF2, SPI1, KDM1A, RIF1, EHMT2, NUCKS1, PARK7, SMC3, CCAR2, LOXL2, MTBP, TRIM28, CHEK1, POGZ, CAPN2, HMGN1, MEN1, TGM2, ESCO1, USP3, LEMD2, RUNX2, MSH6, AR, MAU2, WDR82, HAT1, TP53, TSPYL4, TSPYL5, CASZ1, SET, MAX, HTRA2, UBR2, GATA3, PDS5A, PRDM10, ORC5, PPP4C, RAD21, NACC2, ORC3, CREBBP, SMAD3, PLK2, SETD1A, PLK1, HMGA1, XRCC1, NFATC1, NR1D1, SMARCA1, WAPL, FAM111B, STAG1, FER, HNRNPK, STAG2, S…	5367	248	20435	1.87306	2.3761e-11	2.37407e-12	2.12123e-12
GOTERM_CC_DIRECT	GO:0048471~perinuclear region of cytoplasm	189	3.20883	6.49753e-14	ANKRD13C, CYFIP2, CYFIP1, APP, CCNT2, TFRC, RAB3D, HFE, CIB1, PARK7, ZFYVE1, SLK, LAMP1, CAPN6, TRAPPC12, ANKRD13A, CDK5RAP2, PRKCG, SLC30A7, PPP1R16B, KIRREL1, FBXW8, FBXW7, MAP1S, PRKCE, PRKCD, APLP1, STX7, VPS33B, RPS6, USP2, ACSL3, GTPBP4, SHTN1, TMEM134, PKP4, PPIB, EZR, OBSL1, JCAD, CASZ1, MTMR2, CUL7, SET, ITPR1, TWF2, TWF1, PSEN1, BCL10, NDRG1, CORO1B, MTDH, RASGRP3, SLC9A3R1, CTIF, CYB5R…	5367	443	20435	1.62443	7.98861e-11	7.26542e-12	6.49163e-12
GOTERM_CC_DIRECT	GO:0000922~spindle pole	56	0.950764	9.25012e-13	DYNC2I1, MTCL1, CEP19, BCCIP, KIF11, CDC14A, CEP128, FAM110A, NUP62, NEK2, CEP95, KNTC1, CKAP5, TOPORS, CDC25B, HAUS1, ASPM, DYNC1LI1, LATS2, KATNAL1, KIF2A, ZW10, PKP4, BIRC6, ALPK1, CTDP1, TUBGCP2, VPS4B, FBF1, BOD1L1, NEDD9, KATNB1, ABRAXAS2, AURKA, PPP2CA, TMEM201, RAD21, POC1A, RAE1, DYNC1I1, ODF2, PLK2, PLK1, CDC6, NEDD1, TPX2, CENPF, TUBGCP5, UNC119, TUBGCP6, TUBGCP3, TUBGCP4, CEP85, TPT1,…	5367	88	20435	2.42297	1.1378e-09	9.08903e-11	8.12101e-11
GOTERM_CC_DIRECT	GO:0016020~membrane	309	5.24618	9.64722e-13	PI4K2B, CNTFR, IFI35, ACTB, DPYSL2, PIEZO1, DIP2A, SEC62, VPS39, PRKCG, COG5, ENTPD4, ENTPD5, ENTPD6, COG2, ENTPD7, ACSL5, COG1, ACSL4, ACSL3, GAPVD1, FRS3, SYTL4, HSPG2, GBGT1, RC3H2, BCR, CYP27A1, PRKD3, ORAI3, VDAC3, ORAI2, ORAI1, PRKD2, PRKD1, ANKRA2, PLPP3, MACF1, TMEM87A, MTMR1, TMEM87B, MTMR2, GYPC, PDGFB, PDGFA, GIGYF2, INPP5B, NEU3, UGCG, ABR, INPP5D, NEU1, INPP5K, SNX8, BBS2, ACE, PRRT2…	5367	827	20435	1.42264	1.18655e-09	9.08903e-11	8.12101e-11
GOTERM_CC_DIRECT	GO:0016363~nuclear matrix	47	0.797963	1.03452e-12	AHCTF1, CLIC4, ZNF350, NUFIP1, SPARC, PAXIP1, UHRF1, OGG1, CXXC1, AKAP8, ATN1, HNRNPU, FIGN, SMC3, PRKCZ, DCAF7, GMCL1, ATXN1, MAEA, CFL2, RAD21, CFL1, ZNF703, CHMP1A, LMNA, ZNF326, MORC2, RUNX1T1, MEN1, CAD, DNMT3A, PRKCD, CASK, PRPF40A, SMC1A, PSMA6, HNRNPM, KIN, CENPF, PHF5A, STAG2, SNW1, TEP1, PSPC1, ERCC8, VIM, TP53	5367	68	20435	2.63167	1.27244e-09	9.08903e-11	8.12101e-11
GOTERM_CC_DIRECT	GO:0030496~midbody	76	1.29032	1.30256e-12	MAP10, CLIC4, MTCL1, CTNND1, HNRNPU, NAT10, KEAP1, TTC28, PPP1CC, ZFYVE26, ALKBH4, KIF13A, TRAPPC14, NEK2, LZTS2, TTC23L, ANXA11, URB2, VPS37B, RHOA, GEM, GNL3, EML3, DNM2, ASPM, KATNAL1, INCENP, EXOC3, PIK3C3, PKP4, BIRC6, LAP3, KIF20A, TXNDC9, RALB, CTDP1, ARL3, GNAI3, RNF8, CDCA8, ABRAXAS2, KLHL13, CDC42, PGRMC1, RACGAP1, MICAL1, KATNA1, ANKRD54, RAB11FIP3, MYH10, RAB11FIP4, UVRAG, SVIL, SEPTI…	5367	137	20435	2.11221	1.60209e-09	1.0681e-10	9.54345e-11
GOTERM_CC_DIRECT	GO:0035861~site of double-strand break	45	0.764007	6.94559e-12	ATF2, SMARCAL1, MRE11, RIF1, PHF1, ARPC1A, RNF8, SMC5, SMC6, SAMHD1, PRPF19, HELB, SMCHD1, WDR70, RNF138, LMNA, RBBP8, SMARCAD1, POLL, TP53BP1, NBN, ZBTB7A, POLH, ACTR3, ACTR2, SLF1, SLF2, XRCC4, PARP1, ZGRF1, RPA2, ARPC4, ARPC5, INIP, RNF168, RNF169, RAD51, ARPC2, ARPC3, RFWD3, APLF, NABP1, TP53, RAD18, WRAP53	5367	66	20435	2.59604	8.54303e-09	5.33943e-10	4.77075e-10
GOTERM_CC_DIRECT	GO:0031965~nuclear membrane	81	1.37521	1.37247e-11	AHCTF1, NUP107, RIF1, PHF20, WDR3, NRM, YEATS4, YBX1, TENT4A, LMNB2, PHF8, GLE1, CDH5, XPO1, SCRN1, RB1CC1, NUP62, CPNE1, RCC1, TRIM27, CLCC1, TMEM38A, TXNL4A, SEPHS1, SLC16A3, CLIC1, TMPO, NDC1, LYPLA1, ANXA4, SHISA5, TMC8, NUTF2, AEN, DNAJB14, PLRG1, TMC6, RANGAP1, UTP18, GTPBP4, SENP1, CTDNEP1, NUP93, INPP4A, RNF123, THAP7, NUP50, NUP98, PLCB1, GAPDH, KPNB1, DCTN5, NUP205, GTF3C3, DTX2, NOC4L,…	5367	155	20435	1.98974	1.68814e-08	9.93023e-10	8.87262e-10
GOTERM_CC_DIRECT	GO:0030027~lamellipodium	72	1.22241	1.56148e-11	ITGB1, CYFIP1, SCYL3, PLXND1, AVIL, INPPL1, PTPRM, ILK, CIB1, PKD2, ACTB, SH3RF1, PPP1R9B, AMOT, CFL1, FLOT2, ARPIN, ACTR3, DBNL, SWAP70, ACTN1, TSC1, DGKZ, RHOA, SHTN1, PIK3CA, ALS2, PALLD, FSCN1, EVL, ITGB1BP1, PABPC1, RAPGEF3, ARHGEF6, PLEKHH2, ROCK1, TWF2, IQGAP2, CORO1A, FGD1, CORO1B, CORO1C, ABLIM1, SNX1, PAK1, SNX2, ABLIM3, CTNNA1, PTK2B, PLCG1, APBB1, STX3, STX2, MYH10, WASF3, LIMK1, PARV…	5367	132	20435	2.07683	1.92063e-08	1.06701e-09	9.53373e-10
GOTERM_CC_DIRECT	GO:0005694~chromosome	71	1.20543	2.02627e-11	MDC1, SETD2, MCM7, MCM9, KDM8, WDR4, SETD7, HP1BP3, JADE1, HSF2BP, NUCKS1, SMC6, BRCA1, SMC3, NOC2L, SMC4, SMCHD1, KMT5B, HORMAD1, ZNF202, PARP1, FBXW7, TOP3A, RECQL, DNTTIP1, PRPF4B, CDYL, GNL3, FTSJ3, MSH2, POLR1A, MCM3, MCM4, CCDC86, MCM5, MCM6, PRR14, MCM2, RHNO1, ZNF276, DDX27, PAXIP1, NOL7, DDX21, FAAP20, NSD3, WRN, PAK1, BMS1, PES1, SURF6, BRIX1, SETDB1, UTP4, KRR1, SETD1B, SETDB2, RRP1B, …	5367	130	20435	2.0795	2.49232e-08	1.31175e-09	1.17204e-09
GOTERM_CC_DIRECT	GO:0000781~chromosome, telomeric region	52	0.882852	5.53135e-11	MRE11, KDM1A, RIF1, SMC5, SMC6, BRCA2, PPP1CC, SMCHD1, CHEK1, NBN, SUN2, UPF1, ATRX, THOC1, TFIP11, THOC5, TERF1, THOC7, THOC6, TOX4, RAD51D, NSMCE4A, WDR82, HAT1, PIF1, RTEL1, DOT1L, RNF8, ORC4, WRN, SLX4, POLR2B, POLD1, DHX36, ORC2, TP53BP1, CTC1, STN1, CBX5, XRCC5, RPA2, XRCC1, LRWD1, PPP1CA, RAD51, ERCC4, ERCC1, CDK2, RAD17, NABP1, EZH2, WRAP53	5367	85	20435	2.32931	6.80356e-08	3.40178e-09	3.03948e-09
GOTERM_CC_DIRECT	GO:0032991~macromolecular complex	138	2.34295	5.97487e-11	RETREG3, ZFYVE9, CCP110, IKZF1, F11R, CLDN1, ACTB, CRKL, RASSF2, INSC, CHEK1, CEP250, NEK2, CEP97, CDK5RAP3, RNF111, MEF2C, USP7, MITF, VRK2, RUNX2, RUNX1, BCR, AR, HAT1, ORAI1, PADI4, PPIB, EZR, VCL, KPNB1, KMT2E, CASZ1, PXK, SET, CBFB, SLC41A1, BCL10, CORO1A, GIGYF2, STK3, ZMPSTE24, C3, HSPH1, BTBD1, IRAK1, CD19, ZNF703, ABL1, NDN, STAP1, MBP, CEP76, RBM10, STRA6, LYN, PRELID1, CRTAP, FYB1, NEK…	5367	319	20435	1.64714	7.3491e-08	3.49957e-09	3.12685e-09
GOTERM_CC_DIRECT	GO:0071013~catalytic step 2 spliceosome	47	0.797963	1.68375e-10	ISY1, DDX5, SF3B2, SF3B3, DHX8, SF3B6, EIF4A3, DDX23, SRSF1, GPATCH1, HNRNPU, PPWD1, HNRNPR, DDX41, PRPF19, ESS2, SART1, PNN, SNRPD2, SNRPD1, DHX35, CWC22, MTREX, SNRPD3, SF3B1, SF3A3, AQR, SNRPN, SF3A2, TFIP11, PRPF4B, CWC15, PLRG1, MAGOHB, CDC40, LSM3, SRRM1, HNRNPM, HNRNPK, PRPF6, SYF2, HNRNPH1, SNRPG, PABPC1, SNRNP200, CACTIN, SLU7	5367	75	20435	2.38605	2.07101e-07	9.4137e-09	8.4111e-09
GOTERM_CC_DIRECT	GO:0005783~endoplasmic reticulum	253	4.29542	2.45065e-10	LPGAT1, PGAP1, CYBC1, ZDHHC6, KEAP1, EMC10, ZDHHC1, ZDHHC3, ZDHHC4, ZFYVE27, HERC2, ALKBH1, PIEZO1, PIP4K2C, KIFAP3, SEC62, WLS, STARD4, ENTPD5, SACM1L, PRKCE, PRKCD, ACSL5, P3H1, ACSL4, ACSL3, ALG1, KCNQ1, RPL24, KDELR3, UBA52, TP53, LRPAP1, CASZ1, SET, PDXDC1, FUT10, TMTC3, TAPBPL, HACD3, GIGYF2, PGS1, CYB5R4, AGMO, SERPINH1, INPP5K, SSR1, NDFIP2, NDFIP1, HACE1, PDE2A, ABCA4, ERLIN1, PUM3, UBAC…	5367	681	20435	1.41454	3.0143e-07	1.31057e-08	1.17098e-08
GOTERM_CC_DIRECT	GO:0005764~lysosome	102	1.73175	8.03796e-10	SCARB2, LAPTM4B, CAPN2, PIP4K2A, CAPN1, VPS36, VPS33B, ARRDC3, RNASE6, CYBB, EPDR1, UNC13D, GANC, PLA2G15, RRAGA, HGS, KCNQ1, PLBD1, SIDT2, CALCRL, BCL10, SNX1, SNX2, MAN2A1, NEU1, CTSA, CD164, UVRAG, HSPA8, NAPSA, ACE, ANKRD27, ABCA5, FUCA1, FUCA2, KLHL22, TMEM199, PPT1, MAN2B1, TPP1, CALR, ADA, ITM2C, LGMN, PLEKHF1, HEXB, LRRK2, CTSZ, CLTC, CTSW, TCIRG1, SGSH, MFSD8, RPTOR, FYCO1, HYAL1, RB1CC1…	5367	224	20435	1.73378	9.88669e-07	4.11946e-08	3.68072e-08
GOTERM_CC_DIRECT	GO:0001650~fibrillar center	65	1.10357	1.46678e-09	DCLRE1A, SMARCB1, DDX46, WDR43, RERG, DUSP11, COIL, FBL, RPS6KA6, SESN1, UBTF, TRIM27, UTP15, PRMT7, IMP4, PAX5, PLRG1, URB1, TERF1, CD2AP, WDR33, DKC1, PSPC1, EEF1D, KIT, POLR1E, TAX1BP3, TOP1, EZR, CILK1, HOXB5, AKNA, NUFIP1, RNMT, HEATR1, MRI1, SPATA2, MALT1, ACACA, MTDH, NUAK1, ZNRF2, ORC6, TCOF1, TAF1C, LEO1, POLR2F, IP6K1, RAE1, JAZF1, NOP56, STN1, MBD6, UTP4, FOXJ2, BTBD10, TRERF1, SMAD7, …	5367	124	20435	1.99588	1.80414e-06	7.21656e-08	6.44796e-08
GOTERM_CC_DIRECT	GO:0005765~lysosomal membrane	78	1.32428	2.26601e-09	SLC48A1, SCARB2, SLC35F6, RNF13, SPPL2A, LITAF, LAPTM4B, LAPTM4A, LAMP1, LAMP3, LAMP2, ANXA6, SLC26A11, ACP2, HGSNAT, SEC13, SZT2, ATP6V1G1, MIOS, GAA, VPS33B, SLC30A4, CYB561A3, TMEM150C, VAMP8, LMBRD1, WDR81, TMEM106B, KXD1, DEPDC5, SLC29A3, SIDT2, CD63, MARCHF2, GRN, TMEM63A, SLC66A1, NPRL3, PSEN1, CLCN3, WDR24, PLD3, CLN5, NEU3, CLN3, TRPM2, NEU1, VPS11, SLC17A5, DRAM2, SLC15A3, FNIP2, VTI1B,…	5367	160	20435	1.85617	2.78719e-06	1.072e-07	9.57826e-08
GOTERM_CC_DIRECT	GO:0005814~centriole	63	1.06961	2.49496e-09	TOP2A, CEP19, CETN2, CEP120, CETN3, CEP164, BCCIP, CCP110, NUBP1, NUBP2, CEP128, GLE1, CEP250, CEP170, RTTN, WASHC1, IFT140, CEP295, STARD9, SPICE1, KIF24, CCSAP, TOPORS, IFT88, KIF2A, POC5, RP2, CEP63, CEP104, AKNA, ROCK1, FBF1, HTT, AURKA, POC1A, CEP192, PCNT, CEP76, CNTLN, ODF2, PLK2, CEP350, PLK1, AHI1, NEDD1, NIN, MPHOSPH9, KIAA0586, CENPJ, ALMS1, MKS1, SASS6, CEP83, HYLS1, TUBGCP3, CNTROB, …	5367	120	20435	1.99895	3.0688e-06	1.13659e-07	1.01554e-07
GOTERM_CC_DIRECT	GO:0000139~Golgi membrane	129	2.19015	4.95798e-09	GALNT12, PGAP2, GALNT16, PGAP3, PITPNB, CLSTN1, XYLT2, XYLT1, LDLRAD4, ZDHHC8, GALNT10, ZDHHC4, NDST2, PYCARD, NDST1, GOLGA5, GNPTAB, CLCC1, WLS, RAB2B, COG8, ST6GAL1, COG5, COG4, SACM1L, ATG9A, ADAM10, CSNK1E, MALL, KDELR3, PLPP3, LLGL1, RNF121, COPB2, TMED10, LMAN2L, FUT10, ARL3, COPB1, PSEN1, PLD3, UGCG, SCFD1, CHST11, CHST12, PDCD10, MAN2A1, ST3GAL5, SCAP, ST3GAL6, RAB6A, ST3GAL2, TRAPPC3, SE…	5367	310	20435	1.58442	6.0983e-06	2.17797e-07	1.94601e-07
GOTERM_CC_DIRECT	GO:0005769~early endosome	87	1.47708	1.12805e-08	WASHC5, APP, VPS29, UHRF1BP1L, TFRC, HFE, RAB22A, EEA1, RNF157, LAPTM4B, RUSC1, CHMP1A, TOM1, HMCN2, ANKFY1, LDLRAP1, WASHC1, PLEKHJ1, WLS, RUBCN, SERPINB1, DBNL, TICAM2, VPS33B, ARRDC3, NIPA2, BACE1, RAB32, ALS2, RABEP2, KIF16B, KCNQ1, NUMB, RIN3, WDFY2, TLR3, MGRN1, USP10, TGFBRAP1, CXCR4, HTT, ADRB2, VPS26B, TRAK1, CLCN3, CORO1A, CLN6, LRP6, FGD2, SNX3, RAB21, NEURL1B, SNX27, RPS6KC1, TMEM127,…	5367	190	20435	1.74345	1.38749e-05	4.78447e-07	4.2749e-07
GOTERM_CC_DIRECT	GO:0031901~early endosome membrane	50	0.848896	2.01562e-08	ZFYVE9, LDLRAD4, ZFYVE28, WDR91, WASHC1, BOK, SH3GL1, ANXA1, SPHK1, STX7, OCRL, VAMP8, CLIP3, WDR81, HGS, STAM2, LLGL1, MTMR2, RAB5C, SLC1A1, PSEN1, CLCN3, PLD3, EGFR, SNX3, GGA2, INPP5B, RAB21, NEU3, CLN3, GGA1, SNX1, GGA3, SNX2, SNX27, SLC15A4, SNX8, ATP9A, VTI1B, MON2, OSBPL6, TMEM30A, RCC2, CMTM6, DNAJC13, HPS6, SORL1, SNX20, PIKFYVE, NAPEPLD	5367	91	20435	2.09205	2.47919e-05	8.26406e-07	7.3839e-07
GOTERM_CC_DIRECT	GO:0005768~endosome	89	1.51104	2.22388e-08	WASHC4, WASHC5, VPS29, PI4K2B, CDKN1B, PLEKHF1, ITGB3, RAB3D, LRRK2, CLTC, ECE1, TNFAIP1, SNX11, HMGB1, LAPTM4B, GRAP2, TOM1, ITGB8, FLOT2, ITGB7, TRIM27, ATP6V1E1, VPS36, RAB8B, ARRDC4, RUBCN, ANXA1, CCDC115, ARRDC3, ZFYVE21, CYBA, AP1AR, GAPVD1, SYTL4, RHOA, EPN1, TMEM175, EPN2, RUFY1, BACE1, TOM1L2, BACE2, TLR9, PIK3C3, BIRC6, STAMBP, EZR, ASTN2, LRPAP1, LEPROT, CALCRL, SLC66A2, UNC93B1, PIK3R…	5367	198	20435	1.71146	2.73534e-05	8.82379e-07	7.88402e-07
GOTERM_CC_DIRECT	GO:0005856~cytoskeleton	128	2.17317	2.45904e-08	RIPOR2, FHOD1, JADE1, INPPL1, CFAP300, ACTB, ACTG1, PPP1CC, CFAP276, DPYSL2, KIF21B, GTSE1, TNS1, FNBP1, TPM3, TMOD2, DYRK1A, FRMD4A, EML1, EML3, FRMD3, SHTN1, EML6, FRMD6, PKP4, TLN2, UTRN, PFN1, ANKRA2, VCL, KANK4, CDC42SE1, TWF2, RHOBTB3, HTRA2, TWF1, CORO1B, EPB41L2, MICAL1, INPP5D, EPB41L3, PACSIN2, VASP, JUP, DMPK, RDX, MSN, PARVA, CPLANE2, ARHGAP26, SSH2, PTK2, SSH1, FER, PARVG, TRIP6, SNA…	5367	314	20435	1.55211	3.02457e-05	9.45194e-07	8.44527e-07
GOTERM_CC_DIRECT	GO:0016605~PML body	41	0.696095	2.55417e-08	MRE11, SATB1, SMC5, CHD3, PARK7, SMC6, TRIM8, MAPK7, ZMYM2, SUMO3, TP53INP1, SUMO2, TOPBP1, NBN, RNF111, N4BP1, CASP8AP2, DAXX, ZBTB16, DAPK3, ATRX, TOP3A, RPA1, HIPK1, CHFR, MTOR, HIPK3, TOPORS, PIAS1, CDK9, SKI, ISG20, RAD51, KAT6A, WDFY3, EIF3E, TRIM16, LRCH4, TP53, ATR, TP73	5367	69	20435	2.26244	3.14158e-05	9.52009e-07	8.50616e-07
GOTERM_CC_DIRECT	GO:0015629~actin cytoskeleton	78	1.32428	3.34206e-08	AVIL, PPP1R9A, ACTB, ARHGAP35, RAB22A, TRIOBP, PPP1R9B, RINL, SIPA1L1, OPHN1, MPRIP, CFL2, CFL1, TNKS1BP1, KNTC1, TOPBP1, SYNPO, NDC1, PPP1R12A, NCOA5, DAPK1, SWAP70, DENND2A, AFAP1, MTSS1, CTTNBP2NL, ADAM17, BIN3, PEAK1, FSCN1, TAX1BP3, EZR, VCL, DBN1, NOTCH3, MACF1, STOML2, TMEM63B, DHX9, KLHL17, NEXN, ACACA, CORO1C, NEURL1B, ARHGAP21, LIMA1, ABLIM1, ABLIM3, MYO6, CTNNA1, ABL1, STK38L, SVIL, FY…	5367	168	20435	1.76778	4.11064e-05	1.20904e-06	1.08027e-06
GOTERM_CC_DIRECT	GO:0000776~kinetochore	56	0.950764	3.7344e-08	PHF2, AHCTF1, ERCC6L, NUP107, HJURP, HNRNPU, PHF6, MTBP, PPP1CC, RASSF2, XPO1, MIS18BP1, SIN3A, TRAPPC12, CHAMP1, ZNF207, NEK2, SEC13, PPP1R12A, FBXW11, DYNLT3, KNL1, SMC1A, DYNLL1, RANGAP1, CKAP5, KNSTRN, GPATCH11, SGO2, DYNC1LI1, INCENP, NUP98, MAD1L1, ITGB3BP, ZNF276, PSEN1, NUP160, NUP85, NUP43, TP53BP1, BUB3, DYNC1I1, CLASP2, CENPT, CDT1, CBX5, CENPW, PLK1, SEPTIN6, LRWD1, SEPTIN7, CENPI, CE…	5367	108	20435	1.97427	4.5932e-05	1.31237e-06	1.1726e-06
GOTERM_CC_DIRECT	GO:0001726~ruffle	39	0.662139	4.15066e-08	CYFIP1, ROCK1, FGD1, FGD2, AMOT, MTM1, CYTH3, LIMA1, SLC9A3R1, PAK1, RINL, MYO6, INPP5K, ARFIP2, TRPM7, PLCG1, SH2B2, DBNL, ACTN1, ARAP3, KNSTRN, CD2AP, VIL1, MKLN1, ACAP2, CDK6, MYO1C, ALS2, FSCN1, ATP6V1B2, MYADM, CSPG4, ITGB1BP1, TLN2, LCP1, EZR, RAB5A, BCAR1, ARF6	5367	65	20435	2.28452	5.10518e-05	1.41814e-06	1.2671e-06
GOTERM_CC_DIRECT	GO:0031902~late endosome membrane	45	0.764007	7.45335e-08	CD63, RNF13, VPS4B, SLC1A1, CLCN3, PLD3, LAPTM4B, LAPTM4A, LAMP1, LAMP3, MVB12B, MICALL1, LAMP2, WDR91, ANXA6, VPS11, VTI1A, VPS36, VPS39, VTI1B, VPS16, STARD3, TMEM30A, STARD3NL, YIPF2, VPS33B, ATG9A, SLC30A4, VPS37C, VPS37A, VPS37B, SNF8, CYB561A3, RMC1, BAIAP3, RHOB, VAMP8, TSPAN15, TMEM59, WDR81, TMEM106B, ATP13A2, CD68, SLC29A3, RAB7A	5367	81	20435	2.11529	9.1672e-05	2.47774e-06	2.21385e-06
GOTERM_CC_DIRECT	GO:0005925~focal adhesion	70	1.18846	1.02874e-07	ITGB1, MDC1, NRP1, SH3KBP1, ITGB3, AVIL, USP33, ITGB2, ILK, ACTB, ACTG1, DCAF6, LASP1, CFL1, ANXA6, PPFIA1, ITGB8, ITGAV, PGM5, ITGB7, TNS2, TNS1, DST, ACTN1, AFAP1, ZFYVE21, REXO2, SENP1, ENAH, ADAM17, PALLD, PEAK1, MTF2, IRF2, ITGA5, LCP1, TLN2, EZR, MAPRE2, PHLDB2, VCL, FOCAD, PRUNE1, PIK3R2, LIMA1, PAK1, PTK2B, RSU1, MAP4K4, VASP, CAV1, LIMK1, RDX, MSN, PARVA, ARHGAP26, SORBS3, CORO2B, PTK2, …	5367	149	20435	1.78877	0.000126526	3.32985e-06	2.97521e-06
GOTERM_CC_DIRECT	GO:0005681~spliceosomal complex	42	0.713073	1.62975e-07	DDX5, RBM8A, GEMIN2, SRSF1, DDX41, PRPF19, USP39, EFTUD2, PNN, TRA2B, PPP1R8, DHX15, SNRPD3, HNRNPA1, TXNL4A, RBM5, CTNNBL1, SF3A3, HSPA8, PPIL1, GPKOW, API5, BUD31, ALYREF, TFIP11, PRPF4B, CWC15, LSM5, PTBP2, HNRNPK, PRPF18, DDX39B, SYF2, HNRNPF, NCL, PRPF3, HNRNPA2B1, SNRNP200, CACTIN, RBMX, SLU7, SNRPA	5367	75	20435	2.13222	0.000200439	5.13997e-06	4.59254e-06
GOTERM_CC_DIRECT	GO:1990904~ribonucleoprotein complex	68	1.1545	2.38899e-07	TOP2A, DAZAP1, JRK, CELF1, CELF2, LRRK2, RPLP0, HNRNPR, YBX1, BRCA1, ELAVL1, ACTB, EFTUD2, SYNCRIP, XPO1, RUVBL2, NUP62, RUVBL1, PABPC4L, NCBP1, RPS8, PIH1D1, SECISBP2L, SECISBP2, DYRK1A, RPS3A, CSNK1E, ILF2, JMJD6, HNRNPH1, RBM12B, SNRPG, RBMS1, HNRNPH2, ERG, PABPC1, NUP98, GAPDH, RBMS2, RBMS3, GTF3C1, DDX5, DHX9, SRRT, G3BP1, RPS3, G3BP2, ZC3H18, HNRNPA1, RBM12, ZC3H14, EEFSEC, HSPA8, NPM1, SSB…	5367	146	20435	1.77337	0.000293802	7.34614e-06	6.56375e-06
GOTERM_CC_DIRECT	GO:0010008~endosome membrane	52	0.882852	5.28689e-07	SLC48A1, VPS29, TFRC, SPPL2A, UBE2D3, ARHGAP1, ZDHHC1, RAB22A, WDR44, LAMP1, KIF13A, ANKFY1, WIPI1, SLC9B2, ACAP2, SLC9A7, TBC1D5, RAB35, TLR3, BECN1, VAC14, MARCHF2, LEPROT, RAB5C, CORO1C, SNX3, SNX1, SNX2, VPS53, RAB23, ATP6V0A2, NCDN, PIP5K1C, SLC15A3, RFFL, CD164, NDFIP2, NDFIP1, VTA1, DTNBP1, DNAJC13, MCOLN2, TPCN1, FIG4, MYO1B, CLCN4, ABHD17A, SNX17, PLEKHM2, UBA1, VPS45, ITM2B	5367	104	20435	1.90376	0.000650076	1.58607e-05	1.41714e-05
GOTERM_CC_DIRECT	GO:0042470~melanosome	41	0.696095	5.50428e-07	ITGB1, PMEL, CD63, HSP90AB1, TMED10, AHCY, RAB5C, CNP, TFRC, YWHAB, CLTC, LAMP1, ANXA6, STX3, CCT4, CTSB, PDIA3, HSPA8, HSP90AA1, ANKRD27, HPS4, ANXA11, CTNS, RAB27A, NAP1L1, RAB27B, MYRIP, YWHAZ, PDIA6, SND1, PDIA4, RAB32, MMP14, FASN, DNAJC5, CALU, ATP6V1B2, TPP1, PPIB, RAB5A, RAN	5367	75	20435	2.08145	0.000676798	1.61197e-05	1.44029e-05
GOTERM_CC_DIRECT	GO:0055038~recycling endosome membrane	30	0.509338	6.33216e-07	SLC1A1, NDRG1, NEU3, SCAMP4, ZFYVE27, MICALL1, PACSIN2, RAB11FIP3, WASHC1, ATP9A, RAB11FIP4, VTI1B, BOK, FZD7, ATG9A, CMTM6, SORL1, RAB11A, BAIAP3, SCAMP2, RAB11B, CLIP3, RAP2C, EHD2, RAP2A, EHD3, ACAP1, EHD4, LZTR1, ARF6	5367	48	20435	2.3797	0.000778552	1.81129e-05	1.61838e-05
GOTERM_CC_DIRECT	GO:0071005~U2-type precatalytic spliceosome	29	0.49236	7.9565e-07	SF3B2, SF3B3, WBP4, SNU13, EFTUD2, SART1, RNF113A, SNRPD2, SNRPD1, CWC22, DHX16, TXNL4A, SF3B1, SF3A3, SF3A2, MAGOHB, LSM5, LSM4, LSM3, SMU1, PRPF4, PRPF6, PHF5A, MFAP1, PRPF3, SNRPG, SNRPA1, BUD13, SNRNP200	5367	46	20435	2.4004	0.000978171	2.2242e-05	1.98732e-05
GOTERM_CC_DIRECT	GO:0005815~microtubule organizing center	51	0.865874	1.44031e-06	CLIC5, USP33, CETN3, KIF17, NUBP2, FAM110A, CHMP1A, TTC23L, SCYL1, CDK5RAP2, PSKH1, RPS7, DYNLL1, WRAP73, KIF2A, KIFC2, EHBP1L1, BIRC6, CEP63, TP53, MAPRE2, MCPH1, TXNDC9, ROCK2, TUBGCP2, PRKCZ, NDRG1, CDC42, PAK1, PPP4C, SNCG, CCT8, PCNT, CCT4, CLASP2, BBS2, SEPTIN1, USP20, ODF2, KLHL22, LRWD1, CYLD, SMTN, RAD51, CDK2, ALMS1, SASS6, TUBGCP5, TUBGCP3, TUBGCP4, TP73	5367	104	20435	1.86715	0.00177001	3.77128e-05	3.36962e-05
GOTERM_CC_DIRECT	GO:0005874~microtubule	89	1.51104	1.44106e-06	CEP57, KIF17, KIF15, TUBA1C, TUBB6, TUBA1B, DPYSL2, RASSF5, KIF13A, STMN1, TCP11L1, KIF13B, KIF1C, KIF21A, KIF1B, KIF21B, DNM1L, LZTS2, CDK5RAP3, CCT3, DYNLT1, MAP1S, TUBB, SHROOM2, HAUS3, KIF23, KCNAB2, SHROOM1, KIF7, DYNLL1, TUBA4A, MID2, DNM2, HAUS1, SHTN1, DYNC1LI1, KIF9, CLIP1, DYNC1LI2, KATNAL1, KIF2A, KIFC2, STIM1, KIFC1, INCENP, KIF16B, ARHGEF2, KIF20A, KIF20B, GAS8, MACF1, AKNA, DNAH7, T…	5367	214	20435	1.5835	0.00177093	3.77128e-05	3.36962e-05
GOTERM_CC_DIRECT	GO:0005911~cell-cell junction	60	1.01868	1.90937e-06	APP, CLIC4, WDR1, SH3KBP1, PTPRJ, PTPRK, PKD2, TMEM47, NCK1, CD53, MAGI1, ACTR3, KIRREL1, PRKCH, HEG1, MAGI3, PRKCD, THEMIS, GAB1, VAV1, CD2AP, ADAM17, KIT, MYADM, PECAM1, FSCN1, PKP4, LCP2, DSG2, PRKD1, DSC2, COL13A1, TWF1, PIK3R1, LIN7C, CORO1A, SAV1, RAP1B, CDC42, PAK1, EPB41L3, NPHP1, KRIT1, PACSIN2, CSK, PLCG1, STX3, PAK2, FZD4, AHI1, PIKFYVE, NPHS1, PTK7, FAT1, GRB2, PTPN6, NECTIN3, LAT, AD…	5367	130	20435	1.75732	0.00234578	4.89277e-05	4.37167e-05
GOTERM_CC_DIRECT	GO:0005819~spindle	41	0.696095	3.13713e-06	DCUN1D5, CLTC, CLTA, PRPF19, SPATA5, CCAR2, KIF15, MAEA, NUP85, PPP2R3C, CDC27, CHAMP1, SNCG, E4F1, TTC23L, MAP2K5, DYNLT1, ANAPC7, MAP1S, PLK1, SPICE1, ANXA11, SEPTIN6, KLHL22, HAUS3, VRK1, CCSAP, SEPTIN7, HAUS1, AGBL5, MAD2L2, CYLD, ARL2BP, KIF16B, PIN4, ATM, ANAPC5, MMS19, ARHGEF2, KIF20A, KBTBD8	5367	79	20435	1.97606	0.00385124	7.87483e-05	7.03613e-05
GOTERM_CC_DIRECT	GO:0032587~ruffle membrane	34	0.57725	3.51185e-06	ITGB1, KANK1, C2CD5, CASZ1, PLEK, TWF1, CIB1, RASGRP2, EGFR, PPP1R9B, EPS8, PAK1, PSD4, PSD3, CFL1, MYO6, PACSIN2, PLCG2, RPS3, INPP5K, ITGAV, PLCG1, PLEKHA1, SPRY4, HIP1R, RHOA, AIF1L, MTSS2, EEF1A1, ADAM17, DLC1, ARHGEF2, EZR, JCAD	5367	61	20435	2.12223	0.00431027	8.63916e-05	7.71906e-05
GOTERM_CC_DIRECT	GO:0000792~heterochromatin	21	0.356537	4.08341e-06	ZBTB18, MBD3, TOP2B, UHRF1, HDAC1, CBX2, DNMT3A, MBD2, PSIP1, WDR76, MECP2, H1-4, DNMT3L, TRIM28, ORC2, BEND3, SMARCAD1, TNKS1BP1, UBA1, MPHOSPH8, MORC2	5367	30	20435	2.66527	0.00501001	9.84822e-05	8.79934e-05
GOTERM_CC_DIRECT	GO:0005802~trans-Golgi network	67	1.13752	4.27276e-06	PI4K2B, SNAP25, ATP8A1, LRRK2, CLTB, PLOD3, GCC2, PCSK7, BICD1, PCSK5, ATP7A, ARL5A, PLEKHJ1, WLS, POSTN, CHST7, EIPR1, ATG9A, ATP11C, WIPI1, OCRL, ATP11B, ARAP1, ATP11A, FAM91A1, BACE1, CLIP3, RAB32, BACE2, CHST1, RELCH, BIRC6, PRKD1, PLPP3, PHAF1, CHST3, BECN1, SLC66A2, FUT4, STX10, GGA2, CLN3, GGA3, VPS53, RAB29, INPP5K, SNX9, RAB6A, ATP9B, ATP9A, SLC10A7, YIPF2, ATP8B2, ATP8B1, GBF1, M6PR, TR…	5367	153	20435	1.66735	0.00524172	0.000101067	9.03031e-05
GOTERM_CC_DIRECT	GO:0005789~endoplasmic reticulum membrane	182	3.08998	4.63892e-06	DPAGT1, ERO1B, LPGAT1, PGAP1, CYBC1, NRROS, PGAP2, TUSC3, PITPNB, ZDHHC6, PLOD3, MSMO1, PLOD1, ZFYVE1, ZDHHC4, FADS3, CYP2D14, ABHD12, FADS2, ZFYVE27, CREB3L2, CLCC1, TMEM38B, FADS1, PSKH1, STARD3, ALG9, TMEM178A, SACM1L, ATG9A, ALG5, SHISA5, IRAG2, MOGS, ALG12, DNAJB14, VRK2, ALG11, TMEM170A, CTDNEP1, BSCL2, CYP39A1, TMX3, ILVBL, STIM2, CARD19, TRIM13, SELENOT, KDELR3, PLPP3, RNF121, PMEL, DIPK1…	5367	516	20435	1.34297	0.00568964	0.000107658	9.61919e-05
GOTERM_CC_DIRECT	GO:0032040~small-subunit processome	28	0.475382	5.97561e-06	UTP25, PRKDC, WDR3, UTP23, HEATR1, FCF1, NOC4L, SNU13, WDR46, RRP9, NOL6, FBL, PDCD11, UTP20, UTP14A, NOP56, WDR36, UTP11, RPS7, UTP4, IMP3, XRCC5, KRR1, UBE4A, IMP4, UTP18, TBL3, NOL10	5367	47	20435	2.26831	0.00732308	0.000136111	0.000121615
GOTERM_CC_DIRECT	GO:0072686~mitotic spindle	43	0.730051	8.53492e-06	PHLPP2, HDAC3, CUL3, KIF11, PKD2, CDC14A, CDC42, NUDCD2, NUP62, CDC27, RPS3, CEP170, TRAPPC14, TBL1X, TPPP, CLASP2, IQCB1, SPAG5, TRAT1, KLHL22, HAUS3, PYCR3, CDC6, DYNLL1, KNSTRN, GEM, WAPL, AGBL5, TBCK, TPX2, WRAP73, NCOR1, TADA2A, KIFC2, ESPL1, TBL1XR1, CDC16, TADA3, PKP4, PTPN7, LSM14A, MAD1L1, MAD2L1	5367	87	20435	1.88188	0.0104431	0.000190872	0.000170543
GOTERM_CC_DIRECT	GO:0031463~Cul3-RING ubiquitin ligase complex	24	0.40747	8.8205e-06	PDCD6, CUL3, GLMN, KLHL21, KLHL22, KEAP1, KLHL12, KLHL3, KLHL13, TNFAIP1, KCTD5, KLHL42, KLHL9, GAN, KCTD10, KLHL7, KLHL8, ENC1, SPOP, ZSWIM8, SPOPL, KBTBD7, LZTR1, KBTBD8	5367	38	20435	2.40475	0.0107906	0.000193736	0.000173102
GOTERM_CC_DIRECT	GO:0016514~SWI/SNF complex	15	0.254669	2.10294e-05	SMARCE1, SMARCD1, SS18, SMARCD2, SMARCC1, SMARCD3, SMARCB1, BICRAL, ACTL6A, ARID1A, SMARCA2, ARID1B, SMARCA4, BICRA, BRD9	5367	19	20435	3.00594	0.0255348	0.0004484	0.000400643
GOTERM_CC_DIRECT	GO:0000793~condensed chromosome	13	0.220713	2.11441e-05	TOP2A, RIF1, NCAPH2, HMGB2, NCAPG, HMGB1, CTCF, BAZ1B, MACROH2A1, SMC2, FANCD2, INCENP, CDK2	5367	15	20435	3.29986	0.0256722	0.0004484	0.000400643
GOTERM_CC_DIRECT	GO:0071007~U2-type catalytic step 2 spliceosome	20	0.339559	2.15525e-05	AQR, PPIL1, DHX8, BUD31, CWC15, PLRG1, PRPF19, CRNKL1, CDC40, EFTUD2, XAB2, SNW1, SNRPD2, SYF2, SNRPD1, CWC22, SNRPG, PPIE, SNRPA1, RBM22	5367	30	20435	2.53835	0.0261615	0.000449315	0.000401461
GOTERM_CC_DIRECT	GO:0000151~ubiquitin ligase complex	35	0.594228	3.508e-05	PRKN, DCUN1D5, RNF14, UBE2D2, RNF8, RNF19B, UBE2L6, UBR2, UBR1, RCHY1, UBE2L3, MAEA, SHARPIN, RNF19A, RNF217, FBXO7, RNF20, BRAP, ANKIB1, FEM1A, SMURF2, RING1, MIB2, RANBP9, UBE4A, TRAF2, TOPORS, RNF168, RNF144B, TRAF7, ABTB1, MKLN1, GID4, GID8, RBCK1	5367	69	20435	1.93135	0.0422315	0.000719141	0.00064255
GOTERM_CC_DIRECT	GO:0030054~cell junction	52	0.882852	3.57984e-05	WDR1, CTNND1, SMC5, CDH5, HMCN2, CDK5RAP2, MIOS, CFAP418, ITGA3, SCRIB, DDB2, DNM2, TBC1D2, RAD51C, PARD3, PECAM1, PKP4, DCP2, GTF2A2, ATP23, CXCR4, CD99L2, EGFR, SLC7A2, ARHGAP21, SLX4, PUF60, EPB41L2, RAB23, NEU1, TP53BP2, MCMBP, PCDH1, SVIL, AFAP1L1, NCAPH2, PYM1, ERBIN, ELL3, TSPAN15, DLG1, FER, HNRNPK, DLG3, ABI1, CCDC88C, GID8, PAF1, HOXD4, CCDC66, ADA, TP73	5367	117	20435	1.69223	0.0430775	0.000721837	0.000644959
GOTERM_CC_DIRECT	GO:0005770~late endosome	46	0.780985	3.92035e-05	VPS29, GRN, SPPL2A, PIK3R4, CXCR4, HTT, TCIRG1, VPS26B, MTM1, FYCO1, CLN3, ATP7B, MVB12B, MICALL1, DENND10, VPS8, SDF4, ATP7A, WASHC1, LDLR, ANKRD13A, UVRAG, RUBCN, HSPA8, TICAM2, ANKRD27, ABCA5, ABCA3, VPS33B, SLC30A4, STX7, M6PR, CTNS, RAB27A, RAB27B, NMNAT2, TMEM230, BACE1, TMEM59, SNX14, KCNQ1, PIK3C3, LAMTOR2, SIGLEC1, LGMN, RAB7A	5367	100	20435	1.75146	0.0470771	0.000777747	0.000694913
GOTERM_CC_DIRECT	GO:0042995~cell projection	48	0.814941	5.64236e-05	MACF1, WDR1, CLSTN1, ITSN1, JADE1, ARPC5L, RHOBTB3, CFAP300, RND3, RTN4, NUBP1, LAPTM4B, EGFLAM, C1QTNF5, SH3PXD2B, PTK2B, NDN, CFAP43, SH3GL1, IMPG2, VASP, PPP1R16B, ACTR3, SVIL, ACTR2, AFAP1L1, TICAM2, MAP1S, ODF2, RHOG, RHOH, ARPC4, ARPC5, RHOF, RHOA, PTK2, ENAH, FCHSD1, CYLD, HNRNPK, FCHSD2, NPHS1, ARPC3, TBC1D24, CEP43, OGT, DNAL1, FERMT3	5367	107	20435	1.70805	0.0670494	0.0011016	0.000984278
GOTERM_CC_DIRECT	GO:0005643~nuclear pore	23	0.390492	6.35842e-05	RANBP2, NUP214, EIF5A, NDC1, RANBP1, NUP205, NUP210, NUP188, NUP155, RANBP17, NUP153, NUP160, NUP93, GLE1, NXF1, MYO1C, NUP210L, XPO4, NUP50, NUP88, NUP98, RAE1, NUP58	5367	39	20435	2.24546	0.0752307	0.00122201	0.00109186
GOTERM_CC_DIRECT	GO:0005844~polysome	19	0.322581	9.94311e-05	UPF2, DHX9, RPS6, HDLBP, MSI2, LARP6, PSMA6, UNK, AGO1, AGO2, DRG1, RPS3, NAA35, NAA38, CALR, VIM, MYH10, GCN1, EIF4G1	5367	30	20435	2.41143	0.115123	0.00184353	0.00164719
GOTERM_CC_DIRECT	GO:0005905~clathrin-coated pit	25	0.424448	0.00010042	ITSN2, APP, BMPR2, DGKD, TFRC, ITSN1, VLDLR, ARRB2, FCHO1, FCHO2, MYO6, AP1S2, SH3BP4, DNM1L, LDLR, AP2M1, REPS1, TNK2, SPHK1, HIP1R, DNM2, DAB2, FCHSD2, RAB35, NUMB	5367	45	20435	2.11529	0.116198	0.00184353	0.00164719
GOTERM_CC_DIRECT	GO:0016592~mediator complex	25	0.424448	0.00010042	MED19, MED16, MED15, MED18, MED12L, MED12, MED14, MED13, MED10, MED1, ELOVL1, CDK19, MED27, MED29, MED13L, MED7, MED28, CDK9, MED23, MED25, CDK6, MED24, THRAP3, CDK4, MED20	5367	45	20435	2.11529	0.116198	0.00184353	0.00164719
GOTERM_CC_DIRECT	GO:0005929~cilium	61	1.03565	0.000128149	DYNC2I1, TTC23, DNAAF11, PKD2, TXNDC15, KIF17, NUBP1, NUBP2, IFT57, IQCB1, DNAI7, IFT80, KIF7, KIF27, MLF1, PKM, SMO, RILPL2, RP2, TMEM218, ALPK1, CILK1, CEP104, ARL3, GPR88, TULP2, CBL, ADCY5, AURKA, ANKMY2, IFT74, TTC21B, NPHP1, VHL, CCT8, ATP6V1D, CCT4, TUB, DNAH17, PTCH1, CAV1, IFT122, CPLANE2, CYRIB, RAB10, RSPH3, TTLL7, AHI1, IFT22, TTLL5, TTLL4, ARL2BP, TMEM237, TTLL1, TRPV4, PDCL, IFT27, …	5367	149	20435	1.55879	0.145837	0.00230691	0.00206121
GOTERM_CC_DIRECT	GO:0036064~ciliary basal body	60	1.01868	0.000129412	TRAF3IP1, CEP19, CETN2, IFT172, CETN3, JADE1, PKD2, KIF17, ARHGAP35, GLE1, RTTN, BBS7, ERC1, KIFAP3, IFT57, CDKL5, IFT140, IFT80, IQCD, WDR35, CCSAP, MLF1, TOPORS, WRAP73, IFT88, DAAM1, RILPL2, RABEP2, RP2, EZR, CILK1, GAS8, ARL3, SSNA1, FBF1, PSMB4, POC1A, BBS2, BBS1, SPAG5, WHRN, IFT122, PTK2, WDR11, AHI1, NEDD1, CYLD, TTLL5, TTC8, TTLL4, KIAA0586, TTLL1, DLG5, CENPJ, MKS1, PIN1, B9D2, CCDC66, …	5367	146	20435	1.56474	0.147163	0.00230691	0.00206121
GOTERM_CC_DIRECT	GO:0034451~centriolar satellite	42	0.713073	0.00014822	C2CD5, PXK, TMEM63A, NAA40, KEAP1, NLRC3, KLHL12, CHD3, PIK3R5, PARD6A, PDZD2, CYTH4, UBN1, KIAA0753, NEK1, CEP72, TRAPPC14, PCNT, CEP97, FNIP2, RAB11FIP3, DLGAP5, ZNF365, SPAG9, BBS1, RBM39, YTHDF2, TRAT1, NEK6, PLK1, HAUS6, HOOK3, KNSTRN, CD2AP, NUDT21, LATS2, SASS6, PRKCQ, ITGB1BP1, CCDC66, DZIP1, CCDC61	5367	93	20435	1.71953	0.166668	0.00260443	0.00232705
GOTERM_CC_DIRECT	GO:0010494~cytoplasmic stress granule	31	0.526316	0.000151344	DDX6, DYRK3, PRKAA2, DDX3X, ROCK1, CELF1, YBX1, ELAVL1, GIGYF2, RPTOR, ATXN2, OGFOD1, KHSRP, DHX36, G3BP1, PABPC4L, G3BP2, MBNL1, TIA1, YTHDF2, RC3H1, PUM1, EIF2S1, RC3H2, PUM2, ATXN2L, MOV10, HNRNPK, PABPC1, LSM14A, KPNB1	5367	62	20435	1.90376	0.169865	0.00262187	0.00234263
GOTERM_CC_DIRECT	GO:0030136~clathrin-coated vesicle	25	0.424448	0.000157934	APP, SNX3, GGA2, FCHO1, FCHO2, MYO6, DVL1, VPS11, DVL2, SH3BP4, SNX9, VPS16, AP1M1, TNK2, VPS33B, HIP1R, ADAM10, OCRL, LMBRD1, DAB2, MALL, NUMB, GPR107, TLN2, RAB5A	5367	46	20435	2.06931	0.176568	0.00269803	0.00241068
GOTERM_CC_DIRECT	GO:0001725~stress fiber	28	0.475382	0.000160137	FHOD1, FAM107A, MST1R, SIPA1L3, SEPTIN11, CORO1B, CNN2, LIMA1, ABLIM1, PDLIM3, ABLIM3, ANXA6, PGM5, PDLIM5, SYNPO, MYH10, SH2B2, LIMCH1, TPM3, ACTN1, PTK2, DAAM1, PALLD, TRIP6, FSCN1, ZYX, LCP1, MYL9	5367	54	20435	1.97427	0.178796	0.0026982	0.00241083
GOTERM_CC_DIRECT	GO:0045121~membrane raft	56	0.950764	0.000167398	ITGB1, APP, LRRK2, CBLB, PARK7, HK1, IKBKB, LAMP1, CAPN2, OLR1, CYBB, TRAF2, TNFRSF1B, TNFRSF1A, BACE1, CLIP3, ZAP70, ADAM17, LCK, KCNQ1, MALL, MYADM, PECAM1, BTK, TLR6, IL6ST, PLPP3, CARD11, ABCG2, STOML2, BCL10, PSEN1, CBL, CLN6, EGFR, SLC9A1, PPP2CA, GPC1, SERPINH1, PGK1, STOM, FYN, PAG1, LYN, PRNP, FYB2, CAV1, DLG1, PIKFYVE, MYO1C, PTPRC, DLC1, PPT1, FAS, TPP1, RAB5A	5367	135	20435	1.57942	0.186099	0.00278242	0.00248608
GOTERM_CC_DIRECT	GO:0035097~histone methyltransferase complex	11	0.186757	0.0001962	KMT2D, CBX5, PRDM4, KMT2A, NCOA6, KMT2B, WDR5, HCFC2, ZNF335, HCFC1, MEN1	5367	13	20435	3.22175	0.214433	0.00321768	0.00287498
GOTERM_CC_DIRECT	GO:0005657~replication fork	16	0.271647	0.000201451	PIF1, DNMT1, MRE11, UHRF1, RAD51B, WRN, RAD51D, RAD51C, BCL6, CHEK1, TP53BP1, DMAP1, NBN, TP53, POLH, RAD18	5367	24	20435	2.53835	0.219491	0.00326032	0.00291308
GOTERM_CC_DIRECT	GO:0071339~MLL1 complex	18	0.305603	0.000230964	INO80C, KMT2A, MAX, PHF20, CHD8, MGA, TEX10, HCFC2, SENP3, HCFC1, KANSL1, LAS1L, RBBP5, RUVBL2, RUVBL1, WDR5, TAF7, E2F6	5367	29	20435	2.36329	0.247323	0.00368943	0.00329649
GOTERM_CC_DIRECT	GO:0012505~endomembrane system	41	0.696095	0.000253936	LRPAP1, SNAP47, POGLUT2, RNF34, LPGAT1, ATF6B, STX17, STX16, CCDC25, NENF, AGPAT4, STX10, RAB21, SLC9A3R1, NRBP2, PGRMC1, RNF139, RAB23, STX5, BPNT2, STX3, RAB6A, STX2, JAK2, POGLUT3, WLS, DMTN, SSR4, STX7, NRBP1, TMEM199, RAB32, RNF145, IFT22, CDAN1, CDC42EP5, PARD3, CDC42EP1, TSNARE1, CLPTM1L, RAB5A	5367	92	20435	1.69683	0.268297	0.00400437	0.00357789
GOTERM_CC_DIRECT	GO:0055037~recycling endosome	41	0.696095	0.000333722	ITGB1, APP, TFRC, HFE, CLCN3, CLN3, AP1G1, RAB29, HMCN2, TBC1D14, TBC1D12, LDLRAP1, WASHC1, DYNC1I1, VPS16, PLEKHJ1, VPS33B, STX7, ATP11C, ATP11B, SNF8, ATP11A, MCOLN2, TMEM230, RAB11A, RAB11B, RAB10, FCHSD1, VAMP8, BACE1, CLCN4, FCHSD2, SYT11, SLC9A7, AMOTL2, TPP1, ACKR1, TUBGCP4, DENND6A, CD22, RAN	5367	93	20435	1.67859	0.336712	0.00519592	0.00464253
GOTERM_CC_DIRECT	GO:0000118~histone deacetylase complex	22	0.373514	0.000359948	HDAC4, KDM3A, HDAC2, CBX5, KDM3B, HDAC3, HDAC1, MIDEAS, MBD2, HDAC11, DNTTIP1, TRERF1, HDAC9, PHF21A, HINT1, NCOR1, TBL1XR1, SIN3A, ZNF217, TBL1X, RCOR2, RCOR1	5367	40	20435	2.09414	0.357775	0.00553421	0.00494479
GOTERM_CC_DIRECT	GO:0017053~transcriptional repressor complex	25	0.424448	0.000365508	HDAC4, HDAC3, CTBP2, HDAC1, CTBP1, ARID4A, PRDM10, RELB, SIN3A, MIER1, RBBP8, TBL1X, MEN1, JAZF1, SPEN, CBX5, ZBTB16, CORO2A, NCOR1, TBL1XR1, SP1, SP3, HDGF, TP53, RCOR1	5367	48	20435	1.98309	0.362153	0.00555031	0.00495918
GOTERM_CC_DIRECT	GO:0000932~P-body	35	0.594228	0.000378014	DDX6, GARRE1, EDC3, EDC4, ZC3H12D, EIF4ENIF1, BTBD1, BTBD2, DIS3L2, YTHDF2, RC3H1, PUM1, WTIP, LSM4, RC3H2, LSM3, PAN2, TNRC6C, MOV10, PSMA6, MEX3B, CNOT7, AGO3, PSMA2, CNOT1, AGO4, AGO1, CNOT2, CNOT3, AGO2, TOP1, DCP1A, LSM14A, DCP2, TNRC6B	5367	76	20435	1.75347	0.371893	0.00567021	0.00506631
GOTERM_CC_DIRECT	GO:0032039~integrator complex	12	0.203735	0.000452089	INTS11, INTS12, NIPBL, INTS13, INTS1, INTS10, INTS5, INTS4, INTS7, INTS6, INTS9, INTS8	5367	16	20435	2.85565	0.426614	0.00669964	0.0059861
GOTERM_CC_DIRECT	GO:0000974~Prp19 complex	11	0.186757	0.000524312	ISY1, HSPA8, XAB2, U2AF2, SYF2, CWC15, PLRG1, PRPF19, CRNKL1, CTNNBL1, RBM22	5367	14	20435	2.99163	0.475376	0.00756698	0.00676107
GOTERM_CC_DIRECT	GO:0031011~Ino80 complex	11	0.186757	0.000524312	YY1, INO80C, TFPT, INO80E, ACTR5, RUVBL2, RUVBL1, ACTL6A, ACTR8, INO80, NFRKB	5367	14	20435	2.99163	0.475376	0.00756698	0.00676107
GOTERM_CC_DIRECT	GO:0000796~condensin complex	8	0.135823	0.000529074	NCAPH2, NCAPG2, NCAPG, NCAPD2, NCAPD3, SMC4, NCAPH, SMC2	5367	8	20435	3.80753	0.478441	0.00756698	0.00676107
GOTERM_CC_DIRECT	GO:0005739~mitochondrion	290	4.9236	0.00054885	ISCA1, OSGEPL1, PARS2, ARAF, ZDHHC8, ZFYVE1, ELK3, GCSH, RPS6KA6, ALKBH1, ZMIZ2, CDK5RAP1, FBXO7, EARS2, PDK2, STARD3, CPT1A, SDS, PRKCE, BOLA1, ACSL5, ACSL4, CPT1B, GTPBP3, CYP27A1, LARS2, NIF3L1, WDR81, PPA2, PDE12, MTHFD2, BOLA3, ADPRS, UQCRC2, LAP3, AURKAIP1, TP53, SLC22A4, PIF1, SHMT2, STXBP1, MRPL18, XPC, PGS1, DHX30, DGUOK, FAM124B, PTPMT1, DHX36, PUSL1, RAB11FIP3, NDFIP2, MTERF3, AMMECR1,…	5367	933	20435	1.18348	0.490982	0.00775961	0.00693318
GOTERM_CC_DIRECT	GO:0030175~filopodium	26	0.441426	0.000593409	ITGB1, RIPOR2, B4GALT1, INPPL1, TWF2, TWF1, IQGAP2, PPP1R9A, PPP1R9B, MTM1, CDC42, SLC9A3R1, MYO6, DYNC1H1, MSN, VIL1, SHTN1, MYO1B, KITLG, ABI1, FSCN1, FAT1, LCP1, EZR, RAPGEF3, MYO1G	5367	52	20435	1.90376	0.518144	0.00824469	0.0073666
GOTERM_CC_DIRECT	GO:0071014~post-mRNA release spliceosomal complex	9	0.152801	0.000596567	ISY1, XAB2, HNRNPM, MYEF2, CCDC12, SYF2, CWF19L1, CWF19L2, CRNKL1	5367	10	20435	3.42677	0.520013	0.00824469	0.0073666
GOTERM_CC_DIRECT	GO:0042788~polysomal ribosome	14	0.237691	0.000619703	RPL32, DHX9, RPL11, RPL6, RPL7A, RPL18A, RPS29, RPL24, EIF3H, RPL38, RPL18, RPS21, RPS23, RPL19	5367	21	20435	2.53835	0.533488	0.00846928	0.00756727
GOTERM_CC_DIRECT	GO:0005776~autophagosome	28	0.475382	0.000689513	BECN1, SRPX, STX17, HTT, ZFYVE1, FYCO1, RAB23, TP53INP1, VPS11, VTI1A, PIP4K2A, TBC1D14, PIP4K2B, TBC1D12, PIP4K2C, WASHC1, SNAP29, VPS16, HSPA8, OSBPL7, ATG9B, ATG9A, ATG12, TMEM230, STING1, TBC1D5, ULK3, ATP13A2	5367	58	20435	1.83812	0.571898	0.00931979	0.0083272
GOTERM_CC_DIRECT	GO:0043231~intracellular membrane-bounded organelle	109	1.85059	0.000701444	CD84, MSI2, IGF1R, CYP2D14, AP1S2, CCN3, AP2M1, AGFG1, FNBP1, RUNDC3A, RUFY1, ALDH3A2, RUBCNL, PPIF, FAR1, PPIG, TLN2, PPIB, PPIA, STAM2, LLGL2, PPIC, IGSF8, ADCYAP1R1, RHOBTB3, NEU3, ADAP2, PDZD2, NEU1, AP4S1, RAB11FIP2, AP1M1, OSBPL9, CTSA, OSBPL8, OSBPL7, OSBPL6, ABCA5, OSBPL5, ABCA3, ABCA4, CCZ1, EPHX3, ADAP1, EHD2, EHD3, EHD4, ARHGAP30, PPT1, OSBPL1A, SLC49A4, SERINC5, DENND1C, CLIC5, DENND1…	5367	313	20435	1.32594	0.578139	0.009378	0.00837921
GOTERM_CC_DIRECT	GO:0000775~chromosome, centromeric region	19	0.322581	0.000825122	TOP2A, SUV39H2, DAXX, DNMT3A, CDCA8, SMC5, SMC6, CTCF, PPP2R5C, SMC3, SMC4, PPP2CA, SGO2, CENPF, PGRMC1, PPP2R1A, RAD21, CENPL, SYCP3	5367	34	20435	2.12774	0.637713	0.0107968	0.0096469
GOTERM_CC_DIRECT	GO:0045111~intermediate filament cytoskeleton	19	0.322581	0.000825122	EXD2, STN1, SAP30BP, MTRR, USP10, PRKCE, CTNS, NOL9, SMG7, SMARCA2, SYNE2, PJA2, ADCY5, EIF1AD, MMP14, SESTD1, PKN2, PHLDB2, MDN1	5367	34	20435	2.12774	0.637713	0.0107968	0.0096469
GOTERM_CC_DIRECT	GO:0030139~endocytic vesicle	22	0.373514	0.000839508	SH3KBP1, SPHK1, PLEKHG5, STX7, DAB2IP, ARRB2, PLD1, PIK3C2B, AMOT, EHD2, EHD3, EHD4, HEATR5A, HEATR5B, MYO6, FLOT2, RIN3, STAM2, RAB11FIP3, RAB5A, RAB11FIP4, ARF6	5367	42	20435	1.99442	0.644073	0.0108694	0.00971179
GOTERM_CC_DIRECT	GO:0005635~nuclear envelope	41	0.696095	0.000922571	CSE1L, NRM, PRKCZ, GMCL1, RTN4, MTMR6, ZMPSTE24, IPO8, TNKS2, NUP42, SLC22A18, UBXN4, TNPO3, MAPK3, RANBP2, TOR3A, SUN2, TOR1A, PARP1, FBXW11, PLA2G4A, ANXA11, PARP16, VRK2, TOR1B, TMEM170A, MTOR, CTDNEP1, NUP93, PARP11, CENPF, NEMP2, CHMP2A, NAPEPLD, WDFY3, CALR, DNASE1, NEMP1, CHMP7, MAD1L1, RAN	5367	97	20435	1.60937	0.67867	0.0118204	0.0105615
GOTERM_CC_DIRECT	GO:0045171~intercellular bridge	29	0.49236	0.00100246	PHLPP2, XPA, CDCA8, DUSP11, NUDCD2, CYTH4, MICAL1, RAB11FIP3, AAMP, TRIM45, IQCB1, KRR1, NCAPH2, EAF1, PCIF1, HAUS3, KIF23, RFXANK, PYCR3, CDC6, WAPL, SETX, AGBL5, NISCH, TPX2, EHD2, RAB35, UNC119, KIF20A	5367	62	20435	1.78094	0.70877	0.0127116	0.0113577
GOTERM_CC_DIRECT	GO:0005697~telomerase holoenzyme complex	11	0.186757	0.00120207	ACD, GNL3L, NVL, TEP1, NHP2, HNRNPU, NAT10, SMG7, SMG5, WRAP53, SMG6	5367	15	20435	2.79219	0.772233	0.0150872	0.0134803
GOTERM_CC_DIRECT	GO:0005793~endoplasmic reticulum-Golgi intermediate compartment	28	0.475382	0.00130833	LRPAP1, TMED10, LMAN2L, STX17, COPB1, HMGB1, MYDGF, LMAN1, ANPEP, LMAN2, SERPINH1, TRAPPC12, TMED2, TMED1, TMED6, SCYL1, TICAM2, CCDC115, GBF1, ERP44, RER1, MGAT4A, GOLGB1, NUCB1, COPG2, COPG1, NUCB2, PTPN2	5367	60	20435	1.77685	0.800172	0.016255	0.0145238
GOTERM_CC_DIRECT	GO:0005667~transcription factor complex	66	1.12054	0.00135656	ATF1, SPI1, LDB1, MIDEAS, LDB2, YY1, SIX4, KAT5, SIX5, EP300, PKNOX1, TEAD1, TEAD2, TEAD4, TLE3, TLE1, PARP1, NCOA6, MED27, RUNX2, MED7, RBL2, MED23, MED25, RBL1, CREB1, TAL1, ATF5, TP53, NFAT5, EPAS1, PRKDC, PBXIP1, HDAC9, ARNTL, GSC, E2F3, E2F4, SKIL, ATF7IP, WWTR1, XRCC6, CREBBP, SMAD3, EYA3, NFATC3, NFATC1, SNF8, WTIP, SMAD5, TRERF1, USF1, NFATC4, TBX2, SMAD7, SKI, MAFB, NR6A1, CDK2, RIOX2, T…	5367	177	20435	1.41976	0.811697	0.0166857	0.0149086
GOTERM_CC_DIRECT	GO:0000421~autophagosome membrane	17	0.288625	0.00144023	UVRAG, STX17, ATG9B, ATG9A, WIPI1, TM9SF1, LAMP1, STING1, ATG16L2, WDR81, ATG16L1, RB1CC1, RUBCNL, PRKD1, SNAP29, TECPR1, RAB7A	5367	30	20435	2.1576	0.830137	0.0175395	0.0156715
GOTERM_CC_DIRECT	GO:0044615~nuclear pore nuclear basket	9	0.152801	0.00168133	RANBP2, MCM3AP, PCID2, CETN2, CETN3, NUP153, NUP98, MAD1L1, MAD2L1	5367	11	20435	3.11525	0.873786	0.020078	0.0179396
GOTERM_CC_DIRECT	GO:1990498~mitotic spindle microtubule	9	0.152801	0.00168133	HAUS7, CEP295, CLTC, HNRNPU, HAUS3, HAUS6, HAUS2, HAUS1, EML3	5367	11	20435	3.11525	0.873786	0.020078	0.0179396
GOTERM_CC_DIRECT	GO:0042405~nuclear inclusion body	8	0.135823	0.00183689	RANBP2, NXF1, SLF1, ATXN1, NUP153, NBN, NUP98, RAD18	5367	9	20435	3.38447	0.895801	0.0215178	0.0192261
GOTERM_CC_DIRECT	GO:0097539~ciliary transition fiber	8	0.135823	0.00183689	CENPF, NIN, ODF2, FBF1, CEP164, CEP83, DZIP1, CEP89	5367	9	20435	3.38447	0.895801	0.0215178	0.0192261
GOTERM_CC_DIRECT	GO:0030687~preribosome, large subunit precursor	14	0.237691	0.00201475	WDR37, NIP7, MAK16, PPAN, WDR74, RRP1B, WDR12, FTSJ3, BOP1, NSA2, LAS1L, PES1, ZNF622, MDN1	5367	23	20435	2.31763	0.91631	0.0229457	0.0205019
GOTERM_CC_DIRECT	GO:0035267~NuA4 histone acetyltransferase complex	14	0.237691	0.00201475	TRRAP, ACTL6A, MSL3, YEATS4, ACTB, MRGBP, KAT5, VPS72, MORF4L2, RUVBL2, RUVBL1, EP400, BRD8, DMAP1	5367	23	20435	2.31763	0.91631	0.0229457	0.0205019
GOTERM_CC_DIRECT	GO:0002102~podosome	14	0.237691	0.00201475	SVIL, AFAP1L1, DBNL, WDR1, ASAP1, HNRNPK, SH3PXD2A, BIN2, SH3PXD2B, FSCN1, LCP1, VCL, SH3GL1, FERMT3	5367	23	20435	2.31763	0.91631	0.0229457	0.0205019
GOTERM_CC_DIRECT	GO:0097431~mitotic spindle pole	17	0.288625	0.00225656	MAP10, PLK1, BCCIP, RMDN2, SMC6, SMC3, SMC1A, EML1, AURKA, ASPM, NIN, STAG2, KATNBL1, KATNA1, RAE1, MAD1L1, CDK5RAP2	5367	31	20435	2.088	0.937881	0.0254639	0.0227519
GOTERM_CC_DIRECT	GO:0032580~Golgi cisterna membrane	21	0.356537	0.00236068	TMEM87A, HACE1, B4GALT1, CHPF, CHPF2, GALNT1, FUT10, UXS1, CSGALNACT2, NAGPA, FUT1, FUT4, GGTA1, GOLGA2, GOLPH3, FUT8, TMEM115, CHSY1, B4GALT6, B4GALT4, B4GALT5	5367	42	20435	1.90376	0.945364	0.0263966	0.0235853
GOTERM_CC_DIRECT	GO:0035098~ESC/E(Z) complex	11	0.186757	0.00245203	SUZ12, DNMT3L, HDAC2, EED, PHF1, MTF2, TRIM37, RBBP7, JARID2, PHF19, EZH2	5367	16	20435	2.61768	0.951184	0.0270551	0.0241737
GOTERM_CC_DIRECT	GO:0031410~cytoplasmic vesicle	78	1.32428	0.00246356	USP6NL, DENND1C, CLIC5, DENND1B, PIGT, TRAF3IP2, ATP8A1, CTSZ, PRF1, ARRB1, PKD2, ELAVL1, RND3, AMOT, ANKRD9, SPRED1, RUSC2, HYAL1, RUSC1, FLOT2, KIF1B, FAM3C, SPG11, SNAP29, AP2M1, AGFG1, PDGFRB, SLC30A7, STARD4, CD93, ARRDC1, RHOG, RNASE6, RHOH, ARAP1, RHOF, FAM91A1, COMMD7, RHOA, DNM2, TBC1D2, RP2, BTK, RUBCNL, ITGA5, DNASE1, MARCHF2, MAPKAP1, RHOBTB3, DENND3, TRAK1, TMEM123, SH3TC2, NEU1, PDE…	5367	220	20435	1.34994	0.951873	0.0270551	0.0241737
GOTERM_CC_DIRECT	GO:0008305~integrin complex	13	0.220713	0.00264751	ITGB1, ITGAM, ITGA4, ITGA3, ITGB3, ITGB2, ITGAL, ITGAX, ITGA7, ITGB7, ITGA6, ITGAV, ITGA5	5367	21	20435	2.35704	0.96164	0.0285652	0.0255229
GOTERM_CC_DIRECT	GO:0000794~condensed nuclear chromosome	13	0.220713	0.00264751	SUN2, NIFK, NCAPH2, LRPPRC, NOL6, DNMT3L, RAD50, AGO3, CHEK1, CHMP1A, NEK2, TOPBP1, KIFAP3	5367	21	20435	2.35704	0.96164	0.0285652	0.0255229
GOTERM_CC_DIRECT	GO:0030864~cortical actin cytoskeleton	19	0.322581	0.00286601	PLEKHH2, DBNL, WDR1, SHROOM2, MYRIP, SHROOM1, PPP1R9A, CORO1A, PPP1R9B, EEF1A1, AKAP13, DLC1, COTL1, MYADM, LANCL2, FLOT2, LLGL1, RAPGEF3, LLGL2	5367	37	20435	1.95522	0.970702	0.0306538	0.0273891
GOTERM_CC_DIRECT	GO:0045335~phagocytic vesicle	26	0.441426	0.00299249	BECN1, STXBP1, PLD4, NOD1, NOD2, AMBRA1, VPS26B, CLCN3, RAB22A, ACTG1, CDC42, RAB23, SRGAP2, SLAMF1, RAB8B, ANXA11, MTOR, RAB11A, RAB11B, RAB32, MYO1C, ZYX, TLR9, VIM, RAB5A, RAB7A	5367	57	20435	1.73677	0.974935	0.0317307	0.0283513
GOTERM_CC_DIRECT	GO:0032154~cleavage furrow	21	0.356537	0.00333667	SVIL, RDX, SEPTIN6, RHOA, SEPTIN7, RAB11A, RHOB, RAB21, PPP1CC, LIMA1, RACGAP1, KATNBL1, PKN2, KIF20A, STAMBP, PKN1, MYH10, RAB11FIP3, RAB11FIP4, MEN1, ARF6	5367	43	20435	1.85949	0.983608	0.0350778	0.0313419
GOTERM_CC_DIRECT	GO:0005912~adherens junction	45	0.764007	0.00377354	BMPR2, CTNND1, PTPRM, CD99L2, EFNA5, NDRG1, ACTB, ADD1, CDH6, TMEM47, CYTH3, CDH5, PDLIM3, CTNNA1, FLOT2, TNKS1BP1, PGM5, PDLIM5, JAG1, NIBAN2, JUP, TNK2, TBCD, SHROOM2, ADAM10, FRS2, SCRIB, FRMD4A, SHROOM1, WTIP, PPP1CA, PARD3B, SMAD7, AHI1, MYO1E, PARD3, DLG5, TRPV4, ZYX, PKP4, NECTIN3, VCL, JCAD, DSC2, NECTIN1	5367	116	20435	1.47706	0.990441	0.0389459	0.034798
GOTERM_CC_DIRECT	GO:0016328~lateral plasma membrane	24	0.40747	0.00379704	ABCC1, SLC16A1, ANXA1, MTCL1, ACTN1, PTPRO, TBCD, ARL2, ATP2B1, LIN7C, CLDN1, CORO1C, VANGL1, DLG1, MYO1C, CLDN15, EPCAM, PPP2R1A, KCNQ1, C1QTNF5, DVL1, DVL2, SLC16A3, MARK2	5367	52	20435	1.75732	0.990714	0.0389459	0.034798
GOTERM_CC_DIRECT	GO:0032993~protein-DNA complex	18	0.305603	0.0037996	TEAD4, SUZ12, TCF7L2, ZBTB17, XRCC6, JUP, PARP1, ATF6B, MAX, XRCC5, PRKDC, TREX1, LEF1, TBX5, RAD52, TOP1, POLR2H, NFE2L2	5367	35	20435	1.95816	0.990743	0.0389459	0.034798
GOTERM_CC_DIRECT	GO:0016581~NuRD complex	9	0.152801	0.00388184	MBD3, HDAC2, HDAC1, RBBP7, CHD3, MTA2, ZBTB7A, GATAD2B, GATAD2A	5367	12	20435	2.85565	0.991637	0.0391366	0.0349684
GOTERM_CC_DIRECT	GO:0043596~nuclear replication fork	9	0.152801	0.00388184	ZRANB3, ETAA1, MMS22L, SMARCAL1, PCNA, TREX1, ZMIZ2, SMARCAD1, BAZ1B	5367	12	20435	2.85565	0.991637	0.0391366	0.0349684
GOTERM_CC_DIRECT	GO:0005680~anaphase-promoting complex	13	0.220713	0.00444267	ANAPC13, ANAPC7, ANAPC11, MAD2L2, FZR1, UBE2S, CDC26, CDC16, CDC27, ANAPC4, ANAPC5, ANAPC1, ANAPC2	5367	22	20435	2.2499	0.995817	0.0444267	0.0396951
GOTERM_CC_DIRECT	GO:0000123~histone acetyltransferase complex	11	0.186757	0.00455967	CREBBP, KANSL1, KANSL2, MORF4L2, JADE1, WDR5, MSL3, EP300, JADE2, OGT, HCFC1	5367	17	20435	2.46369	0.99638	0.045229	0.0404119
GOTERM_CC_DIRECT	GO:1990907~beta-catenin-TCF complex	8	0.135823	0.00473097	TLE3, BCL9, TCF7L2, TLE1, LDB1, TCF7, LEF1, BCL9L	5367	10	20435	3.04602	0.99707	0.0458196	0.0409396
GOTERM_CC_DIRECT	GO:0071564~npBAF complex	8	0.135823	0.00473097	SMARCE1, SMARCD1, SS18, SMARCC1, SMARCD3, SMARCB1, ACTL6A, SMARCA4	5367	10	20435	3.04602	0.99707	0.0458196	0.0409396
GOTERM_CC_DIRECT	GO:0017101~aminoacyl-tRNA synthetase multienzyme complex	8	0.135823	0.00473097	AIMP2, RARS1, EPRS1, QARS1, KARS1, MARS1, EEF1E1, DARS1	5367	10	20435	3.04602	0.99707	0.0458196	0.0409396
GOTERM_CC_DIRECT	GO:0005902~microvillus	24	0.40747	0.00506506	BBS2, WWOX, CLIC4, TGFB1, LRRK2, RDX, MSN, IQGAP2, ESPN, VIL1, MYO1E, SLC9A3R1, MYO1B, MYO1C, MYO6, ATP6V1B2, FSCN1, EXOC4, EZR, ATP6V1E1, MYO1F, RAPGEF3, JAM3, MYO1G	5367	53	20435	1.72416	0.998062	0.048672	0.0434882
GOTERM_CC_DIRECT	GO:0005788~endoplasmic reticulum lumen	27	0.458404	0.00521516	POGLUT2, SELENOF, TXNDC16, CLN6, FOXRED2, OS9, TMEM43, SERPINH1, COLGALT1, UGGT1, PDIA3, TOR3A, TOR1A, ERAP2, ALG12, TOR1B, PDIA6, PDIA4, SUMF1, ERP44, SPSB1, SELENOM, P4HA2, DNAJB11, DNAJC10, CALR, PPIB	5367	62	20435	1.65812	0.99839	0.049726	0.04443
GOTERM_MF_DIRECT	GO:0005524~ATP binding	634	10.764	9.12487e-57	PI4K2B, TRIO, TESK1, ARAF, HNRNPU, TESK2, SMC5, SMC3, SMC4, SMC2, CLP1, AKT3, PIP4K2A, PIP4K2B, PIP4K2C, PRKACB, EARS2, PRKCG, DDX18, PRKCH, DAPK1, PRKCE, DAPK3, CSNK2A2, STARD9, PRKCD, DDX10, AARSD1, PASK, CLPX, DYNC1LI1, LARS2, ABCA10, DYNC1LI2, DDX39A, DDX39B, PRKD3, YME1L1, PRKCQ, PRKD2, PRKD1, TARS1, PIF1, FICD, PRKDC, ABCB8, PRKCZ, HSPH1, MYO6, PIP5K1B, PIP5K1C, CDK17, LYN, CDK19, ABCA5, DN…	4801	1395	18122	1.7155	2.06039e-53	2.06039e-53	1.97188e-53
GOTERM_MF_DIRECT	GO:0046872~metal ion binding	598	10.1528	1.20572e-24	VPS29, OSGEPL1, ZFYVE9, TESK1, XYLT2, ARAF, XYLT1, ALKBH7, ZFYVE1, GPATCH8, CAPN15, ZFYVE28, ZC3H12D, ZC3H12C, ZFYVE26, ZFYVE27, GNAT2, CDK5RAP1, ANKFY1, RPL37, RNF111, ZNF287, ZNF18, MBNL1, MBNL2, GTPBP6, ZFYVE21, AARSD1, RC3H2, RUFY1, RNF123, RNF126, ZC2HC1A, EWSR1, PRKD3, RUFY2, CDIP1, PRKD2, RBCK1, HPRT1, PRKD1, UQCRC2, MPPE1, ADPRM, ZNF398, IDO1, RNF121, ZBTB8A, ZNF394, AGAP2, XPA, ENDOD1, A…	4801	1590	18122	1.41964	2.72252e-21	1.36126e-21	1.30278e-21
GOTERM_MF_DIRECT	GO:0005096~GTPase activator activity	119	2.02037	5.43209e-23	USP6NL, ARHGAP35, SYDE1, SYNGAP1, OPHN1, ARHGDIA, ARHGDIB, TBC1D10C, AGFG2, RGS6, TBC1D10A, TBC1D22B, TBC1D10B, AGFG1, RGS7, RALBP1, RALGAPA1, STARD8, OCRL, GAPVD1, ARHGAP45, ACAP2, RALGAPB, ACAP1, TBC1D24, PREB, RIN2, LLGL1, LLGL2, NPRL3, AGAP2, AGAP1, ARHGAP17, RASAL2, AGAP3, ARHGAP15, IQGAP2, ARHGAP12, RIC8A, ARHGAP22, ARHGAP21, ABR, ADAP2, RACGAP1, TBC1D14, STXBP5, TBC1D12, TBC1D17, SRGAP2, S…	4801	198	18122	2.26859	1.22657e-19	4.08855e-20	3.91291e-20
GOTERM_MF_DIRECT	GO:0042802~identical protein binding	403	6.84211	7.56768e-23	ATF1, ATF2, GABPB2, HNRNPU, CLDN1, SLC4A4, GLE1, TFG, MLYCD, PIP4K2C, IAH1, FNBP1, DAPK1, SOX13, GTPBP2, FRS3, CD2AP, HCFC1, NISCH, DDX39A, DDX39B, DAAM1, EWSR1, PSME3, ORAI1, PSME2, PADI4, RBCK1, HPRT1, PRKD1, TARS1, CGGBP1, SLBP, MTMR2, CTBP1, BCL10, GATA3, ZNF24, PRPSAP2, PRDX1, HEXIM1, BRAP, PLK1, EIF2AK3, SETX, GLUD1, EHD2, UCK2, HNRNPK, NAPEPLD, RAD18, CEP57, GMEB1, GMEB2, PHF1, CLTC, SMG9,…	4801	999	18122	1.5227	1.70878e-19	4.27196e-20	4.08844e-20
GOTERM_MF_DIRECT	GO:0003682~chromatin binding	184	3.12394	1.77711e-20	ATF2, CCNT2, SPI1, KDM1A, KDM1B, GMNN, CRAMP1, NUCKS1, SMC3, SMC4, SMC2, YY1, ELK4, SCMH1, TRIM24, SMARCAD1, KMT5B, PKNOX1, BAHCC1, HMGN1, MEN1, MED1, SMARCC1, SFMBT1, SFMBT2, EBF2, MITF, CDYL, RUNX2, HCFC1, MSH6, AR, MSH2, WDR82, SARNP, ERG, ADNP, ATF5, TSPYL4, TSPYL5, DNMT1, L3MBTL3, L3MBTL2, SET, TSHZ3, CTBP2, KMT2A, SHMT2, CTBP1, NCAPH, PHF21A, DHX30, ZFP57, RAD21, TTC21B, MCMBP, PATZ1, SKIL,…	4801	378	18122	1.83739	4.01271e-17	8.02542e-18	7.68066e-18
GOTERM_MF_DIRECT	GO:0019901~protein kinase binding	171	2.90323	7.69262e-19	ATF2, TFRC, MAML1, ACTB, PPP1CC, CCND3, DPYSL2, CEP250, TRIM27, FBXO7, CDK5RAP2, PDGFRB, NSF, IFNAR2, MAP2K3, DAXX, PIH1D1, PRKCD, RPS6, AP1B1, ADAM10, VRK1, VRK2, ACSL3, CDC25C, PRKAB1, TUBA4A, CDC25A, MAPK8IP1, CDC25B, EEF1A1, NISCH, TOM1L2, MSH2, CCNE1, WDFY3, KIF20A, UTRN, ANKRA2, TELO2, LLGL1, CTBP2, SHC1, MAPKAP1, RHOBTB3, BCL10, MACROH2A1, FAM83H, STRIP1, RACGAP1, IRAK1, PDCD10, MICAL1, DV…	4801	353	18122	1.8285	1.73699e-15	2.89499e-16	2.77063e-16
GOTERM_MF_DIRECT	GO:0003723~RNA binding	289	4.90662	1.31774e-18	RPL4, RPL30, RAMAC, RPL3, EIF4A3, THUMPD2, GPATCH1, HNRNPU, HNRNPR, ADARB1, RPL8, RPL6, RPL7, RPS15, TIAL1, RPS16, RAVER1, SNRPD1, RPS18, DHX57, GPBP1, RPL37, SNRPD3, RPS10, DDX18, MBNL1, AQR, MBNL2, RBFOX2, RPL22, DDX10, CRNKL1, SND1, DHX40, MARF1, DDX39A, DDX39B, XRN1, EWSR1, XRN2, RPL24, DHX8, DHX9, CSTF2, SNU13, HNRNPLL, DHX30, PDCD11, PCBP4, DHX35, DHX36, DHX37, SURF6, PUSL1, RBM12, RBM10, M…	4801	696	18122	1.56734	2.97546e-15	4.25066e-16	4.06806e-16
GOTERM_MF_DIRECT	GO:0031267~small GTPase binding	111	1.88455	3.9968e-16	USP6NL, CYFIP2, CYFIP1, NCKAP1, NCF2, CSE1L, CIB1, EPS8, IPO8, GOLGA5, RIMS3, RUSC2, RASSF5, ARHGDIB, ANKFY1, RALBP1, PRKCH, DAPK3, SYTL1, OCRL, SYTL4, UNC13D, SYTL2, DAAM1, DAAM2, RIN3, ULK1, KPNB1, CDC42SE1, GARRE1, MAPKAP1, MYCBP2, RHOBTB3, IQGAP2, NDRG1, CORO1C, RASGRP3, STRIP1, TMEM127, MICAL1, DVL2, RAB11FIP2, SRGAP2, RAB11FIP3, RAB11FIP4, ANKRD27, HACE1, RCC2, CAV1, RANBP17, HPS4, HPS6, CY…	4801	208	18122	2.01435	1.00275e-12	1.1281e-13	1.07963e-13
GOTERM_MF_DIRECT	GO:0004674~protein serine/threonine kinase activity	139	2.35993	2.61491e-15	TRIO, NUP107, TP53RK, TESK1, TESK2, RPS6KA4, STK10, NRBP2, RPS6KA3, RPS6KA6, RPS6KA2, STK16, AKT3, CHEK1, RPS6KA1, PIM1, NEK2, NEK3, PSKH1, ACVR1, PRKCG, MAP2K3, MAP2K4, CSNK1G3, CDKL4, PRKCH, MAP2K2, PRKCE, CSNK2A2, PRKCD, DAPK3, DYRK1A, CASK, VRK1, PRPF4B, VRK2, CSNK1E, VRK3, PASK, ERN1, OBSCN, ULK3, PRKCQ, ULK1, ALPK2, ALPK1, CSNK1G1, PRKDC, PIK3R4, NLK, PKMYT1, KALRN, PRKCZ, STK3, ABR, NUAK1,…	4801	287	18122	1.82813	6.01652e-12	6.56053e-13	6.2787e-13
GOTERM_MF_DIRECT	GO:0003713~transcription coactivator activity	97	1.64686	6.03765e-15	SMARCB1, MAML2, MAML1, JADE1, UBE3A, NUCKS1, PARK7, UBE2L3, KAT5, TRIM28, RUVBL1, TRIM24, EP300, TRIM27, MED1, DAXX, MRTFB, DYRK1A, MRTFA, ARID5B, HCFC2, MID2, HCFC1, PRPF6, KAT6A, TRIM13, NUP98, MAML3, ZFPM2, KMT2D, CBFB, CTBP2, DHX9, KMT2C, XPC, BCL10, MED12L, MTDH, NPAT, BCL9L, WWTR1, CREBBP, NIBAN2, JUP, FUS, SMARCA2, SMARCA4, BCL9, TADA2A, SNW1, ARL2BP, TADA3, TADA1, MMS19, PHF2, SETD3, HMGB…	4801	178	18122	2.05696	1.35372e-11	1.3633e-12	1.30474e-12
GOTERM_MF_DIRECT	GO:0031625~ubiquitin protein ligase binding	119	2.02037	3.7307e-14	UBE2L6, SMC6, ACTG1, UBE2L3, HERC2, TRIM28, PSMD1, FBXO7, PRKACB, ARRDC5, DAXX, USP7, FBXW7, ARRDC1, RPL23, USP2, RNF40, PIAS1, TXNIP, TRIB3, ANKRA2, UBA52, TP53, VCL, ANAPC2, CUL9, CUL7, CUL3, CUL2, CUL1, BCL10, NLK, RTN4, BAG6, BAG4, UBB, HLTF, SNX9, RIPK1, PATZ1, HSPA8, SMAD3, FZD5, WFS1, XRCC5, FZD4, NEK6, GLMN, ERLIN1, FZD8, UBE2A, SMAD5, SMAD7, SPART, MFHAS1, UBOX5, DLG3, UBE2T, CALR, UBE2K…	4801	240	18122	1.87159	8.42313e-11	7.65811e-12	7.32913e-12
GOTERM_MF_DIRECT	GO:0005085~guanyl-nucleotide exchange factor activity	102	1.73175	6.84087e-13	TRIO, ITSN1, THG1L, PREX2, DOCK10, PREX1, RINL, RCC1, ARHGEF40, SBF1, SBF2, GAPVD1, BCR, OBSCN, MADD, SPATA13, RIN3, PREB, DENND6A, ARHGEF25, MYCBP2, ITPR3, RASGRP2, KALRN, RASGRP1, RASGRP4, RASGRP3, RIC8A, ABR, EIF2B5, ANKRD27, EIF2B2, DENND4B, DENND4A, ARHGEF39, RAB3IP, HPS1, CCZ1, HPS4, CCDC88C, RGL1, RGL2, GDPGP1, DOCK6, DENND1C, DENND1B, DOCK9, DOCK8, DOCK7, WDR41, ARHGEF10L, AKAP13, RASGEF1…	4801	202	18122	1.906	1.54474e-09	1.28722e-10	1.23193e-10
GOTERM_MF_DIRECT	GO:0042393~histone binding	81	1.37521	9.23927e-13	KDM5B, KDM1B, HMGB2, HJURP, RSF1, HMGB1, NOC2L, MYSM1, PHF6, HPF1, SCML2, SART3, KAT5, SCML4, VPS72, UIMC1, SCMH1, DPF2, WDR5, KAT7, JAK2, PRMT6, BCAS3, DAXX, SMARCC1, SFMBT1, PIH1D1, SFMBT2, USP3, BAZ1B, RNF168, DNAJC2, TBL1XR1, KAT6B, KAT6A, HAT1, MPND, TSPYL4, MCM2, TSPYL5, GLYR1, KMT2D, L3MBTL3, L3MBTL2, SET, UHRF1, KMT2C, LEF1, RNF8, ATAD2B, MLLT6, HIRA, SBNO1, SBNO2, TBL1X, APBB1, TP53BP1, …	4801	148	18122	2.06584	2.08623e-09	1.60479e-10	1.53585e-10
GOTERM_MF_DIRECT	GO:0003714~transcription corepressor activity	79	1.34126	2.34798e-11	KDM5B, ZNF451, TCF25, ZMYND8, MIDEAS, GMNN, ATN1, HNRNPU, NOC2L, IRF2BPL, CCAR1, MECP2, TRIM28, SIN3A, C1QBP, RUVBL2, DNMT3B, LMCD1, ZNF366, TLE3, MED1, DAXX, RBFOX2, TLE1, SFMBT1, SFMBT2, DDX54, SIRT6, CDYL, PARP9, CBFA2T2, CBFA2T3, CDYL2, NCOR1, TBL1XR1, LCOR, TRIB3, ZFPM2, YAP1, PRKN, HDAC4, HDAC3, CTBP2, HDAC1, CTBP1, PBXIP1, DNAJB1, NPAT, MIER1, RBBP8, SAP18, TBL1X, DMAP1, MTA2, SCAI, RUNX1T…	4801	150	18122	1.98797	5.30173e-08	3.78696e-09	3.62428e-09
GOTERM_MF_DIRECT	GO:0003677~DNA binding	307	5.21222	2.67495e-11	APP, JRK, SMARCB1, ZNF292, TIAL1, PNN, ENDOV, TRIM28, MYB, GPBP1, BBX, HOXA2, PKNOX1, AGFG1, TMPO, MED1, HEMK1, MEF2C, SP110, MAP1S, DNTTIP1, EBF2, WDR76, RUNX2, RC3H2, RUNX1, THAP4, THAP3, THAP7, THAP9, TRIM16, ZFPM2, TP53, ZBTB8A, RTEL1, TSHZ3, DHX9, EPAS1, TSHZ1, SHOX2, TSHZ2, BAZ2B, RPAP1, DEDD2, PCBP4, SURF6, ZNF148, HMGXB3, ZBED5, HOXC6, BANP, STAT5A, STAT5B, CDT1, ZNF263, PHC1, XRCC4, SETD…	4801	835	18122	1.3878	6.04004e-08	4.0267e-09	3.85372e-09
GOTERM_MF_DIRECT	GO:0000287~magnesium ion binding	99	1.68081	4.18688e-11	CERK, ATP8A1, PDCD6, XYLT2, ENO1, COMT, THG1L, RPS6KA4, RPS6KA3, ENDOV, STK11, RPS6KA6, RPS6KA2, RPS6KA1, PAPOLA, MTPAP, MAP3K6, PRKACB, MAP3K7, PSPH, MAP3K5, GEN1, ATP11C, ATP11B, ATP11A, GEM, MSH6, ERN1, MSH2, PPA2, ILVBL, PPA1, MTHFD2, PGP, ADPRS, HPRT1, PIF1, EXD2, ARL3, NLK, STK3, PRPSAP2, DHX36, MAP3K20, ABL1, STK38L, HACL1, TPPP, MORC2, MARK2, MARK1, ATP8B2, ATP8B1, NEK6, TREX1, PLK1, PDE2…	4801	205	18122	1.82287	9.45396e-08	5.90873e-09	5.6549e-09
GOTERM_MF_DIRECT	GO:0061630~ubiquitin protein ligase activity	125	2.12224	5.72708e-11	UBE3C, TRAF3IP2, UBE2D2, UBE2D3, LTN1, RNF19B, CBLB, UBE3A, JADE2, UBE3B, HERC2, MAEA, RNF19A, TRIM24, TRIM27, BTRC, RNF111, RNF43, FBXW11, NOSIP, RC3H1, RC3H2, RBX1, RNF41, RNF126, TRIM13, TRIM10, CBLL1, TRIM11, RNF121, CUL3, MYCBP2, NEDD4L, DTX2, UBR2, UBR1, DTX4, ANAPC11, COP1, UBR7, TMEM129, RNF217, BRAP, HACE1, SMURF2, SIAH1, BFAR, MEX3C, FBXO30, BSPRY, MKRN2, MDM2, RNF181, RAD18, RNF220, RN…	4801	279	18122	1.69114	1.29318e-07	7.60691e-09	7.28013e-09
GOTERM_MF_DIRECT	GO:0004842~ubiquitin-protein transferase activity	75	1.27334	2.35992e-10	LRSAM1, RNF13, WDSUB1, UBE2D2, UBE2D3, UBE3A, CBLB, TNFAIP1, BRCA1, PRPF19, UBE2L3, HERC3, TRIM28, TRIM5, RNF19A, TRIM2, RSPRY1, FBXW8, UBE2E3, TRAF2, PJA2, RC3H2, RNF40, KLHL42, DDB2, RNF168, RNF144B, TRAF7, RNF123, TRAF3, TRAF5, G2E3, BIRC6, RBCK1, OBI1, PRKN, RNF31, MARCHF2, UHRF1, CUL3, CUL2, CUL1, RNF8, NEDD4L, KLHL13, CBL, MALT1, ZNRF1, RNF214, SHARPIN, HECTD2, HECTD3, HECTD4, TRIM45, RNF20…	4801	145	18122	1.95239	5.32869e-07	2.96039e-08	2.83321e-08
GOTERM_MF_DIRECT	GO:0008017~microtubule binding	106	1.79966	4.73975e-10	MAP10, TRAF3IP1, CAPN6, DPYSL5, DPYSL2, ZNF207, KIF21A, KIF21B, LZTS1, GTSE1, CDK5RAP2, MAP1S, STARD9, EML1, MID2, EML3, CLIP3, EML6, KATNAL1, KIF16B, KIF20A, KIF20B, EZR, HDGFL3, MACF1, ARL3, NDRG1, CNN3, SKA2, RACGAP1, KIF3A, TPPP, MAP4, PRNP, CEP350, RCC2, PLK1, RMDN2, HOOK3, DCDC1, CCDC88B, TPX2, KIF18B, KIF4A, CCDC88C, REEP2, TUBGCP5, TUBGCP6, MDM1, CEP57, MTCL1, OGG1, MAST2, CETN2, CETN3, K…	4801	232	18122	1.72462	1.07024e-06	5.63282e-08	5.39084e-08
GOTERM_MF_DIRECT	GO:0008022~protein C-terminus binding	64	1.08659	1.14693e-09	TOP2A, MDC1, TOP2B, MRE11, NCF2, CEP120, YEATS4, BRCA2, PEX26, MED12, COIL, NIPBL, EP300, CEP250, HRAS, VPS36, USP7, TERF2, SDCBP2, HSPG2, SREBF2, BCAM, MSH2, LCK, PEX6, TAX1BP3, PABPC1, NEIL1, EZR, YAP1, PCNA, VPS4B, FIGN, BCL10, CORO1A, FBLN5, PPP2CA, NPAT, ATXN1, ABL1, PTK2B, MPDZ, PEX16, XRCC6, XRCC4, XRCC5, VTA1, SNF8, FOXN3, DLG1, DAB2, CENPF, RAD51, MYO1C, ERCC3, ERCC4, SNX17, SP1, ERCC1, …	4801	120	18122	2.01314	2.58977e-06	1.29489e-07	1.23926e-07
GOTERM_MF_DIRECT	GO:0003729~mRNA binding	91	1.54499	2.43636e-09	RBM25, JRK, SLC4A1AP, CELF1, CELF2, EIF4A3, HDLBP, PARK7, YBX1, EDC3, NYNRIN, ZC3H12D, MECP2, SYNCRIP, PTBP1, EIF4ENIF1, ZC3H12C, METTL14, C1QBP, KHSRP, RPL35, DENR, RBM5, EIF2A, AQR, RBFOX2, RBM15, NCBP1, RPS5, METTL3, RC3H1, RPL13A, THOC2, THOC5, RC3H2, PTBP2, PTBP3, PKM, LUC7L3, PPIE, STRAP, NCBP3, NUP98, SLBP, DDX6, RBM47, RBM8A, DHX9, YTHDC1, CSTF3, SRBD1, CSTF2, SRSF1, HNRNPLL, PURB, NXF1, …	4801	195	18122	1.76149	5.50129e-06	2.61967e-07	2.50713e-07
GOTERM_MF_DIRECT	GO:0019899~enzyme binding	75	1.27334	1.04769e-08	SCARB2, APP, THRB, LDB1, KDM1A, MCM9, DIS3L, ATP2A2, MCM10, LDB2, DNMT3L, PPP3CB, LAMP1, STBD1, LAMP2, ANXA6, COTL1, TNKS1BP1, CTNNBL1, NCOA1, IQCB1, DFFB, PARP4, NCOA6, RFC2, PRKCE, CAD, TERF2, WDR76, MID2, ERN1, BACE1, MSH6, PEX7, SARS1, SCNM1, CREB1, TEP1, NPC2, PLSCR4, PLCB1, MCM2, KMT2E, MST1R, HACD3, ANKMY2, RXRA, SLX4, TNKS2, WDR70, U2AF2, POLD1, MLEC, METTL6, VHL, NLRP1, WWOX, YES1, CPSF1…	4801	155	18122	1.82643	2.36565e-05	1.07531e-06	1.02912e-06
GOTERM_MF_DIRECT	GO:0070615~nucleosome-dependent ATPase activity	25	0.424448	1.39159e-08	SMARCAL1, ERCC6L, CHD9, CHD8, CHD6, CHD4, CHD3, TTF2, CHD2, CHD1, RAD54B, BTAF1, HLTF, EP400, SMARCAD1, ZRANB3, HELLS, SHPRH, ATRX, INO80, CHD1L, SMARCA1, SMARCA2, SMARCA4, ERCC6	4801	32	18122	2.94893	3.14216e-05	1.36618e-06	1.30749e-06
GOTERM_MF_DIRECT	GO:0042803~protein homodimerization activity	209	3.54839	2.89212e-08	TFRC, PANK1, UXS1, ENO1, F11R, IKZF3, GOLGA5, PIP4K2A, PIP4K2B, TRIM27, SEPHS1, PDK2, STARD3, ST6GAL1, SDS, TYW5, ACTN1, DAPK3, DNTTIP1, KNSTRN, PADI2, EXD2, FICD, SHMT2, ZBTB1, XPA, PDGFB, PDGFA, TWIST1, SNX1, SNX2, GRPEL1, PDCD10, S100A16, SNX9, RAB11FIP2, RAB11FIP3, ATG7, RAB11FIP4, ST3GAL2, LHPP, STAT5B, WWTR1, JUP, FZD4, EIF2AK1, TREX1, PDE2A, SNF8, EXT1, EXT2, GNPTG, EPRS1, TOP2A, CEP57, AC…	4801	565	18122	1.39628	6.5302e-05	2.721e-06	2.60411e-06
GOTERM_MF_DIRECT	GO:0003712~transcription cofactor activity	58	0.98472	4.51811e-08	PHF2, TCERG1, SMARCB1, LDB1, TRRAP, NAB1, PSIP1, MED19, RSF1, FHL5, LDB2, MED15, MED18, PHF8, MED12, MED14, MED13, KAT5, MED10, DPF2, KAT7, SUPT20H, MED1, ELOVL1, KDM2A, KDM2B, AIP, PPRC1, MED29, MED7, PIAS1, MED24, THRAP3, EWSR1, KAT6B, KAT6A, MED20, HDGFL2, HDGFL3, KDM3A, KDM3B, MED12L, MTDH, NPAT, BTAF1, NSD1, TP53BP1, TAF15, FUS, FBXL19, HMGA1, PTPN14, MED13L, RYBP, GON4L, PIR, HDGF, ZNF653	4801	113	18122	1.93742	0.000102014	4.08076e-06	3.90545e-06
GOTERM_MF_DIRECT	GO:0019904~protein domain specific binding	69	1.17148	6.98439e-08	THRA, PLXND1, YWHAB, ZFYVE9, FHOD1, ZMYND8, CLTC, ICA1, ATN1, IKZF1, MED12, MECP2, LAMP1, TRPS1, CHEK1, CHMP1A, INSC, CEP250, CASP2, ARFIP2, MAP3K5, NCK1, NCOA2, DBNL, ACSL3, VRK2, YWHAZ, RUNX2, ETV6, HGS, TOP1, AIDA, STAMBP, SRSF7, TRIM11, KPNB1, RAPGEF3, DDX6, PRKDC, CTBP1, XPA, TWIST1, TRA2B, DVL2, NLRP1, E2F4, RAB6A, CNTLN, RCC2, M6PR, RAB27B, L1CAM, POU2F2, WARS1, SKI, HNRNPM, EHD2, HNRNPK, …	4801	144	18122	1.80868	0.000157695	6.06568e-06	5.80511e-06
GOTERM_MF_DIRECT	GO:0044877~macromolecular complex binding	66	1.12054	1.0797e-07	CDKN1B, THRA, TFRC, PARK7, PTPRF, PEX26, RPTOR, HELB, SALL2, TNKS1BP1, MB21D2, NSF, MED1, TRAF2, TERF2, KCTD5, LZTFL1, DDB2, PEX6, ULK1, CHMP6, TELO2, PRKN, SF3B3, CTBP2, VPS4B, SPATA2, TULP2, XPC, NOD1, ADRB2, NOD2, STRN4, GGA3, EPCAM, NACC2, RPS3, ANKRD54, RIPK1, VHL, LYN, PRNP, ACD, XRCC6, SLF1, SLF2, FZD5, XRCC5, FZD4, PTCH1, CAV1, LCA5, DAB2IP, MTHFR, CDC42BPB, MTOR, USF1, GNB2, GNB4, PSMG4,…	4801	137	18122	1.81844	0.000243767	9.0295e-06	8.64161e-06
GOTERM_MF_DIRECT	GO:0003697~single-stranded DNA binding	48	0.814941	1.76576e-07	MCM7, DHX9, FBH1, MCM9, HMGB2, HNRNPU, MCM10, XPC, NUCKS1, HMGB1, SMC6, YBX1, SAMHD1, BRCA2, SMC4, SMC2, PURB, RNF138, DHX36, RBBP8, POLR2H, CTC1, STN1, MYEF2, TREX1, TOP3A, RPA2, MLH1, TSN, RAD52, RAD51B, POLA1, RAD51D, RAD51, MSH2, ERCC4, POLR3C, ERCC1, MCM3, MCM4, NABP1, MCM5, TOP1, MCM6, SSBP3, RAD18, SSBP4, MCM2	4801	90	18122	2.01314	0.000398629	1.42396e-05	1.36279e-05
GOTERM_MF_DIRECT	GO:0003678~DNA helicase activity	30	0.509338	2.0846e-07	ERCC6L, RTEL1, DDX3X, MRE11, MCM7, CHD9, FBH1, MCM9, CHD8, CHD6, CHD4, CHD3, CHD2, CHD1, RUVBL2, DHX36, G3BP1, RUVBL1, SMARCAD1, XRCC6, XRCC5, ATRX, CHD1L, GTF2F2, ERCC3, MCM3, MCM4, MCM5, MCM6, MCM2	4801	46	18122	2.46172	0.000470592	1.62311e-05	1.55339e-05
GOTERM_MF_DIRECT	GO:0035091~phosphatidylinositol binding	50	0.848896	5.47755e-07	PLEKHF2, PLEKHF1, NCF1, PITPNB, PITPNA, ARRB2, PIK3C2B, SH3PXD2B, TOM1, PXDC1, SBF2, BCAS3, PASK, PARD3B, NISCH, TOM1L2, PITPNM1, KIF16B, HGS, PARD3, PITPNM2, AIDA, STAM2, PXK, ITPR1, ITPR3, SNX30, PLD1, PLD2, MTM1, GGA2, GGA1, SNX1, GGA3, SNX2, SNX27, RPS6KC1, SNX25, HS1BP3, SNX9, SNX7, SNX8, SNX6, ARHGAP33, MYO1E, SNX19, SNX17, SNX15, MITD1, C2CD2L	4801	98	18122	1.92583	0.00123607	4.12277e-05	3.94566e-05
GOTERM_MF_DIRECT	GO:0003700~transcription factor activity, sequence-specific DNA binding	101	1.71477	6.59284e-07	ATF2, ZNF296, SPI1, ZNF691, GFI1, PRDM1, IKZF1, IKZF2, IKZF3, ETS1, NR3C2, ELK3, ELK4, MEF2C, EBF2, MITF, HIC1, RUNX2, FOXP1, RUNX1, MAF, DMTF1, ZNF438, ZNF710, ERG, ATF5, TP53, ZNF398, EPAS1, MAX, CREBL2, NRF1, GATA3, ZNF704, ZNF667, E4F1, ZNF821, ZNF148, HOXC9, STAT5A, STAT5B, BCL11B, NFATC3, NFATC1, FOXN3, FOXN2, POU2F2, NFKB1, FLI1, NFATC4, SP4, SP3, SLC2A4RG, NFE2L1, ZNF652, NFE2L2, CREBZF, …	4801	245	18122	1.55607	0.00148756	4.80214e-05	4.59585e-05
GOTERM_MF_DIRECT	GO:0004712~protein serine/threonine/tyrosine kinase activity	44	0.747029	7.75047e-07	CAMK2D, DYRK3, PRKAA2, ROCK1, ROCK2, ILK, NLK, AURKA, IGF1R, IKBKB, STK10, PAK1, MAPK7, IRAK1, RPS6KA2, RPS6KA1, STK38, PIM1, FYN, CSK, PRKACB, MAP3K7, PSKH1, PRKCG, CSNK1G3, RIPK2, RIOK3, TNK2, TIE1, CSNK2A2, PLK1, DYRK1A, VRK1, PRPF4B, CDK9, PIK3CA, RPS6KB1, CDK4, KIT, CDK2, CDK12, PKN1, CDK13, CSNK1G1	4801	83	18122	2.00101	0.00174853	5.46893e-05	5.23399e-05
GOTERM_MF_DIRECT	GO:0003730~mRNA 3'-UTR binding	34	0.57725	9.38582e-07	DDX5, DAZAP1, CELF1, CELF2, UTP23, HNRNPU, YBX3, PCBP4, DHX36, PABPC4L, IGF2BP3, IGF2BP2, CCT5, RNF20, FUS, SECISBP2L, SECISBP2, RC3H1, PUM1, RNF40, PUM2, RSL1D1, CPEB1, HNRNPA2B1, SERBP1, TUT1, RBMS1, PABPC1, TARDBP, CPEB3, TP53, CPEB2, RBMS2, RBMS3	4801	58	18122	2.21271	0.00211708	6.42218e-05	6.14629e-05
GOTERM_MF_DIRECT	GO:0004672~protein kinase activity	80	1.35823	1.19402e-06	SCYL3, NRK, ULK4, LRRK1, ARAF, TESK1, PRKAG1, ILK, TESK2, IKBKB, NRBP2, RASSF2, TRIM28, TRIM24, PIM1, NEK1, NEK2, MAP3K6, MAP3K4, PDK2, SCYL1, MAP3K5, MAP4K1, CDKL5, CHUK, MMD, RIPK2, MINK1, CSNK2A2, HUNK, CASK, KSR2, VRK2, PRKAB1, GAK, OBSCN, PDIK1L, PEAK1, KIT, BMP2K, ULK3, TRIB3, TNIK, PXK, PRKAA2, NPR1, ROCK2, NPR2, PKMYT1, CAMKK2, STK3, AURKA, GRK3, GRK2, NUAK2, IRAK1, GRK5, RPS6KC1, GRK6, M…	4801	185	18122	1.63227	0.00269246	7.88447e-05	7.54577e-05
GOTERM_MF_DIRECT	GO:0000049~tRNA binding	37	0.628183	1.22213e-06	TRMU, KARS1, IGHMBP2, NAT10, YARS2, FARS2, ALKBH1, IARS1, DTD1, TRMT1L, EARS2, EIF2A, EEFSEC, TRMT10C, SSB, MRPS27, TYW5, NSUN2, PUS1, MARS1, NSUN3, RPL35A, TRNAU1AP, TRNT1, EEF1A1, YRDC, CTU2, SARS1, SLFN11, SARS2, MTRFR, EIF2S3, DALRD3, NEMF, TRMT11, CARS1, FARSA	4801	66	18122	2.11608	0.00275576	7.88447e-05	7.54577e-05
GOTERM_MF_DIRECT	GO:0035064~methylated histone binding	34	0.57725	1.58954e-06	KMT2E, KDM5A, PHF2, L3MBTL2, UHRF1, PHF1, CHD8, ZMYND8, KDM8, NCAPG2, CXXC1, SGF29, CHD1, RRP8, PHF8, RBBP5, WDR5, TP53BP1, BPTF, SUZ12, CBX5, CBX4, CBX2, ATRX, CDYL, LRWD1, CDYL2, MSH6, THAP7, MTF2, NCAPD3, MPHOSPH8, PHF19, GLYR1	4801	59	18122	2.17521	0.00358275	9.96994e-05	9.54164e-05
GOTERM_MF_DIRECT	GO:0003724~RNA helicase activity	35	0.594228	2.04106e-06	DDX28, DDX6, EIF4A1, DDX5, DDX27, DDX3X, DHX8, DDX46, DDX47, DHX9, YTHDC2, EIF4A3, DDX23, DDX42, DDX20, DDX21, DDX41, DHX30, DHX35, DHX36, G3BP1, DHX15, DHX16, MTREX, UPF1, DDX18, DDX31, DDX10, DDX54, DDX50, DHX40, DDX39A, DDX39B, SKIV2L, SNRNP200	4801	62	18122	2.13084	0.00459811	0.00012456	0.000119209
GOTERM_MF_DIRECT	GO:0016887~ATPase activity	43	0.730051	2.32087e-06	EIF4A1, ERCC6L, RTEL1, DDX27, HSP90AB1, MCM7, DDX47, DHX9, MCM9, VPS4B, EIF4A3, SMC3, NUBP1, NUBP2, DHX30, HSPH1, RUVBL2, DHX36, G3BP1, SMARCAD1, CCT8, ASCC3, CCT7, CCT4, CCT3, ATAD1, TRAP1, HSP90AA1, ATP6V1G1, RFC2, ABCA4, CHD1L, SMC1A, GTF2F2, SMARCA4, CCT6A, MOV10, ERCC3, DDX39B, MSH2, MCM3, MCM5, MCM6	4801	83	18122	1.95553	0.00522682	0.000137908	0.000131984
GOTERM_MF_DIRECT	GO:0019903~protein phosphatase binding	36	0.611205	2.55338e-06	CSF1R, CASZ1, CDKN1B, STX17, PIK3R1, EGFR, SNX3, CDH5, PPP6R1, PPP6R2, CDC27, HMCN2, STAT6, NEK2, SHOC2, KIFAP3, KCNN4, JAK3, MAP3K5, JAK1, CADM4, JUP, ANAPC7, FCRL3, EIF2AK3, TRAF2, AP3B1, VRK3, PTK2, RAD51, TRAF3, LCK, ANAPC4, GRB2, ANAPC5, CD22	4801	65	18122	2.09056	0.00574896	0.000147834	0.000141484
GOTERM_MF_DIRECT	GO:0001222~transcription corepressor binding	21	0.356537	4.70851e-06	SUZ12, HDAC3, CTBP2, CTBP1, EED, ZBTB16, EHMT2, NEK6, PHF1, EHMT1, RORA, NR1D1, PER2, THAP7, CNOT2, MTF2, LCOR, HDGF, ZNF644, ZBTB7A, EZH2	4801	30	18122	2.64224	0.0105755	0.000265795	0.000254377
GOTERM_MF_DIRECT	GO:0017124~SH3 domain binding	38	0.645161	5.74675e-06	NCF1, CBLB, CBL, CASP9, FUT8, SH3BGRL, PTTG1, MICAL1, SH3BP2, ABL1, ZNF106, OSTF1, REPS1, VASP, LYN, AFAP1L1, GPX1, HIP1R, DAB2IP, ADAM10, AFAP1, CYBA, CD2AP, DNM2, ENAH, RUFY1, ADAM19, ADAM17, ARHGAP31, ADAM15, SYNJ1, ABI3, ABI1, RUFY2, ADAM9, GRB2, EVL, PTPN6	4801	72	18122	1.99217	0.0128924	0.000316492	0.000302896
GOTERM_MF_DIRECT	GO:0005525~GTP binding	145	2.4618	5.94101e-06	GUCY1B1, RASL11B, RAB3D, GIMAP4, GIMAP5, GIMAP6, GIMAP7, GIMAP8, ARHGAP35, THG1L, EFTUD2, TUBB6, GNAT2, PIP4K2B, TGM2, ARL10, ARL11, RAB2B, GUCY1A1, DAPK1, GTPBP6, GTPBP2, GTPBP1, TUBA4A, GEM, GTPBP4, GTPBP3, TUFM, EEF1A1, RAB32, RRAGA, RAB35, RABL6, RASL12, RAB5C, NPR2, ARL3, AGAP2, RHOBTB3, AGAP1, ARL2, RAP1B, CRACR2A, RAB6A, EEFSEC, RAB4B, EIF2B2, RASL10A, ABCA4, RAB27A, RAB27B, CPLANE2, GPN1,…	4801	394	18122	1.38914	0.0133253	0.0003194	0.000305679
GOTERM_MF_DIRECT	GO:0030374~ligand-dependent nuclear receptor transcription coactivator activity	26	0.441426	6.48141e-06	TMF1, KDM1A, ELK1, ETS1, CCAR2, CCAR1, DCAF6, SFR1, ZMIZ2, BRD8, NCOA1, NCOA2, MED1, SS18, NCOA6, BUD31, ACTN1, USP22, HMGA1, PPRC1, TRERF1, WDR77, CNOT6, TADA3, NCOA7, PKN1	4801	42	18122	2.33668	0.0145285	0.000340349	0.000325729
GOTERM_MF_DIRECT	GO:0008270~zinc ion binding	243	4.12564	6.73629e-06	EHMT2, ZMYND8, EHMT1, HERC2, TRIM28, ZMIZ2, ANPEP, CHORDC1, TRIM24, KAT7, TRIM27, EARS2, PRKCG, ESCO1, RC3H1, CLPX, AR, TRIM13, TRIM16, NEIL1, TRIM10, TARS1, TRIM11, ZNF276, L3MBTL3, L3MBTL2, SHMT2, MYCBP2, GATA3, ANAPC11, ADAMTS15, ERI2, HLTF, BRAP, VAT1, CREBBP, ACE, PHC1, SETDB1, SIAH1, PDE2A, SETDB2, NR1D2, LNPEP, NR1D1, PHC3, THAP11, CYLD, ZZZ3, EPRS1, RPS29, ACER3, NAPEPLD, ADA, PHF2, SUV39…	4801	717	18122	1.27927	0.0150955	0.000345694	0.000330844
GOTERM_MF_DIRECT	GO:0050681~androgen receptor binding	18	0.305603	7.11724e-06	KDM3A, DDX5, DAXX, TMF1, KDM1A, PRMT2, RNF14, WIPI1, PARK7, SMARCA4, SNW1, PRPF6, NSD1, TRIM68, EP300, CALR, PKN1, ZBTB7A	4801	24	18122	2.83097	0.0159423	0.000353344	0.000338165
GOTERM_MF_DIRECT	GO:0002039~p53 binding	32	0.543294	7.19833e-06	GSK3B, RNF34, SMARCB1, KDM1A, TP53RK, USP10, HDAC1, EHMT2, CHD8, SETD7, EHMT1, HTT, PTTG1IP, RCHY1, BCL2L12, STK11, NUAK1, TRIM24, TP53BP2, EP300, TP53BP1, RFFL, RNF20, DAXX, CREBBP, USP7, SMARCA4, TEP1, PSME3, RFWD3, TP53, TP73	4801	57	18122	2.11909	0.0161225	0.000353344	0.000338165
GOTERM_MF_DIRECT	GO:0001784~phosphotyrosine binding	25	0.424448	8.1773e-06	IRS1, SHC1, CBLB, PIK3R1, SHB, CBL, SAMSN1, CRKL, SHE, SH3BP2, ABL1, PLCG2, STAP1, LDLRAP1, MAPK3, YES1, SYK, SH2D3C, PTPN11, VAV1, VAV2, ZAP70, LCK, GRB2, PTPN6	4801	40	18122	2.35914	0.018295	0.000385305	0.000368753
GOTERM_MF_DIRECT	GO:0005547~phosphatidylinositol-3,4,5-trisphosphate binding	22	0.373514	8.19071e-06	ARHGAP9, MAPKAP1, GBF1, HIP1R, ARAP2, ARAP3, ARRB1, ARRB2, ARAP1, IQGAP2, ZFYVE1, CYTH3, FUNDC2, MYO1B, ADAP2, FCHSD2, RACGAP1, KIF16B, BTK, OGT, MYO1G, PHLDA3	4801	33	18122	2.51642	0.0183247	0.000385305	0.000368753
GOTERM_MF_DIRECT	GO:0003779~actin binding	92	1.56197	1.14611e-05	ITGB1, TLNRD1, SETD3, GMFB, WIPF1, GMFG, LRRK2, ARPC1A, IPP, HNRNPU, LSP1, SLC6A2, EPS8, MAEA, ALKBH4, OPHN1, PSTPIP2, RUSC1, ENC1, CFL1, PHACTR1, SYNPO, SPTAN1, WASHC1, TNS1, CAP1, ACTR3, ACTR2, DST, MAP1S, LIMCH1, TPM3, ACTN1, MYRIP, MTSS1, MED28, MTSS2, ENAH, INF2, DAAM1, DAAM2, EVL, DNASE1, UTRN, PFN1, DBN1, PRKN, MACF1, PXK, PLEKHH2, TWF2, CXCR4, TWF1, NOD2, CNN3, CNN2, ABLIM1, PDLIM3, ABLIM…	4801	231	18122	1.50332	0.0255472	0.000528145	0.000505457
GOTERM_MF_DIRECT	GO:0003676~nucleic acid binding	88	1.49406	1.20938e-05	DDX3X, TUT7, DDX46, DDX47, TUT4, GPATCH2, DDX42, GPATCH1, YBX1, GPATCH3, YBX3, GPATCH8, RAVER1, NKRF, ENPP2, ZNF385C, DHX16, ENPP1, MTERF1, RBM33, ZCCHC24, HEMK1, REXO1, RBM15, RNASE6, DARS2, DDX51, TFIP11, AEN, AARSD1, REXO2, SND1, DARS1, PTBP3, GPATCH11, GPANK1, DBF4, PSPC1, XRN2, ZNF318, TSEN34, EXD2, ZCCHC7, DDX6, DDX5, DDX27, SF3B3, TMEM63A, KARS1, SRBD1, DDX20, ENDOD1, TRMT2A, AKAP17A, SAMH…	4801	219	18122	1.51675	0.0269384	0.000546155	0.000522693
GOTERM_MF_DIRECT	GO:0016301~kinase activity	40	0.679117	1.63812e-05	PRPS2, PRPS1, PRKAA2, MVK, PLXND1, TRRAP, LRRK2, PRKAG1, WDR83, PRKAG3, AKAP10, FASTK, PACSIN2, PLXNA2, PLXNA1, PLXNC1, IP6K1, PLXNA3, MAPK1IP1L, CHKB, CKM, PKLR, MINK1, CSNK2A2, PRKAB1, PTK2, ITPKB, MOB1A, PKM, FCSK, CCNE1, AXL, ITPKA, CDK2, BMP2K, CDK2AP1, COQ8B, PLXNB1, PI4KB, AURKAIP1	4801	80	18122	1.88732	0.0363132	0.000725268	0.000694112
GOTERM_MF_DIRECT	GO:0003688~DNA replication origin binding	16	0.271647	2.15785e-05	MCM7, DHX9, MCM9, MCM10, CDC6, ORC5, POLA1, ORC4, ORC3, ORC2, MCM3, MCM4, KAT7, MCM5, MCM6, MCM2	4801	21	18122	2.87591	0.0475567	0.000937003	0.000896751
GOTERM_MF_DIRECT	GO:0003725~double-stranded RNA binding	35	0.594228	2.87661e-05	EIF4A1, TFRC, DHX9, CLTC, DDX21, HNRNPU, ADARB1, ELAVL1, MTDH, DHX30, TUBA1B, DHX36, DHX15, DGCR8, NLRP1, MBNL1, ACTN1, STRBP, MSN, RC3H1, TUBB4B, ILF2, RC3H2, TARBP2, MRPL44, YRDC, AGO3, AGO4, AGO1, AGO2, TLR8, VIM, LSM14A, TLR3, SIDT2	4801	68	18122	1.94282	0.0628902	0.00122555	0.0011729
GOTERM_MF_DIRECT	GO:0042826~histone deacetylase binding	44	0.747029	3.22067e-05	PRKN, HDAC4, TOP2A, TOP2B, HDAC2, HDAC3, SPI1, YWHAB, HDAC1, GMNN, LEF1, DDX20, PRDM1, IKZF3, PHF6, HDAC9, SMG5, NIPBL, KCTD21, NACC2, DHX36, MIER1, SUDS3, MTA2, MEF2D, MEF2C, CBX5, RFXANK, USF1, HIC1, NUDT21, NCOR1, THAP7, TAL1, SP1, BRMS1L, CRY1, LCOR, PKN2, UHRF1BP1, BCOR, PKN1, ANKRA2, TP53	4801	93	18122	1.78585	0.0701425	0.00134672	0.00128886
GOTERM_MF_DIRECT	GO:1990841~promoter-specific chromatin binding	27	0.458404	4.27991e-05	DNMT1, HDAC1, DHX9, EHMT2, PRDM15, HNRNPU, PRDM1, IKZF3, MACROH2A1, MECP2, NIPBL, TRIM28, NDN, E2F4, SUZ12, MED1, SETDB1, STAT1, PCGF2, RBL2, RBL1, ERCC3, ERCC4, ERCC1, NUP98, TP53, EZH2	4801	48	18122	2.12323	0.0921194	0.00175389	0.00167855
GOTERM_MF_DIRECT	GO:0001223~transcription coactivator binding	17	0.288625	4.34978e-05	ZBTB17, CREBBP, THRB, CCNT2, SMAD3, EPAS1, RPL23, ZBTB49, RORA, TRERF1, CIT, CDK9, AR, MED25, EP300, TEAD2, VGLL4	4801	24	18122	2.6737	0.0935506	0.00175389	0.00167855
GOTERM_MF_DIRECT	GO:0051015~actin filament binding	78	1.32428	4.73864e-05	CYFIP1, WDR1, FHOD1, AVIL, ARPC1A, ARPC5L, PPP1R9A, ESPN, RCSD1, SYNE3, TRIOBP, SYNE2, PPP1R9B, PSTPIP1, LASP1, MPRIP, PSTPIP2, CFL2, CFL1, ANXA6, COTL1, ACTR3, DBNL, MAP1S, TPM3, ACTN1, SHROOM2, SHROOM1, FSCN1, LCP1, TLN2, EZR, VCL, KLHL17, TWF2, TWF1, NEXN, IQGAP2, CORO1A, CORO1B, EGFR, ADD1, CORO1C, LIMA1, ABLIM1, TMEM201, ABLIM3, CLMN, NRAP, MYO6, CTNNA1, ABL1, FLNB, MYH10, SVIL, MARCKSL1, DM…	4801	195	18122	1.50985	0.101475	0.00187717	0.00179653
GOTERM_MF_DIRECT	GO:0034511~U3 snoRNA binding	10	0.169779	4.86231e-05	ISG20, UTP25, TBL3, XRCC5, PRKDC, BMS1, DHX37, TSR1, SNU13, RRP9	4801	10	18122	3.77463	0.103981	0.00189295	0.00181163
GOTERM_MF_DIRECT	GO:0003924~GTPase activity	120	2.03735	5.32565e-05	RAB3D, ARHGAP35, EFTUD2, TUBB6, GNAT2, ARHGDIB, ARL10, ARL11, RAB2B, ENTPD7, GTPBP2, GTPBP1, TUBA4A, GEM, GTPBP4, GTPBP3, TUFM, EEF1A1, RAB32, RRAGA, RAB35, TBC1D24, RABL6, RASL12, RAB5C, ARL3, AGAP2, RHOBTB3, AGAP1, ARL2, RAP1B, CRACR2A, TPPP, RAB6A, EEFSEC, RASL10A, ABCA4, TBCC, RAB27B, CPLANE2, GPN1, GPN3, GNAO1, IFT22, EIF2S3, RHEB, GNAQ, GNB2, GNAS, IFT27, RAB5A, TUBA8, ARF3, ARF4, GFM1, ARF…	4801	328	18122	1.38096	0.113307	0.00203819	0.00195063
GOTERM_MF_DIRECT	GO:0043130~ubiquitin binding	38	0.645161	5.67301e-05	PRKN, TOP2A, FAF2, RNF8, RNF19B, CXCR4, FAAP20, RNFT1, GGA2, GGA1, GGA3, SHARPIN, NUP62, TOM1, SMARCAD1, MARCHF7, UBXN7, ASCC2, BUB3, N4BP2, FBXO7, VPS36, RAE1, N4BP1, SMAD3, USP5, RNF168, TOM1L2, UBXN11, HGS, NEDD4, TOLLIP, UBAP1, TAB2, RBCK1, UBAP1L, STAM2, OTUB1	4801	78	18122	1.83892	0.120235	0.00213494	0.00204323
GOTERM_MF_DIRECT	GO:0000400~four-way junction DNA binding	13	0.220713	7.04195e-05	GEN1, FANCM, HMGB2, HMGB1, RAD51B, MSH6, YY1, WRN, RAD51D, RAD51C, MSH2, ABL1, MEN1	4801	16	18122	3.06689	0.147015	0.00260668	0.0024947
GOTERM_MF_DIRECT	GO:0003743~translation initiation factor activity	30	0.509338	7.29435e-05	EIF4A1, EIF4E3, MTIF2, MTIF3, EIF1AD, EIF4H, DENR, EIF2A, EIF2B5, MCTS1, EIF5B, EIF2B2, EIF2AK1, EIF2S2, EIF2S1, EIF3M, EIF2S3, EIF5, EIF3K, EIF3L, AGO2, EIF3J, EIF3H, EIF3E, EIF3F, EIF4E2, EIF4G3, EIF3A, EIF3B, EIF4G1	4801	57	18122	1.98665	0.151862	0.00265656	0.00254243
GOTERM_MF_DIRECT	GO:0047485~protein N-terminus binding	35	0.594228	8.82526e-05	HDAC1, KLHL13, LRP8, MECP2, PPP1CC, NIPBL, PDCD10, STX5, NBN, MEN1, SMARCE1, NCOA1, DAXX, SMARCC1, PARP1, VWF, CSNK2A2, TSC1, SNF8, GTF2H3, TARBP2, SMARCA4, MAU2, ERCC3, TBL1XR1, THAP7, ERCC4, EXOC4, EIF3E, ERCC6, CHMP6, TP53, RPS21, EXOC2, ARF6	4801	71	18122	1.86073	0.180682	0.00316308	0.0030272
GOTERM_MF_DIRECT	GO:0004386~helicase activity	17	0.288625	9.10778e-05	ZRANB3, SMARCAL1, AQR, XRCC6, ZGRF1, IGHMBP2, DDX31, HELZ, DDX51, TTF2, SMARCA2, SMARCA4, DHX40, SETX, DHX57, DHX37, ASCC3	4801	25	18122	2.56675	0.185893	0.00321334	0.0030753
GOTERM_MF_DIRECT	GO:0051059~NF-kappaB binding	16	0.271647	0.000110982	GSK3B, HDAC2, HDAC3, HDAC1, ANXA4, BCL10, COMMD7, MTDH, PSMA6, TP53BP2, ANKRD42, CPNE1, TAF4B, EP300, HIF1AN, CDK5RAP3	4801	23	18122	2.62583	0.221676	0.00385535	0.00368973
GOTERM_MF_DIRECT	GO:0003684~damaged DNA binding	25	0.424448	0.000116132	DCLRE1A, PCNA, DCLRE1C, HMGB2, XPA, XPC, HMGB1, BRCA1, SMC6, POLD1, RBBP8, EP300, TP53BP1, NBN, POLH, CREBBP, XRCC6, XRCC5, RPA1, XRCC1, DDB2, ERCC4, ERCC1, SDE2, NEIL1	4801	45	18122	2.09702	0.230675	0.00397313	0.00380245
GOTERM_MF_DIRECT	GO:0008013~beta-catenin binding	35	0.594228	0.000124979	AMER1, PRKN, GSK3B, KANK1, CHD8, TCF7, LEF1, ASH2L, RORA, PTPRJ, PSEN1, PTPRK, LZIC, MED12L, MED12, CDH5, SLC9A3R1, RUVBL2, DVL1, CTNNA1, EP300, TBL1X, BTRC, BCL9L, TCF7L2, SETD1A, SMAD7, AR, BCL9, TBL1XR1, DLG5, NUMB, PIN1, TCF4, TAX1BP3	4801	72	18122	1.83489	0.245892	0.00421197	0.00403103
GOTERM_MF_DIRECT	GO:0008094~DNA-dependent ATPase activity	17	0.288625	0.000178583	SMARCAL1, TTF2, INO80, SMARCA1, SMARCA2, SMARCA4, RAD51B, MSH6, RAD51D, BTAF1, RAD51, RAD51C, MSH2, HLTF, SMARCAD1, ERCC6, BPTF	4801	26	18122	2.46803	0.331873	0.00591748	0.00566328
GOTERM_MF_DIRECT	GO:0004843~thiol-dependent ubiquitin-specific protease activity	42	0.713073	0.000180826	OTUD4, USP37, USP15, USP38, PSMD14, USP31, MINDY2, USP54, USP10, USP11, USP33, USP34, USP39, MYSM1, TANK, VCPIP1, STAMBPL1, USP1, USP24, USP25, ZRANB1, USP48, USP7, USP5, USP20, USP21, USP4, USP9X, USP22, USP3, USP2, JOSD1, SENP3, CYLD, ZUP1, OTULIN, EIF3F, STAMBP, MPND, BAP1, OTUB1, OTUD3	4801	93	18122	1.70467	0.335249	0.00591748	0.00566328
GOTERM_MF_DIRECT	GO:0035198~miRNA binding	16	0.271647	0.000223457	TUT7, RC3H1, DDX21, YBX1, PUM1, ELAVL1, TARBP2, PUM2, AGO3, AGO4, ZC3H7B, AGO1, AGO2, HNRNPA2B1, HNRNPA1, RBM10	4801	24	18122	2.51642	0.396266	0.00710655	0.00680126
GOTERM_MF_DIRECT	GO:0043325~phosphatidylinositol-3,4-bisphosphate binding	16	0.271647	0.000223457	NCF1, PLEKHA1, PLEKHA2, MAPKAP1, PLEK, HIP1R, ARAP3, PLEKHA4, ZFYVE1, FCHSD2, SH3PXD2A, SESTD1, KIF16B, TLN2, MYO1G, PHLDA3	4801	24	18122	2.51642	0.396266	0.00710655	0.00680126
GOTERM_MF_DIRECT	GO:0004715~non-membrane spanning protein tyrosine kinase activity	22	0.373514	0.000258024	LYN, YES1, SYK, RIPK2, TNK2, TXK, DYRK1A, MATK, TYK2, PTK2, HCK, ZAP70, FER, TEC, LCK, ABL1, BTK, PTK2B, FYN, CSK, JAK3, JAK1	4801	39	18122	2.12928	0.441608	0.00809193	0.00774431
GOTERM_MF_DIRECT	GO:0017056~structural constituent of nuclear pore	15	0.254669	0.000277419	NUP214, NDC1, NUP205, NUP107, NUP188, NUP155, NUTF2, NUP153, NUP160, NUP93, NUP85, NUP62, NUP88, NUP98, NUP58	4801	22	18122	2.57361	0.465541	0.00858099	0.00821237
GOTERM_MF_DIRECT	GO:0043015~gamma-tubulin binding	17	0.288625	0.000330734	CEP57, DDX3X, TUBGCP2, BRCA2, NDRG1, TOPORS, PAK1, RAD51D, RACGAP1, CENPJ, TUBGCP5, NDN, TUBGCP6, TUBGCP3, B9D2, TUBGCP4, CDK5RAP2	4801	27	18122	2.37662	0.526177	0.0100919	0.00965833
GOTERM_MF_DIRECT	GO:0031491~nucleosome binding	14	0.237691	0.000340844	SUPT16H, ACTR6, HP1BP3, DNTTIP1, SSRP1, SMARCA1, NOC2L, MLLT6, NAP1L4, RNF168, MLLT10, RNF169, PWWP3A, GLYR1	4801	20	18122	2.64224	0.536874	0.0101267	0.00969163
GOTERM_MF_DIRECT	GO:0030215~semaphorin receptor binding	14	0.237691	0.000340844	SEMA5A, SEMA5B, SEMA6C, SEMA4A, SEMA7A, SEMA6A, SEMA3C, SEMA4D, SEMA6D, SEMA4C, SEMA3B, SEMA3G, SEMA4F, SEMA4G	4801	20	18122	2.64224	0.536874	0.0101267	0.00969163
GOTERM_MF_DIRECT	GO:0030674~protein binding, bridging	28	0.475382	0.00039785	NUFIP1, ICE1, SRRT, DDX20, NMD3, RPTOR, TRIM6, PPP4R2, TCOF1, VPS11, DVL2, ZC3H18, NCK1, MEN1, CNTLN, NDC1, HSPA8, CBX5, CAV1, BFAR, TRAF2, FRMD4A, CDYL, HCFC1, FSCN1, TCAP, GRB2, GAS6	4801	56	18122	1.88732	0.59283	0.0116668	0.0111656
GOTERM_MF_DIRECT	GO:0032266~phosphatidylinositol-3-phosphate binding	22	0.373514	0.000408376	PLEKHF1, DAB2IP, PLEKHA5, PLA2G4A, WIPI1, PLEKHA4, SNX20, ZFYVE1, SNX3, ZFYVE28, ZFYVE26, SH3PXD2A, SNX27, SESTD1, KIF16B, RUBCNL, ATG2A, LANCL2, VPS36, TECPR1, PHLDA3, ATG2B	4801	40	18122	2.07605	0.602397	0.011822	0.0113141
GOTERM_MF_DIRECT	GO:0016922~ligand-dependent nuclear receptor binding	18	0.305603	0.000449599	SMARCE1, NCOA1, NCOA2, TCF7L2, BCAS3, SMARCD3, JUP, STAT1, BUD31, PROX1, ARID1A, NCOR1, SNW1, TADA3, CRY1, TRIM24, NCOA7, TACC2	4801	30	18122	2.26478	0.63775	0.0128506	0.0122985
GOTERM_MF_DIRECT	GO:0032452~histone demethylase activity	12	0.203735	0.000490233	KDM5A, KDM5B, PHF2, KDM5C, KDM4B, KDM2A, KDM4C, KDM2B, FBXL19, JARID2, JMJD6, PHF8	4801	16	18122	2.83097	0.669523	0.013666	0.0130789
GOTERM_MF_DIRECT	GO:0004698~calcium-dependent protein kinase C activity	12	0.203735	0.000490233	PRKCG, PRKCH, PRKD3, PKN3, PRKCE, PRKCD, PRKD2, PRKCQ, PKN2, PRKD1, PKN1, PRKCZ	4801	16	18122	2.83097	0.669523	0.013666	0.0130789
GOTERM_MF_DIRECT	GO:0019003~GDP binding	31	0.526316	0.000499727	RASL12, RALB, RAB5C, ARL3, SRP54, GNAI3, ARL2, MIEF1, RAB22A, RERG, RAP1B, RAB21, RAB29, HRAS, RAB8B, RRAS2, RAB27B, GEM, RAB11B, RAB10, RAP2C, DYNC1LI1, RIT1, RAP2A, RHEB, RAB35, KRAS, RAB5A, RAN, RAB7A, ARF6	4801	65	18122	1.80021	0.676535	0.0137608	0.0131696
GOTERM_MF_DIRECT	GO:0070577~lysine-acetylated histone binding	11	0.186757	0.00056529	BRD3, BRD2, THAP7, ZMYND8, DPF2, TRIM24, BRD9, PHIP, YEATS4, SMARCA4, ATAD2B	4801	14	18122	2.96578	0.721068	0.0153786	0.014718
GOTERM_MF_DIRECT	GO:0048027~mRNA 5'-UTR binding	14	0.237691	0.000677889	DDX3X, SHMT2, UTP23, RPS3A, LARP6, GNL3, RPS14, RSL1D1, SYNCRIP, DHX36, IGF2BP3, IGF2BP2, MYH10, CCT5	4801	21	18122	2.51642	0.783723	0.0182223	0.0174395
GOTERM_MF_DIRECT	GO:1990939~ATP-dependent microtubule motor activity	23	0.390492	0.000721387	STARD9, KIF24, KIF23, KIF7, KIF17, KIF27, KIF15, KIF9, KIF2A, KIFC2, KIFC1, KIF26A, KIF3A, KIF16B, KIF4A, KIF13A, KIF13B, KIF1C, KIF21A, KIF1B, KIF20A, KIF21B, KIF20B	4801	44	18122	1.9731	0.803969	0.0191634	0.0183402
GOTERM_MF_DIRECT	GO:0005515~protein binding	75	1.27334	0.000789386	ACHE, SNAP25, ARF1, B4GALT1, ITGB2, NRM, CLTB, CLTA, ARRB1, ECE1, ITGAL, IKZF3, AP2A2, SLC4A4, ACTB, PPP3CA, DPYSL2, CTSH, TNPO1, PPP1R16B, ACTR3, ACTR2, HSP90AA1, DYNLT1, ADAM10, TUBA4A, TNFRSF1A, EEF1A1, PIK3CA, NPC2, DNAJC5, PABPC1, DNASE1, PPIB, GAPDH, MTPN, BECN1, SNAP47, COPB2, CALCRL, SHC1, STXBP1, ARL2, PIK3R2, CREBL2, PIK3R1, CYTH2, GRK2, PPP4C, OS9, UBB, MICALL1, POLR2E, MBP, PLCG1, TPP…	4801	201	18122	1.40844	0.83189	0.020726	0.0198356
GOTERM_MF_DIRECT	GO:0004175~endopeptidase activity	25	0.424448	0.000891214	KDM8, ECE1, PSEN1, IDE, PSMB10, PSMA7, ADAMTS5, PIDD1, PSMB4, PSMB2, PSMB3, CPNE1, CTSH, CTSB, NAPSA, ACE, MMP2, ADAM10, PSMB9, PSMA5, BACE1, PSMA6, PSMA1, PSMA2, TPP1	4801	50	18122	1.88732	0.866447	0.0231306	0.0221369
GOTERM_MF_DIRECT	GO:0046875~ephrin receptor binding	15	0.254669	0.000974331	LYN, PTPN1, SHC1, EFNA5, CBL, PIK3CG, EFNA1, EFNA2, SIPA1L1, CHN1, ABL1, GRB2, FYN, ANKS1A, NCK1	4801	24	18122	2.35914	0.88932	0.0247196	0.0236576
GOTERM_MF_DIRECT	GO:0008327~methyl-CpG binding	15	0.254669	0.000974331	MBD3, CHTOP, DNMT1, PRMT1, UHRF1, MBD1, ZBTB38, MBD2, TET1, ZBTB33, LRWD1, CXXC5, WDR77, MECP2, TET3	4801	24	18122	2.35914	0.88932	0.0247196	0.0236576
GOTERM_MF_DIRECT	GO:0070182~DNA polymerase binding	12	0.203735	0.00105632	FANCI, CDT1, ACD, RTEL1, RAD51, PCNA, POLG2, FANCD2, CDK2AP1, NAT10, SMARCA4, SMG6	4801	17	18122	2.66444	0.908042	0.0265018	0.0253634
GOTERM_MF_DIRECT	GO:0042169~SH2 domain binding	18	0.305603	0.00120927	SYK, CTR9, INPPL1, AFAP1, NLK, ARHGAP5, PTK2, RUFY1, LCK, TRPV4, DLC1, NUP62, KIT, ABL1, PTPN6, PAG1, SH2B2, SLAMF1	4801	32	18122	2.12323	0.934923	0.0300058	0.0287168
GOTERM_MF_DIRECT	GO:0003690~double-stranded DNA binding	31	0.526316	0.00124891	DHX9, PRKDC, FBH1, HMGB2, PSIP1, MCM10, NUCKS1, HMGB1, AFF3, H1-10, ZMPSTE24, IFI16, RBBP8, MTERF1, NLRP1, PCID2, TREX1, H1-0, H1-3, RAD51B, KIN, H1-4, MAU2, RAD51, POLG2, HDGF, LSM14A, ZCCHC3, HDGFL2, CGGBP1, HDGFL3	4801	68	18122	1.72079	0.940501	0.0306525	0.0293358
GOTERM_MF_DIRECT	GO:0043021~ribonucleoprotein complex binding	16	0.271647	0.00128306	EEFSEC, DDX5, PRMT7, SECISBP2, SECISBP2L, SRP54, HNRNPU, WDR12, PHF6, CKAP5, SMG6, BOP1, ITCH, PRPF6, PES1, EZH2	4801	27	18122	2.23682	0.944922	0.0311522	0.0298139
GOTERM_MF_DIRECT	GO:0005546~phosphatidylinositol-4,5-bisphosphate binding	29	0.49236	0.00156144	AMER1, AVIL, MAPKAP1, TWF2, TWF1, SH3PXD2A, KRIT1, STXBP6, LDLRAP1, KCNJ2, PHLDA3, MARK1, GSDMD, SVIL, FZD7, HIP1R, PLEKHA4, SYT9, SDCBP2, SNX20, VIL1, MYO1B, SESTD1, KCNQ1, RAB35, PLCB1, PLCD1, MYO1G, EXOC1	4801	63	18122	1.73753	0.970651	0.0375078	0.0358965
GOTERM_MF_DIRECT	GO:0042800~histone methyltransferase activity (H3-K4 specific)	13	0.220713	0.00161511	SETD4, KMT2D, SETD3, KMT2A, SETD1B, KMT2C, SETD1A, KMT2B, CXXC1, ASH2L, WDR82, RBBP5, WDR5	4801	20	18122	2.45351	0.974005	0.0383887	0.0367395
GOTERM_MF_DIRECT	GO:0000976~transcription regulatory region sequence-specific DNA binding	37	0.628183	0.00177138	CREBZF, KDM5A, SUV39H2, RNF10, GABPB2, BNC2, ARID4A, ASH2L, ARID4B, CHD3, AHR, GATA3, BRCA1, RBBP5, ZNF746, CDK5RAP2, MEN1, XRCC6, MEF2C, MSX2, MTERF3, CBX4, XRCC5, NONO, TFE3, ARID5B, SMARCA2, PER2, DMTF1, TBL1XR1, PSPC1, IRF1, IRF2, IRF5, TP53, TAF2, NFE2L2	4801	87	18122	1.6053	0.981745	0.0416643	0.0398745
GOTERM_MF_DIRECT	GO:0019208~phosphatase regulator activity	7	0.118846	0.00186461	PPP1R12A, MTMR12, BMP2K, PPP1R12B, SBF1, SBF2, PPP1R12C	4801	7	18122	3.77463	0.985216	0.0429577	0.0411123
GOTERM_MF_DIRECT	GO:0030291~protein serine/threonine kinase inhibitor activity	7	0.118846	0.00186461	RPTOR, SPRED1, CIB1, MACROH2A1, INKA2, INKA1, CIT	4801	7	18122	3.77463	0.985216	0.0429577	0.0411123
GOTERM_MF_DIRECT	GO:0003777~microtubule motor activity	18	0.305603	0.00188344	STARD9, KIF23, KIF7, KIF17, KIF15, KIF18B, KIF2A, KIFC2, KIF3A, KIF16B, KIF13A, KIF13B, KIF1C, KIF21A, KIF1B, KIF20A, KIF21B, KIF20B	4801	33	18122	2.05889	0.985833	0.0429577	0.0411123
GOTERM_MF_DIRECT	GO:0097371~MDM2/MDM4 family protein binding	8	0.135823	0.00194107	RFWD3, PSME3, MARCHF7, RPS20, RPL37, TP53, CDK5RAP3, TP73	4801	9	18122	3.35523	0.987565	0.0438294	0.0419466
GOTERM_MF_DIRECT	GO:0043621~protein self-association	22	0.373514	0.00200745	RYR2, ACHE, DMTN, LDB1, FHOD1, CARD9, DYRK1A, BCL10, MALT1, FOXP1, SLC9A3R1, ATXN1, ZFYVE27, TMEM43, PLSCR3, TDG, DVL2, NLRP1, ERGIC3, TP53, CARD11, MYD88	4801	44	18122	1.88732	0.989299	0.0448795	0.0429516
KEGG_PATHWAY	bta04110:Cell cycle	76	1.29032	3.63927e-14	GSK3B, CDKN1B, MCM7, YWHAB, SMC3, CDC14A, CCND3, PTTG1, CDC26, CHEK1, CDC27, EP300, SKP2, ANAPC7, SMC1A, CDC25C, YWHAZ, CDC25A, RBX1, CDC25B, RBL2, DBF4, RBL1, CCNE2, ESPL1, CCNE1, MCM3, ANAPC4, MCM4, MCM5, ANAPC5, MCM6, TP53, ANAPC1, MAD1L1, MCM2, ANAPC2, ANAPC13, HDAC2, PCNA, HDAC1, PRKDC, CUL1, PKMYT1, ANAPC11, ORC5, CCNB2, ORC4, FZR1, CCNB1, ORC6, RAD21, ORC3, ORC2, ABL1, E2F3, BUB3, E2F4, ZB…	2506	125	9009	2.18574	1.23812e-11	6.20496e-12	4.22156e-12
KEGG_PATHWAY	bta04120:Ubiquitin mediated proteolysis	83	1.40917	2.801e-12	UBE3C, UBE2D2, UBE2D3, KEAP1, UBE3A, UBE2L6, CBLB, BRCA1, UBE3B, UBE2Z, PRPF19, UBE2L3, HERC3, HERC2, HERC1, UBE2Q1, CDC26, CDC27, ELOB, BTRC, SKP2, FBXW8, ANAPC7, FBXW7, FBXW11, UBE2E3, UBE4A, PIAS1, DDB2, RBX1, ANAPC4, BIRC6, ANAPC5, UBA52, ANAPC1, BIRC2, ANAPC2, BIRC3, PRKN, ANAPC13, CUL7, MGRN1, CUL3, CUL2, CUL1, XIAP, NEDD4L, KLHL13, CBL, RCHY1, ANAPC11, FZR1, COP1, UBB, VHL, RPS27A, UBE2F, …	2506	150	9009	1.98922	9.52334e-10	3.1838e-10	2.16611e-10
KEGG_PATHWAY	bta04142:Lysosome	78	1.32428	5.32672e-12	SCARB2, HEXB, CTSZ, CLTC, AP4E1, CLTB, CLTA, CTSW, TCIRG1, NAGPA, LITAF, SGSH, MFSD8, LAPTM4B, LAPTM4A, GNPTAB, LAMP1, GM2A, AP1G1, HYAL1, LAMP3, LAMP2, AP1S2, ACP5, CTSH, IDS, ACP2, CTSF, GUSB, CTSC, CTSB, HGSNAT, MANBA, ENTPD4, GAA, AP1B1, AP3B1, SUMF1, PLA2G15, NPC2, NCOA7, DNASE2, CD63, ASAH1, IDUA, CLN5, GGA2, CLN3, GGA1, GGA3, NEU1, ATP6V0A2, SLC17A5, ATP6V1H, AP4S1, ARSB, AP1M1, CTSA, ABCA…	2506	139	9009	2.01732	1.81109e-09	4.54102e-10	3.08949e-10
KEGG_PATHWAY	bta03040:Spliceosome	83	1.40917	7.1165e-12	ISY1, TCERG1, RBM25, DDX46, EIF4A3, DDX42, HNRNPU, PRPF19, USP39, EFTUD2, SART1, SNRPD2, SNRPD1, DHX15, DHX16, SNRPD3, TXNL4A, CTNNBL1, AQR, NCBP1, BUD31, THOC1, PRPF40B, PRPF40A, PLRG1, THOC2, CRNKL1, CDC40, PRPF4, PRPF6, PRPF18, DDX39B, SYF2, PRPF3, SNRPG, PPIE, SNRPA1, SNRNP200, SLU7, SRSF7, SNRPA, RBM22, SRSF9, DDX5, SF3B2, SF3B3, DHX8, RBM8A, SF3B6, DDX23, SRSF1, SNU13, PUF60, U2AF2, TRA2B, …	2506	152	9009	1.96304	2.41962e-09	4.85345e-10	3.30205e-10
KEGG_PATHWAY	bta04360:Axon guidance	90	1.52801	2.95357e-10	SEMA5A, ITGB1, GSK3B, NRP1, SEMA5B, BMPR2, ILK, PIK3CD, ROBO1, PPP3CA, PPP3CB, PPP3CC, RGS3, DPYSL5, CFL2, DPYSL2, CFL1, BOC, PLXNC1, NEO1, HRAS, EPHB4, NCK1, SEMA6C, ARHGEF12, SEMA6A, TRPC6, TRPC3, UNC5B, SEMA6D, TRPC1, RHOA, RGMA, ENAH, SMO, PIK3CA, PARD3, MYL9, SEMA7A, CAMK2D, SEMA3C, ROCK1, ROCK2, SEMA3B, GNAI3, SEMA3G, CXCR4, PIK3R2, PIK3R1, EFNA5, NTN1, PRKCZ, NTN3, CDC42, ABLIM1, PAK1, PAR…	2506	179	9009	1.80753	1.00421e-07	1.67861e-08	1.14205e-08
KEGG_PATHWAY	bta03013:Nucleocytoplasmic transport	62	1.05263	8.33083e-09	AHCTF1, NUP107, NUP188, CSE1L, EIF4A3, NXT2, GLE1, PNN, IPO8, XPO1, XPO4, SUMO3, XPO6, SUMO2, NUP62, TNPO1, TNPO3, KPNA1, NDC1, NUP214, UPF2, UPF1, SEC13, NUP210, NCBP1, THOC1, THOC2, THOC5, RANGAP1, THOC7, THOC6, SRRM1, NUP93, EEF1A1, DDX39B, NUP210L, NUP50, NUP98, KPNB1, NUP58, NUP205, RBM8A, NMD3, NUP160, NXF1, NUP42, NUP85, TPR, SAP18, NUP88, NUP43, RAE1, RANBP2, NUP155, ALYREF, RANBP17, PYM1…	2506	115	9009	1.93816	2.83248e-06	4.0583e-07	2.76108e-07
KEGG_PATHWAY	bta04114:Oocyte meiosis	64	1.08659	1.23488e-08	YWHAB, SMC3, IGF1R, PPP3CA, PPP1CC, RPS6KA3, RPS6KA6, PPP3CB, PPP3CC, SLK, PTTG1, PPP2R1A, PPP2R5E, RPS6KA2, CDC26, RPS6KA1, CDC27, BTRC, PRKACB, ANAPC7, FBXW11, PPP2R5B, PPP2R5D, PPP2R5C, SMC1A, CDC25C, YWHAZ, RBX1, AR, ADCY9, CCNE2, ESPL1, CCNE1, ANAPC4, ANAPC5, ANAPC1, MAD1L1, ANAPC2, ANAPC13, CAMK2D, ITPR1, CUL1, ADCY4, ITPR3, PKMYT1, ADCY7, ADCY5, ANAPC11, AURKA, PPP2CA, CCNB2, CCNB1, MAPK3,…	2506	121	9009	1.90147	4.19859e-06	4.89875e-07	3.33287e-07
KEGG_PATHWAY	bta04666:Fc gamma R-mediated phagocytosis	54	0.916808	1.29292e-08	NCF1, ARPC1A, ARPC5L, INPPL1, PIK3CD, CRKL, CFL2, CFL1, AKT3, PRKCG, ACTR3, ACTR2, SYK, SPHK2, PRKCE, SPHK1, PRKCD, PLA2G4A, GAB2, VAV1, VAV2, DNM2, HCK, PIK3CA, PLPP3, DOCK1, PLPP1, ARF6, ASAP1, PIK3R2, PIK3R1, PLD1, PLD2, CDC42, PAK1, INPP5D, PLCG2, PIP5K1B, PLCG1, PIP5K1C, WASF3, MAPK3, VASP, LYN, MARCKSL1, LIMK1, ARPC4, ARPC5, PTPRC, ARPC2, RPS6KB1, ARPC3, RPS6KB2, LAT	2506	96	9009	2.02217	4.39593e-06	4.89875e-07	3.33287e-07
KEGG_PATHWAY	bta05200:Pathways in cancer	210	3.56537	1.67349e-08	SPI1, ARAF, KEAP1, ELK1, CRKL, EDNRA, FRAT2, TFG, RASSF5, AKT3, SKP2, PRKACB, PRKCG, DAPK1, DAPK3, RUNX1, BCR, AR, ADCY9, AGTR1, TP53, CTBP2, EPAS1, CTBP1, PDGFB, PDGFA, PIK3R2, PIK3R1, PLCG2, PLCG1, STAT5A, STAT5B, CREBBP, JAG1, JUP, FZD5, FZD4, FZD7, IGF2, FZD8, PTK2, GADD45G, GRB2, CALM1, CDKN1B, BRCA2, GLI1, IKBKB, ELOB, JAK2, JAK3, HRAS, JAK1, NCOA1, EDN1, IFNGR1, IFNGR2, WNT9B, KIF7, RHOA, …	2506	543	9009	1.39032	5.68986e-06	5.67875e-07	3.86355e-07
KEGG_PATHWAY	bta05132:Salmonella infection	115	1.95246	1.83185e-08	CYFIP2, CYFIP1, NCKAP1, FHOD1, CSE1L, ARPC5L, GCC2, FBXO22, ACTB, ACTG1, PYCARD, TUBB6, AKT3, MAP3K7, VPS39, KPNA1, MAP2K3, MAP2K4, MAP2K2, TUBA4A, DYNC1LI1, DYNC1LI2, PFN1, MYL9, NAIP, RAB5C, TCF7, IRAK1, MYO6, VPS11, SNX9, NCKAP1L, RIPK1, VPS16, GSDMD, M6PR, ARPC4, ARPC5, NFKB1, PTPRC, ARPC2, ARPC3, PLEKHM1, PLEKHM2, TAB2, TAB1, RAB5A, MYD88, TUBA8, ARF1, HSP90AB1, ARPC1A, PIK3CD, PIK3CG, PIK3C…	2506	261	9009	1.58399	6.22828e-06	5.67875e-07	3.86355e-07
KEGG_PATHWAY	bta03015:mRNA surveillance pathway	55	0.933786	6.48243e-08	SMG1, DAZAP1, EIF4A3, MSI2, NXT2, SMG7, SMG5, SMG6, GLE1, PPP1CC, PNN, CLP1, PPP2R1A, PPP2R5E, PAPOLG, PAPOLA, PABPC4L, UPF2, UPF1, NCBP1, SSU72, PPP2R5B, PPP2R5D, PPP2R5C, WDR33, SRRM1, DDX39B, WDR82, PABPC1, RBM8A, RNMT, CSTF3, CSTF2, PPP2CA, NXF1, FIP1L1, PPP2R3C, CSTF1, SAP18, SYMPK, CPSF4, CPSF6, CPSF1, FUS, ALYREF, CPSF3, CPSF2, PYM1, UPF3A, PPP2R3A, MAGOHB, PPP1CA, NUDT21, ACIN1, TARDBP	2506	102	9009	1.93847	2.204e-05	1.84209e-06	1.25327e-06
KEGG_PATHWAY	bta04150:mTOR signaling pathway	76	1.29032	9.04968e-08	GSK3B, WNT2B, CAB39L, IRS1, PIK3CD, IGF1R, RPTOR, IKBKB, RPS6KA3, RPS6KA6, STK11, DEPTOR, RPS6KA2, RPS6KA1, AKT3, MLST8, ATP6V1E1, SKP2, HRAS, PRKCG, SEC13, ATP6V1G1, MAP2K2, MIOS, CHUK, RPS6, WNT9B, TSC1, RHOA, TTI1, TNFRSF1A, RRAGA, CLIP1, PIK3CA, ATP6V1B2, ULK2, ULK1, DEPDC5, SOS1, EIF4E2, TELO2, PRKAA1, PRKAA2, MAPKAP1, NPRL3, LRP5, WNT8B, PIK3R2, PIK3R1, WDR24, LRP6, DVL1, DVL2, ATP6V1H, SLC…	2506	158	9009	1.72923	3.07684e-05	2.3738e-06	1.61502e-06
KEGG_PATHWAY	bta04810:Regulation of actin cytoskeleton	97	1.64686	1.17217e-07	CYFIP2, CYFIP1, NCKAP1, ARAF, ARPC5L, ACTB, ARHGAP35, CRKL, ACTG1, PPP1CC, CFL2, CFL1, PIP4K2A, PIP4K2B, PIP4K2C, PDGFRB, MAP2K2, ACTN1, SPATA13, PFN1, EZR, MYL9, VCL, PDGFB, PDGFA, PIK3R2, PIK3R1, IQGAP2, SLC9A1, PIP5K1B, NCKAP1L, PIP5K1C, MYH10, RDX, MSN, ARPC4, ARPC5, SSH2, PTK2, SSH1, DIAPH1, ARPC2, ARPC3, FGFR1, ITGB1, ITGAM, ITGB3, ITGB2, ARPC1A, PIK3CD, ITGAL, ITGAX, BDKRB1, ITGB8, ITGAV, …	2506	217	9009	1.60697	3.9853e-05	2.85507e-06	1.94245e-06
KEGG_PATHWAY	bta04140:Autophagy - animal	69	1.17148	6.29953e-07	IRS1, WDR41, PIK3CD, HMGB1, ZFYVE1, IGF1R, RPTOR, STK11, DEPTOR, LAMP1, RB1CC1, AKT3, LAMP2, MLST8, SUPT20H, SNAP29, HRAS, PRKACB, MAP3K7, CTSB, RUBCN, MAP2K2, DAPK1, ATG9B, DAPK3, ATG9A, PRKCD, RRAS2, WIPI1, TSC1, ATG12, ERN1, VAMP8, RRAGA, PIK3CA, ATG4B, ULK2, PIK3C3, PRKCQ, SMCR8, ULK1, RAB7A, BECN1, PRKAA1, PRKAA2, STX17, ITPR1, PIK3R4, PIK3R2, AMBRA1, PIK3R1, TANK, CAMKK2, PPP2CA, ATG7, MAPK…	2506	145	9009	1.71071	0.000214161	1.34259e-05	9.13432e-06
KEGG_PATHWAY	bta04914:Progesterone-mediated oocyte maturation	48	0.814941	7.74363e-07	ANAPC13, HSP90AB1, GNAI3, ARAF, ADCY4, PIK3CD, PIK3R2, PIK3R1, PKMYT1, ADCY7, ADCY5, ANAPC11, AURKA, IGF1R, CCNB2, RPS6KA3, STK10, FZR1, RPS6KA6, CCNB1, RPS6KA2, CDC26, RPS6KA1, AKT3, CDC27, PRKACB, MAPK3, HSP90AA1, ANAPC7, PLK1, CDC25C, CDC25A, CDC25B, MAD2L2, CPEB1, ADCY9, PIK3CA, CDC16, CDK2, ANAPC4, KRAS, ANAPC5, CPEB3, CPEB2, ANAPC1, MAD1L1, MAD2L1, ANAPC2	2506	90	9009	1.91732	0.000263249	1.55328e-05	1.05678e-05
KEGG_PATHWAY	bta05166:Human T-cell leukemia virus 1 infection	101	1.71477	1.26187e-06	ATF2, CRTC2, SPI1, TRRAP, ETS1, ELK1, ELK4, CCND3, KAT5, PTTG1, CDC26, AKT3, CHEK1, CREB3L2, CDC27, EP300, B2M, PRKACB, MAP2K4, MAP2K2, ANAPC7, MSX2, ADCY9, CCNE2, CCNE1, VDAC3, ANAPC4, ANAPC5, TLN2, TP53, ANAPC1, MAD1L1, ANAPC2, ANAPC13, PIK3R2, PIK3R1, ANAPC11, CCNB2, STAT5A, STAT5B, CREBBP, SMAD3, TGFB1, NFATC3, NFATC1, NFKB1, NFATC4, DLG1, CDK4, CDK2, CDC16, ATM, TCF3, CALR, MAP3K14, ATR, NRP…	2506	238	9009	1.5256	0.000428946	2.39055e-05	1.62642e-05
KEGG_PATHWAY	bta00562:Inositol phosphate metabolism	40	0.679117	2.03663e-06	MTMR1, PI4K2B, MTMR2, INPP1, INPPL1, PIK3CD, PIK3CG, MTMR6, PIK3C2B, MTM1, INPP5B, INPP5A, IMPA1, IMPA2, INPP5D, PLCG2, INPP5K, PIP4K2A, PIP4K2B, PIP5K1B, PLCG1, PIP5K1C, PIP4K2C, CDIPT, TPI1, SACM1L, OCRL, ITPKB, FIG4, INPP4A, PIKFYVE, PLCB4, PIK3CA, SYNJ1, ITPKA, PIK3C3, PI4KB, PLCB1, PLCD4, PLCD1	2506	72	9009	1.99721	0.000692215	3.65522e-05	2.48683e-05
KEGG_PATHWAY	bta04530:Tight junction	79	1.34126	2.79014e-06	ITGB1, PATJ, ARPC1A, ARPC5L, PRKAG1, PRKAG2, F11R, YBX3, CLDN1, ACTB, PRKAG3, ACTG1, AMOT, TUBA1C, STK11, TUBA1B, PPP2R1A, SYNPO, PRKACB, MAP3K5, RAB8B, MAGI1, ACTR3, ACTR2, PRKCE, ACTN1, ARHGEF18, SCRIB, PRKAB1, RHOA, TUBA4A, RUNX1, RAP2C, CLDN15, PARD3, ARHGEF2, EZR, RAPGEF6, MYL9, LLGL1, LLGL2, PRKAA1, PCNA, PRKAA2, ROCK1, ROCK2, NEDD4L, ARHGAP17, PRKCZ, PPP2CA, CDC42, SLC9A3R1, PARD6A, SYMPK,…	2506	178	9009	1.59552	0.000948199	4.75719e-05	3.23656e-05
KEGG_PATHWAY	bta00970:Aminoacyl-tRNA biosynthesis	28	0.475382	3.23159e-06	KARS1, PARS2, YARS2, FARS2, QARS1, IARS1, VARS2, EARS2, VARS1, RARS1, MARS1, GATB, DARS2, QRSL1, HARS2, DARS1, WARS1, WARS2, GARS1, LARS2, SARS1, SARS2, EPRS1, CARS1, FARSA, CARS2, TARS1, FARSB	2506	44	9009	2.28771	0.00109814	5.24748e-05	3.57013e-05
KEGG_PATHWAY	bta04611:Platelet activation	58	0.98472	4.20547e-06	ITGB1, GUCY1B1, ITGB3, PIK3CD, ACTB, ARHGAP35, PIK3CG, ACTG1, PPP1CC, AKT3, PRKACB, GUCY1A1, ARHGEF12, PPP1R12A, SYK, VWF, PLA2G4A, RHOA, VAMP8, APBB1IP, PLCB4, ADCY9, STIM1, PIK3CA, BTK, ORAI1, LCP2, ARHGEF1, TLN2, PLCB1, ROCK1, ROCK2, ITPR1, GNAI3, ADCY4, ITPR3, PIK3R2, PIK3R1, RASGRP2, ADCY7, RASGRP1, PRKCZ, ADCY5, PIK3R5, GNA13, RAP1B, TBXA2R, PLCG2, FYN, MAPK3, VASP, LYN, NOS3, PPP1CA, GNAQ,…	2506	121	9009	1.72321	0.00142884	6.49915e-05	4.42171e-05
KEGG_PATHWAY	bta04070:Phosphatidylinositol signaling system	49	0.831919	4.38359e-06	PI4K2B, DGKD, DGKA, INPPL1, PIK3CD, PIK3C2B, IMPA1, IMPA2, PPIP5K2, PIP4K2A, PIP4K2B, PIP4K2C, PRKCG, SACM1L, OCRL, DGKZ, INPP4A, ITPKB, PLCB4, PIK3CA, ITPKA, PIK3C3, PLCB1, MTMR1, MTMR2, INPP1, ITPR1, ITPR3, PIK3R2, PIK3R1, MTMR6, MTM1, INPP5B, INPP5A, INPP5D, PLCG2, BPNT2, PIP5K1B, PLCG1, PIP5K1C, IP6K1, CDIPT, PIKFYVE, SYNJ1, PI4KB, CALM1, PLCD4, PLCD1, CDS2	2506	97	9009	1.81602	0.00148932	6.49915e-05	4.42171e-05
KEGG_PATHWAY	bta05205:Proteoglycans in cancer	87	1.47708	5.9104e-06	ITGB1, WNT2B, ITGB3, ARAF, PIK3CD, ELK1, ACTB, ACTG1, IGF1R, PPP1CC, PLAU, AKT3, ITGAV, HRAS, PRKACB, PRKCG, ARHGEF12, MAP2K2, PPP1R12A, MMP2, RPS6, WNT9B, GAB1, RRAS2, FRS2, NUDT16L1, HSPG2, RHOA, VAV1, VAV2, SMO, PIK3CA, ARHGEF1, ITGA5, PPP1R12B, SOS1, EZR, PPP1R12C, TP53, CD63, DDX5, CAMK2D, ROCK1, ROCK2, SDC2, ITPR1, TWIST2, TWIST1, WNT8B, ITPR3, PIK3R2, PIK3R1, CBL, THBS1, EGFR, SLC9A1, CDC4…	2506	204	9009	1.53315	0.00200752	8.3977e-05	5.71339e-05
KEGG_PATHWAY	bta05135:Yersinia infection	70	1.18846	6.99867e-06	ITGB1, GSK3B, WIPF1, ARPC1A, ARPC5L, PIK3CD, ACTB, ACTG1, CRKL, PYCARD, IKBKB, RPS6KA3, RPS6KA6, RPS6KA2, RPS6KA1, AKT3, MAP3K7, MAP2K3, ACTR3, MAP2K4, ACTR2, ARHGEF12, MAP2K2, ITGA4, CHUK, IL18, RHOG, TRAF2, RHOA, VAV1, VAV2, ZAP70, PIK3CA, LCK, CD8A, LCP2, ARHGEF1, ITGA5, DOCK1, ARF6, ROCK1, ROCK2, PIK3R2, PIK3R1, CDC42, IRAK1, PTK2B, PIP5K1B, PLCG1, PIP5K1C, MAPK3, GIT2, FYB1, LIMK1, NFATC3, A…	2506	156	9009	1.61313	0.00237673	9.54471e-05	6.49376e-05
KEGG_PATHWAY	bta04071:Sphingolipid signaling pathway	57	0.967742	7.27749e-06	PIK3CD, SPTLC1, SPTLC2, PPP2R1A, SPTLC3, PPP2R5E, AKT3, HRAS, MAP3K5, PRKCG, CERS4, CERS5, ABCC1, MAP2K2, SPHK2, PRKCE, SPHK1, PPP2R5B, PPP2R5D, TRAF2, PPP2R5C, GAB2, RHOA, TNFRSF1A, PLCB4, PIK3CA, PLCB1, TP53, NSMAF, CERS2, ASAH1, ROCK1, ROCK2, GNAI3, PIK3R2, PIK3R1, PLD1, PRKCZ, PLD2, GNA13, PPP2CA, PPP2R3C, GNA12, FYN, S1PR3, S1PR2, BID, S1PR4, MAPK3, NOS3, PPP2R3A, SGPP1, NFKB1, ACER2, GNAQ, …	2506	120	9009	1.70761	0.0024713	9.54471e-05	6.49376e-05
KEGG_PATHWAY	bta05100:Bacterial invasion of epithelial cells	40	0.679117	1.14781e-05	ITGB1, SHC1, ARPC1A, CLTC, ARPC5L, CLTB, PIK3CD, ILK, CLTA, PIK3R2, PIK3R1, CBL, SEPTIN11, ACTB, ACTG1, CRKL, CDC42, CTNNA1, ACTR3, ACTR2, SEPTIN1, CAV1, RHOG, GAB1, SEPTIN6, ARPC4, ARPC5, RHOA, PTK2, CD2AP, DNM2, MAD2L2, ARHGAP10, PIK3CA, ARPC2, ARPC3, ITGA5, DOCK1, VCL, BCAR1	2506	76	9009	1.89209	0.00389496	0.000139786	9.51039e-05
KEGG_PATHWAY	bta04218:Cellular senescence	72	1.22241	1.64831e-05	LIN54, MRE11, TRAF3IP2, PIK3CD, FOXM1, ETS1, PPP3CA, PPP1CC, CCND3, PPP3CB, PPP3CC, RASSF5, CHEK1, AKT3, CAPN2, MYBL2, NBN, CAPN1, BTRC, HRAS, LIN52, MAP2K3, MAP2K2, FBXW11, RRAS2, TSC1, CDC25A, RBL2, RBL1, PIK3CA, CCNE2, CCNE1, MAPKAPK2, VDAC3, SLC25A5, TP53, SLC25A6, ITPR1, ITPR3, PIK3R2, PIK3R1, ZFP36L2, CCNB2, CCNB1, E2F3, TRPM7, E2F4, MAPK3, SMAD3, TGFB1, NFATC3, NFATC1, HIPK1, MTOR, NFKB1, …	2506	165	9009	1.56872	0.00558861	0.000193818	0.000131865
KEGG_PATHWAY	bta04510:Focal adhesion	84	1.42615	2.16587e-05	ITGB1, GSK3B, ITGB3, ILK, PIK3CD, LAMC1, ARHGAP5, ELK1, ACTB, ARHGAP35, ACTG1, CRKL, IGF1R, PPP1CC, CCND3, AKT3, CAPN2, ITGB8, ITGAV, ITGB7, HRAS, PRKCG, PDGFRB, PPP1R12A, ITGA4, VWF, ITGA3, ACTN1, RHOA, VAV1, VAV2, PIK3CA, COL4A2, COL4A1, RAPGEF1, ITGA7, ITGA6, ITGA5, TLN2, PPP1R12B, SOS1, PPP1R12C, MYL9, DOCK1, VCL, BIRC2, BIRC3, LAMA5, LAMA2, ROCK1, SHC1, ROCK2, LAMA4, LAMA3, PDGFB, XIAP, PDGF…	2506	201	9009	1.50238	0.00733699	0.000246187	0.000167494
KEGG_PATHWAY	bta04919:Thyroid hormone signaling pathway	56	0.950764	2.26766e-05	GSK3B, THRB, THRA, ITGB3, ATP2A3, ATP2A2, PIK3CD, MED16, ACTB, ACTG1, MED12, CASP9, MED14, MED13, SIN3A, AKT3, EP300, ITGAV, SLC16A2, HRAS, PRKACB, PRKCG, NCOA1, NCOA2, MED1, MAP2K2, MED27, PLCB4, NCOR1, MED24, PIK3CA, TBC1D4, PLCB1, TP53, NOTCH3, HDAC2, HDAC3, HDAC1, PIK3R2, PIK3R1, MED12L, SLC9A1, RXRB, RXRA, PLCG2, PLCG1, MAPK3, CREBBP, STAT1, MTOR, MED13L, RHEB, MDM2, KRAS, PLCD4, PLCD1	2506	121	9009	1.66379	0.00768049	0.000249443	0.000169709
KEGG_PATHWAY	bta05235:PD-L1 expression and PD-1 checkpoint pathway in cancer	46	0.780985	2.54507e-05	CD274, PIK3CD, PIK3R2, PIK3R1, CD3E, RASGRP1, CD3D, EGFR, IKBKB, PPP3CA, PPP3CB, PPP3CC, AKT3, PLCG1, JAK2, HRAS, MAPK3, JAK1, MAP2K3, TICAM2, MAP2K2, CHUK, IFNGR1, STAT1, IFNGR2, CSNK2A2, NFATC3, PTPN11, NFATC1, MTOR, NFKB1, BATF, ZAP70, PIK3CA, RPS6KB1, LCK, RPS6KB2, CD28, TLR9, KRAS, PRKCQ, PTPN6, NFKBIE, MYD88, LAT, NFKBIB	2506	94	9009	1.75924	0.00861603	0.000271209	0.000184518
KEGG_PATHWAY	bta04928:Parathyroid hormone synthesis, secretion and action	50	0.848896	2.66685e-05	ATF2, ARAF, ARRB1, ARRB2, AKAP13, MMP24, CREB3L2, PDE4A, SOST, PRKACB, PRKCG, ARHGEF11, MEF2C, RHOA, RUNX2, CREB3, MMP14, PLCB4, ADCY9, CREB1, MMP15, ARHGEF1, PLCB1, CREB5, ATF6B, ITPR1, GNAI3, LRP5, ADCY4, ITPR3, GATA3, PLD1, ADCY7, EGFR, LRP6, ADCY5, PLD2, GNA13, RXRB, SLC9A3R1, RXRA, GNA11, GNA12, MEF2D, MAPK3, MAFB, SP1, GNAQ, GNAS, FGFR1	2506	105	9009	1.71189	0.00902644	0.000275575	0.000187488
KEGG_PATHWAY	bta03030:DNA replication	23	0.390492	2.91463e-05	RFC5, PRIM2, RNASEH2B, PCNA, RNASEH2A, RFC4, LIG1, MCM7, RFC1, RFC2, PRIM1, RPA1, RPA2, POLD3, POLA1, POLD1, POLE2, MCM3, MCM4, MCM5, MCM6, POLE, MCM2	2506	36	9009	2.29679	0.00986094	0.00029232	0.00019888
KEGG_PATHWAY	bta03008:Ribosome biogenesis in eukaryotes	43	0.730051	3.65223e-05	POP5, POP1, NVL, WDR3, HEATR1, FCF1, NAT10, NMD3, SNU13, NXT2, SPATA5, WDR43, NOL6, NXF1, FBL, XPO1, TCOF1, NOB1, BMS1, UTP14A, MDN1, NOP56, UTP15, WDR36, REXO1, UTP4, IMP3, EFL1, CSNK2A2, WDR75, IMP4, REXO2, GNL2, UTP18, GTPBP4, GNL3, TBL3, GNL3L, XRN1, DKC1, XRN2, NHP2, RAN	2506	87	9009	1.77683	0.012341	0.000355831	0.00024209
KEGG_PATHWAY	bta05215:Prostate cancer	47	0.797963	3.88676e-05	GSK3B, HSP90AB1, CDKN1B, GSTP1, TCF7, LEF1, PDGFB, ARAF, PIK3CD, PDGFA, PIK3R2, PIK3R1, EGFR, IGF1R, CASP9, IKBKB, PLAU, AKT3, CREB3L2, EP300, E2F3, HRAS, MAPK3, PDGFRB, TCF7L2, CREBBP, HSP90AA1, MAP2K2, CHUK, MTOR, NFKB1, AR, CREB3, CREB1, PIK3CA, CCNE2, CCNE1, CDK2, MDM2, GRB2, KRAS, ERG, SOS1, TP53, FGFR1, CREB5	2506	98	9009	1.72412	0.0131283	0.000368162	0.00025048
KEGG_PATHWAY	bta05220:Chronic myeloid leukemia	39	0.662139	4.60371e-05	HDAC2, CDKN1B, CTBP2, HDAC1, CTBP1, SHC1, ARAF, PIK3CD, PIK3R2, PIK3R1, CBL, CRKL, IKBKB, AKT3, ABL1, E2F3, HRAS, MAPK3, STAT5A, STAT5B, MAP2K2, TGFB1, SMAD3, CHUK, PTPN11, GAB2, NFKB1, RUNX1, GADD45G, DDB2, BCR, CDK6, PIK3CA, CDK4, MDM2, GRB2, KRAS, SOS1, TP53	2506	77	9009	1.82083	0.0155311	0.000424288	0.000288665
KEGG_PATHWAY	bta04931:Insulin resistance	51	0.865874	5.26437e-05	GSK3B, CRTC2, IRS1, PRKAG1, PRKAG2, PIK3CD, PTPRF, PRKAG3, IKBKB, GYS1, PPP1CC, RPS6KA3, RPS6KA6, RPS6KA2, RPS6KA1, CREB3L2, AKT3, SREBF1, CPT1A, PRKCE, PRKCD, CPT1B, PRKAB1, TNFRSF1A, CREB3, CREB1, PIK3CA, TBC1D4, PPP1R3E, PRKCQ, TRIB3, SLC27A3, CREB5, PRKAA1, PRKAA2, PIK3R2, PIK3R1, PRKCZ, PTPA, MLXIP, PTPN1, NOS3, GFPT2, PTPN11, AGT, MTOR, NFKB1, PPP1CA, RPS6KB1, RPS6KB2, OGT	2506	110	9009	1.66676	0.0177401	0.000472408	0.000321404
KEGG_PATHWAY	bta04072:Phospholipase D signaling pathway	66	1.12054	5.94664e-05	ARF1, DGKD, DGKA, PIK3CD, PIK3CG, AKT3, HRAS, PDGFRB, MAP2K2, SYK, SPHK2, SPHK1, GAB1, PLA2G4A, RRAS2, TSC1, GAB2, DGKZ, RHOA, DNM2, PLCB4, ADCY9, PIK3CA, KIT, AGTR1, PLCB1, SOS1, PLPP3, PLPP1, RAPGEF3, ARF6, RALB, SHC1, ADCY4, PDGFB, PDGFA, PIK3R2, PIK3R1, PLD1, ADCY7, EGFR, ADCY5, PLD2, PIK3R5, AGPAT4, GNA13, CYTH3, CYTH2, CYTH4, GNA12, PLCG2, PTK2B, FYN, PIP5K1B, PLCG1, PIP5K1C, CYTH1, MAPK3, …	2506	153	9009	1.55077	0.0200161	0.000512382	0.0003486
KEGG_PATHWAY	bta03440:Homologous recombination	25	0.424448	6.01035e-05	MUS81, MRE11, ABRAXAS1, BRCA1, BRCA2, RAD54B, BABAM1, POLD3, POLD1, UIMC1, RBBP8, TOPBP1, NBN, TOP3A, RPA1, RPA2, RAD52, RAD51B, SEM1, RAD50, RAD51D, RAD51C, RAD51, ATM, SYCP3	2506	42	9009	2.13986	0.0202284	0.000512382	0.0003486
KEGG_PATHWAY	bta05221:Acute myeloid leukemia	35	0.594228	8.17192e-05	CSF1R, ITGAM, SPI1, BCL2A1, TCF7, LEF1, ARAF, PIK3CD, PIK3R2, PIK3R1, IKBKB, AKT3, PIM1, HRAS, RUNX1T1, MAPK3, STAT5A, TCF7L2, STAT5B, MAP2K2, JUP, CHUK, ZBTB16, DUSP6, MTOR, NFKB1, RUNX1, PER2, PIK3CA, RPS6KB1, KIT, RPS6KB2, GRB2, KRAS, SOS1	2506	68	9009	1.85035	0.0274032	0.000679664	0.000462411
KEGG_PATHWAY	bta05017:Spinocerebellar ataxia	63	1.06961	8.85384e-05	ATP2A3, ATP2A2, PIK3CD, RORA, VLDLR, RBPJ, PSMD8, PSMD6, KAT5, OPA1, RB1CC1, AKT3, PSMD1, CIC, MAP3K5, PRKCG, TRPC3, WIPI1, TRAF2, PDYN, ERN1, PSMA5, ATXN2L, PSMA6, PLCB4, PSMA1, PIK3CA, PSMA2, PPIF, VDAC3, ULK2, PIK3C3, ULK1, PLCB1, SLC25A5, SLC25A6, GRIA2, BECN1, PSMD14, ITPR1, PIK3R4, CACNA1A, ITPR3, PIK3R2, AMBRA1, PIK3R1, PSMA7, ATXN2, PSMB4, ATXN1, PSMB2, PSMB3, ATXN1L, NOP56, PUM1, MTOR, P…	2506	146	9009	1.55126	0.0296558	0.000718847	0.000489069
KEGG_PATHWAY	bta04211:Longevity regulating pathway	43	0.730051	9.81659e-05	ATF2, PRKAA1, PRKAA2, ATF6B, IRS1, EHMT2, PRKAG1, ADCY4, PIK3CD, EHMT1, PRKAG2, PIK3R2, PIK3R1, ADCY7, PRKAG3, ADCY5, CAMKK2, IGF1R, RPTOR, STK11, RB1CC1, SESN1, AKT3, CREB3L2, HRAS, PRKACB, TSC1, PRKAB1, MTOR, NFKB1, CREB3, ADCY9, CREB1, PIK3CA, RPS6KB1, RHEB, CAMK4, RPS6KB2, KRAS, ULK1, EIF4E2, TP53, CREB5	2506	90	9009	1.7176	0.0328271	0.000778478	0.000529639
KEGG_PATHWAY	bta05165:Human papillomavirus infection	130	2.20713	0.000143216	PATJ, MAML2, MAML1, UBE3A, RBPJ, CCND3, PPP2R1A, AKT3, CREB3L2, EP300, ATP6V1E1, PRKACB, PDGFRB, MAGI1, IFNAR2, ATP6V1G1, MAP2K2, SCRIB, TSC1, CCNE2, COL4A2, CCNE1, COL4A1, PARD3, MAML3, TP53, LLGL1, LLGL2, NOTCH3, TCF7, PIK3R2, PSEN1, PIK3R1, PRKCZ, SLC9A3R1, DVL1, ATP6V0A2, DVL2, ATP6V1H, ATP6V1D, ATP6V1C1, CREBBP, JAG1, FZD5, FZD4, FZD7, FZD8, PTK2, NFKB1, DLG1, CDK6, DLG2, DLG3, RHEB, CDK4, C…	2506	352	9009	1.32769	0.0475303	0.00110993	0.00075514
KEGG_PATHWAY	bta04210:Apoptosis	61	1.03565	0.000170812	CTSZ, PRF1, PIK3CD, CTSW, ACTB, LMNB2, ACTG1, CASP9, IKBKB, TUBA1C, PIDD1, CASP7, TUBA1B, CASP6, AKT3, CAPN2, CTSH, CASP2, CTSF, CAPN1, HRAS, SPTAN1, CTSC, CTSB, MAP3K5, DFFB, DAXX, PARP4, MAP2K2, PARP1, CHUK, TRAF2, TUBA4A, TNFRSF1A, ERN1, PIK3CA, IL3RA, TP53, BIRC2, BIRC3, BCL2A1, ITPR1, HTRA2, XIAP, ITPR3, PIK3R2, PIK3R1, LMNA, RIPK1, BID, MAPK3, EIF2AK3, DAB2IP, EIF2S1, NFKB1, GADD45G, FAS, K…	2506	143	9009	1.53352	0.0564265	0.00129437	0.00088063
KEGG_PATHWAY	bta04910:Insulin signaling pathway	59	1.0017	0.000206208	GSK3B, IRS1, ARAF, PRKAG1, INPPL1, PRKAG2, PIK3CD, CBLB, ELK1, PTPRF, PRKAG3, CRKL, HK1, RPTOR, IKBKB, GYS1, PPP1CC, AKT3, FLOT2, HRAS, PRKACB, SREBF1, MAP2K2, RPS6, TSC1, PHKA1, PHKA2, PRKAB1, PIK3CA, PPP1R3E, RAPGEF1, SOS1, EIF4E2, PRKAA1, PRKAA2, SHC1, PIK3R2, PIK3R1, CBL, PRKCZ, ACACA, SOCS2, INPP5A, PHKG1, MKNK2, SOCS4, SH2B2, MAPK3, PTPN1, PKLR, MTOR, PPP1CA, RPS6KB1, RHEB, FASN, RPS6KB2, G…	2506	138	9009	1.53698	0.0677162	0.00152863	0.00104001
KEGG_PATHWAY	bta05211:Renal cell carcinoma	35	0.594228	0.000239305	EPAS1, PRCC, CUL2, PDGFB, ARAF, PIK3CD, PIK3R2, PIK3R1, ETS1, CRKL, RAP1B, CDC42, PAK1, AKT3, EP300, ELOB, VHL, PAK3, HRAS, PAK2, PAK4, MAPK3, CREBBP, MAP2K2, TGFB1, EGLN2, TFE3, GAB1, PTPN11, RBX1, PIK3CA, RAPGEF1, GRB2, KRAS, SOS1	2506	71	9009	1.77217	0.0781506	0.00173623	0.00118125
KEGG_PATHWAY	bta00230:Purine metabolism	57	0.967742	0.000248902	HDDC2, GUCY1B1, GDA, ADK, PFAS, HDDC3, PNP, ATIC, GUK1, PPAT, PDE4A, ENPP1, ENPP4, PDE8A, GUCY1A1, ADSL, ENTPD4, ENTPD5, ENTPD6, APRT, ADCY9, RRM2B, NME7, PDE5A, HPRT1, ADPRM, PDE9A, PRPS2, PRPS1, CANT1, NPR1, PDE1B, NPR2, GMPR2, AK1, PRUNE1, ADCY4, GMPS, GMPR, NT5C2, ADCY7, ADCY5, PAPSS1, NT5C, DGUOK, PDE6D, XDH, RRM1, RRM2, PDE2A, ADA2, PAICS, IMPDH2, PDE7B, ADSS2, PDE7A, ADA	2506	133	9009	1.5407	0.0811544	0.00176824	0.00120303
KEGG_PATHWAY	bta04662:B cell receptor signaling pathway	40	0.679117	0.000267105	GSK3B, CD81, INPPL1, PIK3CD, PIK3R2, PIK3R1, BCL10, MALT1, RASGRP3, IKBKB, PPP3CA, PPP3CB, PPP3CC, INPP5D, CD19, AKT3, PLCG2, HRAS, MAPK3, LYN, CR2, MAP2K2, CHUK, SYK, NFATC3, NFATC1, VAV1, NFKB1, VAV2, PIK3CA, BTK, GRB2, KRAS, PTPN6, SOS1, NFKBIE, PIK3AP1, CD22, CARD11, NFKBIB	2506	85	9009	1.69175	0.0868252	0.00185884	0.00126466
KEGG_PATHWAY	bta04722:Neurotrophin signaling pathway	53	0.89983	0.000285159	GSK3B, PRDM4, IRS1, PIK3CD, CRKL, IKBKB, RPS6KA3, RPS6KA6, ARHGDIA, RPS6KA2, RPS6KA1, AKT3, ARHGDIB, HRAS, MAP3K5, MAP2K2, RIPK2, PRKCD, GAB1, MATK, FRS2, RHOA, PIK3CA, MAPKAPK2, RAPGEF1, SOS1, TP53, CAMK2D, SHC1, PIK3R2, PIK3R1, PSEN1, RAP1B, CDC42, MAPK7, IRAK1, PLCG2, ABL1, PLCG1, MAP2K5, SH2B2, MAPK3, SH2B1, MAP3K1, PTPN11, NFKB1, CAMK4, GRB2, KRAS, CALM1, NFKBIE, TP73, NFKBIB	2506	122	9009	1.56175	0.0924148	0.00194478	0.00132314
KEGG_PATHWAY	bta05222:Small cell lung cancer	43	0.730051	0.000321874	ITGB1, LAMA5, CDKN1B, LAMA2, MAX, LAMA4, LAMA3, PIK3CD, XIAP, PIK3R2, PIK3R1, LAMC1, RXRB, CASP9, IKBKB, RXRA, AKT3, E2F3, ITGAV, SKP2, ZBTB17, CHUK, ITGA3, TRAF2, PTK2, NFKB1, GADD45G, DDB2, CDK6, PIK3CA, TRAF4, CCNE2, COL4A2, TRAF3, COL4A1, CDK4, CCNE1, TRAF5, CDK2, ITGA6, TP53, BIRC2, BIRC3	2506	94	9009	1.64451	0.103677	0.00215214	0.00146421
KEGG_PATHWAY	bta04340:Hedgehog signaling pathway	29	0.49236	0.000340446	GSK3B, MGRN1, CUL3, CUL1, ARRB1, ARRB2, GLI1, SCUBE2, GRK3, GRK2, KIF3A, BOC, SPOP, BTRC, PRKACB, CDON, EVC2, CSNK1G3, SMURF2, FBXW11, PTCH1, PTCH2, IQCE, CSNK1E, KIF7, SMO, SPOPL, MEGF8, CSNK1G1	2506	56	9009	1.86168	0.109321	0.00223254	0.00151891
KEGG_PATHWAY	bta01232:Nucleotide metabolism	40	0.679117	0.000359296	HDDC2, CANT1, GDA, GMPR2, AK1, ADK, GMPS, GMPR, NT5C2, TYMS, NT5C, DGUOK, PNP, GUK1, ENPP1, TK2, TK1, XDH, RRM1, ADSL, RRM2, ENTPD4, ENTPD5, ENTPD6, CTPS2, ASMTL, ADA2, CTPS1, APRT, DCTD, NT5C3B, UCK2, UCK1, RRM2B, NME7, IMPDH2, HPRT1, ADSS2, DCTPP1, ADA	2506	86	9009	1.67208	0.115013	0.00231169	0.00157277
KEGG_PATHWAY	bta03018:RNA degradation	37	0.628183	0.000394009	ZCCHC7, DDX6, DIS3L, PARN, ENO1, TENT4A, EDC3, EDC4, EXOSC7, EXOSC6, EXOSC10, EXOSC4, EXOSC9, DHX36, PABPC4L, MTREX, EXOSC1, TTC37, CNOT6L, CNOT10, LSM5, LSM4, LSM3, PAN2, CNOT4, CNOT6, CNOT7, XRN1, CNOT1, CNOT2, CNOT3, XRN2, SKIV2L, PABPC1, DCP1A, DCP2, MPHOSPH6	2506	78	9009	1.70531	0.125401	0.00248809	0.00169278
KEGG_PATHWAY	bta05171:Coronavirus disease - COVID-19	105	1.78268	0.000408646	RPL4, RPL5, RPL30, RPL3, RPL32, RPL34, RPL8, RPL10A, RPL6, RPL7, RPS15, RPS14, RPS16, RPL18A, RPS18, C3AR1, RPL35, RPL38, RPL37, RPS11, RPS10, MAP3K7, RPS13, PRKCG, IFNAR2, RPS7, RPL21, RPS8, RPL23, RPS5, RPL22, RPS6, CYBB, RPSA, ADAM17, AGTR1, RPL24, RPL27, MASP2, MASP1, IL6ST, UBA52, RPL28, CFD, PIK3R2, PIK3R1, C3, C5, IRAK1, PLCG2, PLCG1, ACE, NFKB1, RPS25, MAVS, RPS29, RPL27A, TAB2, RPS20, RP…	2506	281	9009	1.34332	0.129744	0.00252427	0.00171739
KEGG_PATHWAY	bta04921:Oxytocin signaling pathway	63	1.06961	0.000420798	RYR2, GUCY1B1, PRKAG1, PRKAG2, ELK1, ACTB, PIK3CG, PRKAG3, ACTG1, PPP3CA, PPP1CC, PPP3CB, PPP3CC, HRAS, PRKACB, PRKCG, GUCY1A1, MEF2C, CAMK1D, MAP2K2, PPP1R12A, PLA2G4A, PRKAB1, RHOA, CACNB3, PLCB4, ADCY9, PPP1R12B, PLCB1, PPP1R12C, MYL9, CAMK2D, PRKAA1, PRKAA2, ROCK1, NPR1, ROCK2, NPR2, ITPR1, GNAI3, ADCY4, ITPR3, ADCY7, EGFR, ADCY5, CAMKK2, PIK3R5, TRPM2, MAPK7, KCNJ2, MAP2K5, MAPK3, NOS3, NFAT…	2506	153	9009	1.48028	0.133334	0.00252427	0.00171739
KEGG_PATHWAY	bta04520:Adherens junction	34	0.57725	0.000421945	TCF7, LEF1, CTNND1, PTPRM, PTPRJ, NLK, PTPRF, ACTB, EGFR, ACTG1, IGF1R, CDC42, CTNNA1, EP300, FYN, MAP3K7, WASF3, MAPK3, TCF7L2, PTPN1, CREBBP, SMAD3, YES1, ACTN1, CSNK2A2, RHOA, TJP1, FER, PARD3, PTPN6, NECTIN3, VCL, FGFR1, NECTIN1	2506	70	9009	1.74613	0.133672	0.00252427	0.00171739
KEGG_PATHWAY	bta05225:Hepatocellular carcinoma	70	1.18846	0.000430177	GSK3B, SMARCB1, WNT2B, ARAF, KEAP1, PIK3CD, ELK1, ACTB, ACTG1, IGF1R, FRAT2, AKT3, ARID2, HRAS, PRKCG, SMARCC1, PBRM1, MAP2K2, ACTL6A, WNT9B, GAB1, ARID1A, ARID1B, DDB2, PIK3CA, SOS1, TP53, SMARCD1, SMARCD2, SMARCD3, SHC1, GSTP1, TCF7, LEF1, LRP5, WNT8B, PIK3R2, PIK3R1, EGFR, LRP6, DVL1, DVL2, PLCG2, E2F3, PLCG1, MAPK3, SMARCE1, TCF7L2, NQO1, SMAD3, TGFB1, FZD5, TXNRD3, FZD4, FZD7, IGF2, FZD8, SM…	2506	174	9009	1.44625	0.136094	0.00252914	0.00172071
KEGG_PATHWAY	bta04015:Rap1 signaling pathway	84	1.42615	0.000473455	ITGB1, ITGAM, ITGB3, ITGB2, CTNND1, PIK3CD, ITGAL, SIPA1L2, SIPA1L3, ACTB, ACTG1, CRKL, IGF1R, SIPA1L1, RASSF5, AKT3, HRAS, PRKCG, PDGFRB, MAP2K3, MAGI1, MAP2K2, MAGI3, MAGI2, ARAP3, RHOA, VAV1, VAV2, APBB1IP, ENAH, PLCB4, ADCY9, PIK3CA, PRKD3, ADORA2B, PARD3, KIT, RAPGEF1, PRKD2, LCP2, EVL, PRKD1, TLN2, RAPGEF5, PLCB1, PFN1, RAPGEF6, RAPGEF3, CSF1R, RALB, GNAI3, ADCY4, PDGFB, PDGFA, PIK3R2, PIK3…	2506	217	9009	1.3916	0.148719	0.00273641	0.00186172
KEGG_PATHWAY	bta03010:Ribosome	67	1.13752	0.000521689	RPL4, MRPS17, RPL5, RPL30, RPL3, RPL32, RPL34, RPLP0, MRPS12, RPL8, RPL10A, RPL6, RPL7, RPS15, RPS14, RPL7A, RPS16, RPL18A, RPS18, RPL35, RPL38, RPL37, RPS11, RPS10, RPS13, RPS7, RPL21, RPS8, RPL23, RPS5, RPL22, RPS6, RPL13A, RPSA, RPS3A, RPL37A, RPL24, RPL27, UBA52, RPL28, RPL10, MRPL18, RPL11, RPL36A, MRPL15, RPS15A, RPS3, RPL14, RPL15, RPS2, RPL18, RPS27A, RPL17, RPL19, MRPL27, RPL35A, RPL23A,…	2506	166	9009	1.45098	0.162572	0.00296493	0.0020172
KEGG_PATHWAY	bta03420:Nucleotide excision repair	24	0.40747	0.000764909	RFC5, PCNA, RFC4, LIG1, RFC1, RFC2, CETN2, RPA1, XPA, RPA2, XPC, GTF2H3, RBX1, DDB2, CUL4A, POLD3, ERCC3, ERCC4, POLD1, POLE2, ERCC1, ERCC8, ERCC6, POLE	2506	45	9009	1.91732	0.229078	0.00427597	0.00290916
KEGG_PATHWAY	bta04935:Growth hormone synthesis, secretion and action	50	0.848896	0.000858244	ATF2, GSK3B, IRS1, PIK3CD, CRKL, CREB3L2, AKT3, EP300, JAK2, HRAS, PRKACB, PRKCG, MAP2K3, MAP2K4, MAP2K2, CREB3, PLCB4, ADCY9, CREB1, PIK3CA, PLCB1, SOS1, CREB5, ATF6B, SHC1, ITPR1, GNAI3, ADCY4, ITPR3, PIK3R2, PIK3R1, ADCY7, ADCY5, SOCS2, GNA11, PLCG2, PLCG1, MAPK3, STAT5A, STAT5B, CREBBP, MAP3K1, STAT1, PTK2, MTOR, GNAQ, GNAS, GRB2, KRAS, BCAR1	2506	118	9009	1.52329	0.253178	0.00472034	0.00321149
KEGG_PATHWAY	bta05418:Fluid shear stress and atherosclerosis	59	1.0017	0.000929319	HSP90AB1, BMPR2, NCF1, NCF2, ITGB3, KEAP1, PIK3CD, ACTB, ACTG1, IKBKB, CDH5, THBD, SUMO3, SUMO2, AKT3, ITGAV, MAP3K7, MAP3K5, ACVR1, MAP2K4, EDN1, HSP90AA1, MEF2C, CHUK, MMP2, CYBA, RHOA, TNFRSF1A, PIK3CA, PECAM1, ARHGEF2, TP53, PRKAA1, PRKAA2, GSTP1, SDC2, PDGFB, PDGFA, PIK3R2, PIK3R1, PRKCZ, MAPK7, GPC1, MAP2K5, NQO1, VCAM1, NOS3, CAV1, ACVR2B, PTK2, NFKB1, KLF2, ACVR2A, GSTA4, TRPV4, CALM1, BM…	2506	145	9009	1.46278	0.271025	0.00503013	0.00342226
KEGG_PATHWAY	bta04012:ErbB signaling pathway	38	0.645161	0.000990644	GSK3B, CAMK2D, CDKN1B, SHC1, ARAF, PIK3CD, PIK3R2, CBLB, PIK3R1, CBL, ELK1, EGFR, CRKL, PAK1, AKT3, ABL1, PLCG2, PLCG1, PAK3, HRAS, PAK2, NCK1, PAK4, MAPK3, STAT5A, PRKCG, STAT5B, MAP2K4, MAP2K2, GAB1, PTK2, MTOR, PIK3CA, RPS6KB1, RPS6KB2, GRB2, KRAS, SOS1	2506	84	9009	1.6263	0.286081	0.00527828	0.00359108
KEGG_PATHWAY	bta05163:Human cytomegalovirus infection	93	1.57895	0.00122544	ATF2, GSK3B, ITGB3, PIK3CD, ELK1, CRKL, CASP9, IKBKB, PPP3CA, AKAP13, PPP3CB, PPP3CC, CREB3L2, AKT3, ITGAV, B2M, HRAS, PRKACB, CCR3, JAK1, PRKCG, PDIA3, ARHGEF11, ARHGEF12, MAP2K2, CHUK, TAP2, TSC1, TRAF2, RHOA, TNFRSF1A, CREB3, PLCB4, ADCY9, CREB1, PIK3CA, TRAF5, ARHGEF1, PLCB1, SOS1, TP53, CREB5, ATF6B, ROCK1, ROCK2, PTGER3, ITPR1, GNAI3, ADCY4, CXCR4, ITPR3, PIK3R2, PIK3R1, ADCY7, EGFR, ADCY5,…	2506	251	9009	1.332	0.340916	0.00636436	0.00433
KEGG_PATHWAY	bta04010:MAPK signaling pathway	106	1.79966	0.00123181	ATF2, ARAF, ELK1, CRKL, IGF1R, ELK4, RPS6KA4, RPS6KA3, RPS6KA6, RPS6KA2, AKT3, STMN1, RPS6KA1, MAP3K8, MAP3K6, PRKACB, MAP3K7, MAP3K4, MAP3K5, PDGFRB, PRKCG, MAP2K3, MAP2K4, DAXX, MEF2C, MAP2K2, MAPK8IP1, CDC25B, CACNB3, MAPKAPK2, TP53, CSF1R, MAX, PDGFB, CACNA1A, PDGFA, EFNA5, RASGRP2, NLK, RASGRP1, RASGRP4, STK3, RASGRP3, RAP1B, IRAK1, MAP3K20, MAP2K5, HSPA8, TGFB1, IGF2, NFATC3, NFATC1, NFKB1,…	2506	292	9009	1.30502	0.342344	0.00636436	0.00433
KEGG_PATHWAY	bta04115:p53 signaling pathway	36	0.611205	0.00154992	CD82, EI24, PPM1D, RCHY1, THBS1, CASP9, CCNB2, PIDD1, CCND3, COP1, CCNB1, AIFM2, ZMAT3, SESN1, CHEK1, BID, GTSE1, RRM2, SIAH1, SHISA5, GADD45G, DDB2, CDK6, RRM2B, CCNE2, CDK4, CCNE1, CCNG2, CDK2, MDM2, FAS, ATM, MDM4, TP53, ATR, TP73	2506	80	9009	1.61774	0.409852	0.007839	0.00533328
KEGG_PATHWAY	bta04141:Protein processing in endoplasmic reticulum	67	1.13752	0.0015632	ERO1B, TRAM1, HSP90AB1, TUSC3, UBE2D2, UBE2D3, CAPN2, CAPN1, SEC62, UBXN4, MAP3K5, PDIA3, SEC13, HSP90AA1, SSR4, SSR2, SSR3, MOGS, TRAF2, PDIA6, PDIA4, RBX1, ERN1, SELENOS, DAD1, DNAJC5, DNAJB11, PREB, PRKN, ATF6B, RPN2, DERL3, CUL1, RRBP1, LMAN1, DNAJB1, GANAB, HSPH1, OS9, LMAN2, MAN1C1, SSR1, SEC23B, UGGT1, SEC31B, SEC31A, MBTPS1, HSPA8, SEC24A, HSPA1L, WFS1, EDEM1, EIF2AK1, EDEM2, EIF2AK3, SYV…	2506	172	9009	1.40037	0.412515	0.007839	0.00533328
KEGG_PATHWAY	bta04064:NF-kappa B signaling pathway	47	0.797963	0.00159739	CD40, BCL2A1, XIAP, TNFRSF11A, BCL10, MALT1, RELB, IKBKB, PIDD1, IRAK1, PLAU, CCL4, PLCG2, RIPK1, PLCG1, ERC1, CCL19, MAP3K7, LYN, CARD10, VCAM1, TICAM2, PARP1, CHUK, SYK, CSNK2A2, TRAF2, NFKB1, TNFRSF1A, GADD45G, CYLD, ZAP70, TRAF3, LCK, TRAF5, BTK, ATM, TAB2, PRKCQ, TAB1, LTB, MAP3K14, MYD88, LAT, CARD11, BIRC2, BIRC3	2506	112	9009	1.5086	0.419315	0.00789434	0.00537093
KEGG_PATHWAY	bta05161:Hepatitis B	68	1.1545	0.0021623	ATF2, DDX3X, YWHAB, ARAF, PIK3CD, ELK1, CASP9, IKBKB, CREB3L2, AKT3, EP300, JAK2, JAK3, HRAS, MAP3K7, JAK1, PRKCG, MAP2K3, MAP2K4, TICAM2, MAP2K2, CHUK, TYK2, YWHAZ, HSPG2, DDB2, CREB3, CREB1, PIK3CA, CCNE2, CCNE1, TRAF3, VDAC3, SOS1, TP53, TLR3, CREB5, PCNA, ATF6B, PIK3R2, PIK3R1, IRAK1, STAT4, PTK2B, E2F3, STAT6, BID, MAPK3, STAT5A, STAT5B, CREBBP, SMAD3, MAP3K1, TGFB1, SLC10A1, STAT1, NFATC3, …	2506	177	9009	1.38112	0.520963	0.0105335	0.00716648
KEGG_PATHWAY	bta04658:Th1 and Th2 cell differentiation	42	0.713073	0.00232278	NOTCH3, MAML2, MAML1, GATA3, IL2RG, CD3E, RBPJ, CD3D, DLL4, IKBKB, PPP3CA, PPP3CB, PPP3CC, STAT4, STAT6, PLCG1, JAK2, JAK3, MAPK3, JAK1, STAT5A, STAT5B, JAG1, CHUK, IFNGR1, STAT1, IFNGR2, NFATC3, NFATC1, TYK2, NFKB1, ZAP70, MAF, LCK, IL2RA, IL2RB, BOLA-DQB, PRKCQ, MAML3, NFKBIE, LAT, NFKBIB	2506	99	9009	1.52514	0.546456	0.0111559	0.00758993
KEGG_PATHWAY	bta05212:Pancreatic cancer	34	0.57725	0.00242147	RALB, ARAF, PIK3CD, PIK3R2, PIK3R1, BRCA2, PLD1, EGFR, PLD2, CDC42, CASP9, IKBKB, AKT3, E2F3, MAPK3, JAK1, RALBP1, TGFB1, SMAD3, CHUK, STAT1, MTOR, NFKB1, GADD45G, DDB2, CDK6, RAD51, PIK3CA, RPS6KB1, CDK4, RPS6KB2, KRAS, TP53, ARHGEF6	2506	76	9009	1.60828	0.561457	0.0114683	0.00780251
KEGG_PATHWAY	bta04152:AMPK signaling pathway	50	0.848896	0.0024632	CRTC2, CAB39L, IRS1, PRKAG1, PRKAG2, PIK3CD, ELAVL1, PRKAG3, IGF1R, RPTOR, GYS1, STK11, PPP2R1A, PPP2R5E, CREB3L2, AKT3, MLYCD, MAP3K7, SREBF1, CPT1A, PPP2R5B, PPP2R5D, TSC1, PPP2R5C, CPT1B, PRKAB1, TBC1D1, CREB3, CREB1, PIK3CA, ULK1, CREB5, PRKAA1, PRKAA2, PIK3R2, PIK3R1, HMGCR, ACACA, CAMKK2, PPP2CA, PPP2R3C, PPP2R3A, MTOR, RAB11B, RAB10, RPS6KB1, RHEB, SCD, FASN, RPS6KB2	2506	123	9009	1.46137	0.56765	0.0115062	0.00782824
KEGG_PATHWAY	bta04213:Longevity regulating pathway - multiple species	29	0.49236	0.00251446	HDAC2, PRKAA1, PRKAA2, HDAC1, IRS1, PRKAG1, ADCY4, PIK3CD, PRKAG2, PIK3R2, PIK3R1, ADCY7, PRKAG3, ADCY5, IGF1R, RPTOR, AKT3, HRAS, PRKACB, HSPA8, HSPA1L, PRKAB1, MTOR, ADCY9, PIK3CA, RPS6KB1, RPS6KB2, KRAS, HSPA1A	2506	62	9009	1.68152	0.575139	0.0115869	0.00788317
KEGG_PATHWAY	bta04310:Wnt signaling pathway	65	1.10357	0.00264913	INVS, GSK3B, WNT2B, CHD8, PPP3CA, CCND3, PPP3CB, FRAT2, PPP3CC, RUVBL1, EP300, SOST, BTRC, PRKACB, MAP3K7, PRKCG, TLE3, RNF43, FBXW11, CSNK2A2, WNT9B, CSNK1E, DKK1, RHOA, RBX1, PLCB4, DAAM1, DAAM2, TBL1XR1, SFRP5, PLCB1, TP53, CAMK2D, CTBP2, ROCK2, CTBP1, TCF7, LEF1, LRP5, CUL1, PRICKLE2, PRICKLE3, WNT8B, PRICKLE1, PSEN1, NLK, LRP6, PORCN, ZNRF3, DVL1, DVL2, TBL1X, TCF7L2, CREBBP, SMAD3, FZD5, FZ…	2506	169	9009	1.38268	0.594202	0.0120447	0.00819464
KEGG_PATHWAY	bta04934:Cushing syndrome	61	1.03565	0.0032881	ATF2, GSK3B, CDKN1B, WNT2B, ASH2L, AHR, CREB3L2, WDR5, PDE8A, PRKACB, MEN1, MAP2K2, WNT9B, AIP, CREB3, PLCB4, ADCY9, CREB1, CCNE2, CCNE1, AGTR1, ORAI1, PLCB1, CREB5, KMT2D, CAMK2D, ATF6B, KMT2A, TCF7, LEF1, ITPR1, GNAI3, ADCY4, WNT8B, ITPR3, ADCY7, EGFR, ADCY5, RAP1B, RASD1, RBBP5, GNA11, DVL1, DVL2, E2F3, LDLR, MAPK3, TCF7L2, FZD5, FZD4, FZD7, FZD8, AGT, PBX1, CDK6, CDK4, SP1, GNAQ, CDK2, GNAS, …	2506	158	9009	1.38793	0.673654	0.0145742	0.00991559
KEGG_PATHWAY	bta03410:Base excision repair	18	0.305603	0.00329095	MBD4, PCNA, PARP4, PARP1, LIG1, MPG, OGG1, XRCC1, LIG3, HMGB1, UNG, POLD3, POLD1, TDG, POLE2, POLL, NEIL1, POLE	2506	33	9009	1.96089	0.673971	0.0145742	0.00991559
KEGG_PATHWAY	bta03430:Mismatch repair	14	0.237691	0.00349643	RFC5, PCNA, RFC4, LIG1, RFC1, RFC2, RPA1, RPA2, MLH1, MLH3, MSH6, POLD3, MSH2, POLD1	2506	23	9009	2.18824	0.696043	0.0152857	0.0103996
KEGG_PATHWAY	bta05202:Transcriptional misregulation in cancer	75	1.27334	0.00356339	CD86, ATF1, CD40, CCNT2, ITGAM, SPI1, CDKN1B, LDB1, IGF1R, ELK4, SIX4, PLAU, SIN3A, ITGB7, MEN1, KDM6A, SS18, MEF2C, LMO2, TFE3, MITF, PAX5, MLF1, RUNX2, DUSP6, DDB2, ETV6, RUNX1, NCOR1, MAF, EWSR1, BMP2K, ERG, TP53, BIRC2, BIRC3, CSF1R, HDAC2, DDX5, BCL2A1, KMT2A, HDAC1, MAX, PRCC, DOT1L, PDGFA, RXRB, FUT8, RXRA, NSD2, H3C1, RUNX1T1, ZBTB17, TAF15, BCL11B, JUP, FUS, ZBTB16, ASPSCR1, KLF3, PBX1, …	2506	202	9009	1.33477	0.702909	0.0153812	0.0104646
KEGG_PATHWAY	bta04330:Notch signaling pathway	27	0.458404	0.00399683	NOTCH3, HDAC2, CTBP2, MAML2, HDAC1, MAML1, CTBP1, DTX2, PSEN1, RFNG, RBPJ, DTX4, DLL4, LFNG, ATXN1, ATXN1L, DVL1, DVL2, EP300, TLE3, CREBBP, JAG1, HEYL, ADAM17, SNW1, NUMB, MAML3	2506	58	9009	1.67352	0.743761	0.0170365	0.0115908
KEGG_PATHWAY	bta04371:Apelin signaling pathway	55	0.933786	0.0041715	RYR2, PRKAG1, PRKAG2, PIK3CG, PRKAG3, AKT3, HRAS, PRKACB, MEF2C, MAP2K2, SPHK2, PRKCE, SPHK1, RPS6, RRAS2, PRKAB1, PLCB4, ADCY9, APLNR, AGTR1, PIK3C3, PLCB1, HDAC4, BECN1, NOTCH3, PRKAA1, PRKAA2, ITPR1, GNAI3, PIK3R4, ADCY4, ITPR3, NRF1, ADCY7, ADCY5, PIK3R5, SLC9A1, GNA13, GNG7, MEF2D, MAPK3, SMAD3, JAG1, NOS3, MTOR, KLF2, RPS6KB1, CAMK4, GNAQ, GNB2, RPS6KB2, GNB4, KRAS, GNB5, CALM1	2506	141	9009	1.40229	0.758594	0.0175129	0.0119149
KEGG_PATHWAY	bta04710:Circadian rhythm	17	0.288625	0.0042113	PRKAA1, PRKAA2, FBXW11, PRKAG1, CUL1, PRKAG2, RORA, CSNK1E, NR1D1, PRKAB1, PRKAG3, RBX1, ARNTL, PER2, CREB1, CRY1, BTRC	2506	31	9009	1.97144	0.761853	0.0175129	0.0119149
KEGG_PATHWAY	bta05231:Choline metabolism in cancer	41	0.696095	0.0044	SLC22A4, DGKD, SLC44A2, DGKA, PDGFB, PIK3CD, PDGFA, PIK3R2, PIK3R1, PLD1, EGFR, PLD2, AKT3, PIP5K1B, PLCG1, PIP5K1C, HRAS, WASF3, MAPK3, PRKCG, PDGFRB, LYPLA1, PCYT1B, CHKB, PCYT1A, MAP2K2, PLA2G4A, TSC1, GPCPD1, DGKZ, MTOR, PIK3CA, RPS6KB1, RHEB, SP1, RPS6KB2, GRB2, KRAS, SOS1, PLPP3, PLPP1	2506	99	9009	1.48883	0.776714	0.0180681	0.0122927
KEGG_PATHWAY	bta04062:Chemokine signaling pathway	71	1.20543	0.0044508	GSK3B, GSK3A, NCF1, PIK3CD, ARRB1, ARRB2, PIK3CG, CRKL, IKBKB, PREX1, AKT3, CCR7, JAK2, JAK3, HRAS, PRKACB, CCR3, CCR2, CHUK, PRKCD, RHOA, VAV1, VAV2, HCK, PLCB4, ADCY9, PIK3CA, PARD3, DOCK2, PLCB1, SOS1, ROCK1, SHC1, ROCK2, GNAI3, ADCY4, CXCR4, PIK3R2, PIK3R1, RASGRP2, ADCY7, PRKCZ, ADCY5, PIK3R5, RAP1B, CDC42, GRK3, PAK1, GRK2, GRK5, GNG7, CCL4, GRK6, PLCG2, PTK2B, PLCG1, CCL19, MAPK3, LYN, STA…	2506	191	9009	1.33635	0.780554	0.0180681	0.0122927
KEGG_PATHWAY	bta04392:Hippo signaling pathway - multiple species	16	0.271647	0.00539603	YAP1, TEAD4, WWTR1, CSNK1E, WTIP, SAV1, STK3, MOB1A, PAK1, RASSF2, FRMD6, LATS2, RASSF4, FAT4, TEAD1, TEAD2	2506	29	9009	1.98343	0.841122	0.0214429	0.0145887
KEGG_PATHWAY	bta04933:AGE-RAGE signaling pathway in diabetic complications	42	0.713073	0.00540789	CDKN1B, PIK3CD, PIK3R2, PIK3R1, PRKCZ, CDC42, THBD, AKT3, PLCG2, PIM1, PLCG1, JAK2, HRAS, MAPK3, STAT5A, STAT5B, EDN1, VCAM1, TGFB1, SMAD3, STAT1, NOS3, PRKCE, MMP2, PRKCD, CYBB, VEGFD, NFATC1, AGT, NFKB1, DIAPH1, PLCB4, PIK3CA, COL4A2, COL4A1, CDK4, AGTR1, NOX4, KRAS, PLCB1, PLCD4, PLCD1	2506	103	9009	1.46591	0.841765	0.0214429	0.0145887
KEGG_PATHWAY	bta04022:cGMP-PKG signaling pathway	64	1.08659	0.00588853	ATF2, GUCY1B1, IRS1, ATP2A3, ATP2A2, PIK3CG, PPP3CA, PPP1CC, EDNRA, PPP3CB, PPP3CC, CREB3L2, AKT3, GUCY1A1, MEF2C, MAP2K2, PPP1R12A, TRPC6, PRKCE, RHOA, ADRA2A, CREB3, PLCB4, ADCY9, CREB1, AGTR1, PPIF, VDAC3, PDE5A, PLCB1, SLC25A5, MYL9, SLC25A6, CREB5, ATF6B, ROCK1, NPR1, ROCK2, NPR2, ITPR1, GNAI3, ADCY4, ITPR3, ADRB2, ADCY7, ADCY5, PIK3R5, GNA13, GNA11, GNA12, MEF2D, MAPK3, VASP, KCNJ8, NOS3, P…	2506	171	9009	1.34549	0.865745	0.0230803	0.0157027
KEGG_PATHWAY	bta04068:FoxO signaling pathway	51	0.865874	0.00614331	CDKN1B, IRS1, SETD7, ARAF, PRKAG1, PRKAG2, PIK3CD, PRKAG3, IGF1R, IKBKB, STK11, AKT3, EP300, SKP2, HRAS, USP7, MAP2K2, CHUK, PRMT1, CSNK1E, PRKAB1, ATG12, RBL2, PIK3CA, SOS1, PRKAA1, PRKAA2, AGAP2, PIK3R2, PIK3R1, NLK, EGFR, CCNB2, CCNB1, S1PR4, MAPK3, CREBBP, SMAD3, TGFB1, PLK2, PLK1, KLF2, GADD45G, BCL6, CCNG2, CDK2, MDM2, GRB2, KRAS, ATM, IL7R	2506	131	9009	1.39957	0.87695	0.0238053	0.016196
KEGG_PATHWAY	bta05214:Glioma	33	0.560272	0.00627033	CAMK2D, SHC1, PDGFB, ARAF, PIK3CD, PDGFA, PIK3R2, PIK3R1, EGFR, IGF1R, AKT3, PLCG2, E2F3, PLCG1, HRAS, MAPK3, PRKCG, PDGFRB, CAMK1D, MAP2K2, MTOR, GADD45G, DDB2, CDK6, PIK3CA, CDK4, CAMK4, MDM2, GRB2, KRAS, CALM1, SOS1, TP53	2506	77	9009	1.5407	0.882183	0.0240245	0.0163451
KEGG_PATHWAY	bta04390:Hippo signaling pathway	59	1.0017	0.00643738	GSK3B, PATJ, BMPR2, WNT2B, YWHAB, ITGB2, ACTB, ACTG1, AMOT, PPP1CC, CCND3, PPP2R1A, BTRC, TEAD1, TEAD2, TEAD4, FBXW11, WNT9B, SCRIB, CSNK1E, YWHAZ, LATS2, FRMD6, PARD3, LLGL1, BIRC2, LLGL2, BIRC3, YAP1, TCF7, LEF1, WNT8B, PRKCZ, STK3, SAV1, PPP2CA, PARD6A, DVL1, CTNNA1, DVL2, TP53BP2, WWTR1, TCF7L2, SMAD3, TGFB1, FZD5, FZD4, FZD7, FZD8, WTIP, PPP1CA, SMAD7, MOB1A, DLG1, DLG2, DLG3, DLG5, BMPR1A, …	2506	156	9009	1.35964	0.888729	0.0241381	0.0164224
KEGG_PATHWAY	bta04659:Th17 cell differentiation	46	0.780985	0.00644154	HSP90AB1, RORA, AHR, GATA3, IL2RG, CD3E, CD3D, IL27RA, RXRB, IKBKB, PPP3CA, PPP3CB, PPP3CC, RXRA, IL21R, STAT6, PLCG1, JAK2, JAK3, MAPK3, JAK1, STAT5A, STAT5B, HSP90AA1, TGFB1, SMAD3, CHUK, IFNGR1, STAT1, IFNGR2, NFATC3, NFATC1, TYK2, MTOR, NFKB1, RUNX1, ZAP70, LCK, IL2RA, IL2RB, BOLA-DQB, PRKCQ, NFKBIE, IL6ST, LAT, NFKBIB	2506	116	9009	1.42559	0.888887	0.0241381	0.0164224
KEGG_PATHWAY	bta00600:Sphingolipid metabolism	26	0.441426	0.00664652	ASAH1, CERK, HEXB, NEU3, UGCG, SMPD4, SPTLC1, SPTLC2, SPTLC3, NEU1, CERS4, CERS5, SPHK2, SPHK1, SGPP1, ACER2, GALC, GLB1, ACER3, DEGS1, PLPP3, B4GALT6, GLA, PLPP1, CERS2, B4GALT5	2506	57	9009	1.63981	0.896415	0.0246355	0.0167608
KEGG_PATHWAY	bta04720:Long-term potentiation	30	0.509338	0.00749835	GRIA2, CAMK2D, ITPR1, ARAF, ITPR3, RAP1B, PPP3CA, PPP1CC, RPS6KA3, RPS6KA6, PPP3CB, PPP3CC, RPS6KA2, RPS6KA1, EP300, HRAS, PRKACB, MAPK3, PRKCG, CREBBP, MAP2K2, PPP1CA, GRIN2D, PLCB4, CAMK4, GNAQ, KRAS, CALM1, PLCB1, RAPGEF3	2506	69	9009	1.56303	0.922621	0.0274939	0.0187056
KEGG_PATHWAY	bta03460:Fanconi anemia pathway	24	0.40747	0.00800923	FANCI, MUS81, FANCM, TOP3A, RPA1, FANCA, FAAP24, RPA2, BRCA1, BRCA2, MLH1, FANCG, SLX4, RAD51, RAD51C, FANCD2, ERCC4, UBE2T, ERCC1, REV3L, USP1, POLH, TELO2, ATR	2506	52	9009	1.65922	0.935048	0.0290548	0.0197675
KEGG_PATHWAY	bta04136:Autophagy - other	17	0.288625	0.00908804	BECN1, ATG9B, ATG9A, PIK3R4, WIPI1, MTOR, ATG12, PPP2CA, RPTOR, ATG16L1, MLST8, ATG2A, ULK2, ATG4B, PIK3C3, ATG7, ATG2B	2506	33	9009	1.85196	0.955133	0.0326213	0.022194
KEGG_PATHWAY	bta00532:Glycosaminoglycan biosynthesis - chondroitin sulfate / dermatan sulfate	12	0.203735	0.00936503	CHST7, CHST11, CHPF, CHSY1, CHST12, B3GAT3, CHPF2, CSGALNACT2, CHST15, XYLT2, XYLT1, CHST3	2506	20	9009	2.15698	0.959202	0.0332654	0.0226322
KEGG_PATHWAY	bta01522:Endocrine resistance	38	0.645161	0.00978772	NOTCH3, CDKN1B, SHC1, ARAF, ADCY4, PIK3CD, PIK3R2, PIK3R1, ADCY7, EGFR, ADCY5, IGF1R, DLL4, AKT3, E2F3, HRAS, PRKACB, MAPK3, MED1, JAG1, MAP2K2, MMP2, PTK2, MTOR, NCOR1, ADCY9, PIK3CA, RPS6KB1, SP1, CDK4, CARM1, RPS6KB2, GNAS, MDM2, GRB2, KRAS, SOS1, TP53	2506	94	9009	1.45329	0.964712	0.0344084	0.0234098
KEGG_PATHWAY	bta00240:Pyrimidine metabolism	25	0.424448	0.0108398	HDDC2, CANT1, NT5C2, TYMS, NT5C, ENPP1, TK2, TK1, RRM1, RRM2, ENTPD4, ENTPD5, CAD, ENTPD6, CTPS2, ASMTL, CTPS1, DCTD, NT5C3B, UCK2, UCK1, RRM2B, NME7, UMPS, DCTPP1	2506	56	9009	1.6049	0.975416	0.037337	0.0254023
KEGG_PATHWAY	bta03450:Non-homologous end-joining	9	0.152801	0.0112264	RAD50, XRCC6, DCLRE1C, MRE11, XRCC4, XRCC5, PRKDC, POLM, POLL	2506	13	9009	2.48883	0.978475	0.038282	0.0260452
KEGG_PATHWAY	bta00310:Lysine degradation	29	0.49236	0.0117225	KMT2E, SUV39H2, KMT2D, SETD2, PRDM9, KMT2A, EHMT2, KMT2C, SETD7, DOT1L, KMT2B, EHMT1, PLOD3, PRDM2, PLOD1, ACAT2, NSD3, ALDH2, NSD1, NSD2, KMT5B, COLGALT1, AASS, SETDB1, SETD1B, SETDB2, SETD1A, ALDH3A2, EZH2	2506	68	9009	1.53315	0.981852	0.03919	0.026663
KEGG_PATHWAY	bta01521:EGFR tyrosine kinase inhibitor resistance	33	0.560272	0.0120107	GSK3B, SHC1, PDGFB, ARAF, PIK3CD, PDGFA, PIK3R2, PIK3R1, EGFR, IGF1R, AKT3, PLCG2, PLCG1, JAK2, HRAS, MAPK3, JAK1, PRKCG, PDGFRB, MAP2K2, RPS6, GAB1, MTOR, PIK3CA, RPS6KB1, AXL, RPS6KB2, NF1, GRB2, KRAS, GAS6, SOS1, EIF4E2	2506	80	9009	1.48293	0.983565	0.0397637	0.0270533
KEGG_PATHWAY	bta05145:Toxoplasmosis	44	0.747029	0.0131955	ITGB1, LAMA5, CD40, CIITA, LAMA2, LAMA4, LAMA3, GNAI3, XIAP, LAMC1, PIK3CG, PIK3R5, CASP9, IKBKB, IRAK1, AKT3, JAK2, MAP3K7, LDLR, MAPK3, JAK1, MAP2K3, HSPA8, TGFB1, HSPA1L, CHUK, IFNGR1, STAT1, IL10RA, IFNGR2, TYK2, NFKB1, TNFRSF1A, GNAO1, PPIF, BOLA-DQB, ITGA6, TAB2, TAB1, MYD88, BIRC2, HSPA1A, BIRC3, NFKBIB	2506	114	9009	1.38753	0.989071	0.043266	0.0294361
KEGG_PATHWAY	bta04625:C-type lectin receptor signaling pathway	41	0.696095	0.0137422	ITPR1, PIK3CD, PIK3R2, ITPR3, CBLB, PIK3R1, BCL10, LSP1, MALT1, RELB, PYCARD, IKBKB, PPP3CA, PPP3CB, PAK1, PPP3CC, AKT3, PLCG2, HRAS, MAPK3, ARHGEF12, CHUK, SYK, STAT1, PRKCD, CARD9, NFATC3, RRAS2, PTPN11, NFATC1, RHOA, NFKB1, NFATC4, CYLD, PIK3CA, IRF1, MAPKAPK2, MDM2, KRAS, CALM1, MAP3K14	2506	105	9009	1.40375	0.990948	0.0446296	0.0303638
KEGG_PATHWAY	bta04916:Melanogenesis	40	0.679117	0.0139081	GSK3B, CAMK2D, WNT2B, TCF7, LEF1, GNAI3, ADCY4, WNT8B, ADCY7, ADCY5, CREB3L2, DVL1, DVL2, EP300, HRAS, PRKACB, MAPK3, PRKCG, TCF7L2, CREBBP, EDN1, MAP2K2, FZD5, FZD4, FZD7, WNT9B, FZD8, MITF, GNAO1, CREB3, KITLG, PLCB4, ADCY9, CREB1, GNAQ, KIT, GNAS, KRAS, CALM1, PLCB1	2506	102	9009	1.40979	0.991451	0.044742	0.0304403
KEGG_PATHWAY	bta04925:Aldosterone synthesis and secretion	38	0.645161	0.014207	ATF1, ATF2, CAMK2D, ATF6B, NPR1, ITPR1, ADCY4, ITPR3, ADCY7, ADCY5, GNA11, CREB3L2, PRKACB, LDLR, PRKCG, CAMK1D, PRKCE, PDE2A, ATP2B4, ATP2B1, AGT, CREB3, PLCB4, ADCY9, CREB1, PRKD3, CAMK4, GNAQ, AGTR1, GNAS, ORAI1, PRKD2, PRKD1, CALM1, DAGLB, PLCB1, KCNK3, CREB5	2506	96	9009	1.42301	0.992288	0.0452764	0.0308039
KEGG_PATHWAY	bta00900:Terpenoid backbone biosynthesis	12	0.203735	0.0147932	MVK, HMGCS1, GGPS1, FNTB, PDSS2, MVD, PDSS1, HMGCR, ACAT2, ZMPSTE24, DHDDS, PCYOX1	2506	21	9009	2.05427	0.9937	0.0467083	0.0317781
