# Supplementary material for: Diversity in Cell Morphology, Composition, and Function among Adipose Depots in River Buffaloes
Source: Int J Mol Sci. 2023 May 7;24(9):8410. doi: 10.3390/ijms24098410 (PMC10179058; doi:10.3390/ijms24098410)
Supplement: Supplementary file 1 [file ijms-24-08410-s001.zip › Table S11.xlsx]

## Sheet: Sheet1
Table S11. Functional enrichment by the genes involved in the pink and red modules.
Module	Category	Term	Count	%	PValue	Genes	List Total	Pop Hits	Pop Total	Fold Enrichment	Bonferroni	Benjamini	FDR
pink	GOTERM_MF_DIRECT	GO:0005515~protein binding	8	6.29921	0.000144	DNAJC3, GNG2, PDE1A, DAG1, LPL, ATP1A2, MAPT, FGF1	103	201	18058	6.97793	0.0349901	0.0356143	0.0356143
red	GOTERM_CC_DIRECT	GO:0016324~apical plasma membrane	10	5.78035	7.05e-05	TF, PRKCI, GJA1, PARD6B, NOTCH1, ERBB3, PDPN, SLC2A1, SLC29A4, SHROOM3	160	225	20380	5.66111	0.0144847	0.00981663	0.00972178
red	GOTERM_CC_DIRECT	GO:0098793~presynapse	7	4.04624	9.48e-05	P2RX7, BRSK1, CACNB2, DENND1A, CADPS, SLC2A1, SLC29A4	160	94	20380	9.48537	0.0194427	0.00981663	0.00972178
