# Supplementary material for: Diversity in Cell Morphology, Composition, and Function among Adipose Depots in River Buffaloes
Source: Int J Mol Sci. 2023 May 7;24(9):8410. doi: 10.3390/ijms24098410 (PMC10179058; doi:10.3390/ijms24098410)
Supplement: Supplementary file 1 [file ijms-24-08410-s001.zip › Table S12.xlsx]

## Sheet: Table 12
Table S12. Genes in candidate items.
Module	Keygene	Item	genes
greenyellow and yellow	VCAN	GO:0031012~extracellul	COL16A1, OLFML2B, HAPLN3, GLG1, ACAN, ADAMTS2, WNT11, ADAMTSL4, EPYC, ADAMTSL3, CCBE1, SCARA3, TGFB3, WNT5A, BGN, SSC5D, COL1A1, VCAN, COL3A1, COL1A2, MMP16, COL5A1, COL5A2, COL8A1, TGFBI, FBN1
		GO:0005576~extracellular region	VIT, COL16A1, OLFML2B, HSPB6, COL14A1, CPQ, PROS1, F13A1, HAPLN3, PRSS23, CYB5D2, SMPD3, C1QTNF3, ADAMTS2, C1QTNF1, ADAMTSL4, C1QTNF7, PAMR1, SERPINF1, OMD, BGN, DCN, PDGFRL, DKK3, TGFBR3, VCAN, COL8A1, S100A4, PCOLCE2, DNAH5, HTRA1, DPT, TULP3, PRELP, FBLN1, LTBP3, AEBP1, FSTL1, FBLN2, DPP4, ACAN, PLAC9, WNT11, EPYC, A2M, MFAP5, BMP4, IGSF10, SMOC2, COL3A1, PAM, FBN1
	FMOD	GO:0030199~collagen fibril organization	FKBP10, TNXB, ANXA2, LOXL3, DPT, LOXL4, LOXL1, COL1A1, ACAN, ADAMTS2, COL3A1, COL1A2, COL5A1, COL5A2, FMOD
		GO:0005615~extracellular space	ECM1, COL16A1, COL14A1, CPQ, PROS1, LOXL3, LOXL4, METRNL, CXCL14, LOXL1, CXCL16, C1QTNF1, DPYSL3, CCBE1, SCARA3, ANXA2, MYOC, SERPINF1, OMD, WNT5A, BGN, PCOLCE, DCN, DKK2, DKK3, TGFBR3, SFRP4, TWSG1, ANGPTL6, CD109, COL6A2, COL6A1, COL8A1, COL6A3, COL6A6, TNXB, SEMA3A, PRELP, THBS4, FSTL3, CST3, WNT11, SLIT3, A2M, WNT2, PIBF1, S100A10, CCL24, AOC1, GSN, TGFB3, SSC5D, BMP5, BMP4, COL1A1, MFAP4, SM…
brown	HSPD1	GO:0005743~mitochondrial inner membrane	MRPS15, PHB1, MRPS10, MRPL37, MAIP1, MRPL4, MRPL3, MRPL2, MRPL1, CHCHD3, UQCRFS1, MRPL9, MRPL49, SDHC, MRPS7, MRPL45, MRPL46, SDHB, MRPS5, MRPL52, MRPS9, MRPL50, NDUFS8, NDUFS4, UQCRC1, TMEM126A, NDUFS1, SLC25A11, TOMM40, MRPS35, FECH, ABCB7, COX15, MRPS33, AK2, MRPL16, MRPL14, COX5B, PARL, MRPL54, MRPL55, HSPD1, LDHB, CYC1, NDUFV2, UQCC1, IMMT, TIMM44, ERAL1, MRPL24, SLC25A38, ATP5PO, NDUFAF3
		GO:0005759~mitochondrial matrix	NDUFA9, MDH2, NDUFA10, ETFA, TIMM44, TFB2M, ERAL1, HSPE1, MAIP1, HSPD1, CS, PDP1, BDH1, LONP1, DLAT
		GO:0005524~ATP binding	RYR1, MCM8, OLA1, NADK2, UBE2Q2, NARS2, LONP1, LONP2, AKT1, RIOK2, GET3, PRKACA, SCYL2, CCT2, ATP6AP1, KSR1, CSNK2A1, ITPK1, OXSR1, TGFBR1, BBS10, UBE2R2, DGKQ, TCP1, CMPK1, SUCLG2, SGK3, MAPKAPK5, TARS2, RAF1, GART, VCP, DDX24, ABCB7, UBA6, AK2, STK39, HSPD1, ATP5F1A, SPAST, DHX33, STK35, ABL2, MAP2K7, ABCF3, PMS1, HSPA9, SRPK2, NEK4, MMAB, CSNK1A1, MTHFS, BRAF, MAPK14, HSPE1, ACSF3, BCKDK, PSMC…
		GO:0016887~ATPase activity	HSPA9, CCT2, VCP, MCM8, OLA1, HSPE1, HSPD1, PSMC5, SPAST, BBS10, PSMC6, PSMC2, TCP1, LONP1, LONP2, GET3, PMS1
	LDHB	GO:0005743~mitochondrial inner membrane	MRPS15, PHB1, MRPS10, MRPL37, MAIP1, MRPL4, MRPL3, MRPL2, MRPL1, CHCHD3, UQCRFS1, MRPL9, MRPL49, SDHC, MRPS7, MRPL45, MRPL46, SDHB, MRPS5, MRPL52, MRPS9, MRPL50, NDUFS8, NDUFS4, UQCRC1, TMEM126A, NDUFS1, SLC25A11, TOMM40, MRPS35, FECH, ABCB7, COX15, MRPS33, AK2, MRPL16, MRPL14, COX5B, PARL, MRPL54, MRPL55, HSPD1, LDHB, CYC1, NDUFV2, UQCC1, IMMT, TIMM44, ERAL1, MRPL24, SLC25A38, ATP5PO, NDUFAF3
		bta01100:Metabolic pathways	GALNT11, NDUFA10, PTEN, THTPA, NADK2, UROD, IDH3B, UQCRFS1, DLAT, ACAD8, ATP6AP1, PGAM1, ITPK1, ALG14, SDHC, ALG10, SDHB, INPP4B, DPM2, NDUFS8, BDH1, ACOX1, DGKQ, NDUFS4, CMPK1, UQCRC1, SUCLG2, NDUFS1, GART, PAFAH1B2, NDUFB9, IDI1, NDUFB8, FH, FECH, COX15, RPE, RPN1, AK2, PDHB, SGMS2, MTMR4, COX5B, PTGS2, LDHB, LDHA, ATP5F1A, PTDSS1, FUT7, ESD, SMYD2, BPNT1, HTD2, CYC1, NDUFV2, AASDHPPT, ATP6V0A1…
blue	GPD1	bta00564:Glycerophospholipid metabolism	AGPAT5, PNPLA7, AGPAT2, AGPAT3, PTDSS2, GPAM, GPAT4, GPD2, GPD1, PEMT, CHPT1, GPAT3, LPIN1, PLPP2, PLA1A
	HADHA	GO:0006635~fatty acid beta-oxidation	ABCD2, ABCD3, ECHS1, ACAA2, ADIPOQ, HSD17B4, CPT1C, ACAT1, HADHB, HADHA, SLC25A17, CPT2, SCP2, AUH, ACOX2, EHHADH, PEX5, ECHDC1, ECHDC2, ACADM, ACAA1, ABCD1, DECR1
		bta01100:Metabolic pathways	AHCYL1, PANK3, ACSM1, ENO4, C1GALT1C1, SCP2, FLAD1, NAMPT, MMUT, MCCC2, PDHX, MECR, ACSL1, GLCE, OXSM, TALDO1, CMBL, GCAT, CYP2U1, MTHFD1, SUCLG1, ALDH7A1, PLPP2, ACOT4, PI4K2A, GNE, MTMR3, MAOB, SHMT1, MGST3, SDSL, PLA2G7, ADH5, PTDSS2, SGPL1, HLCS, LDHD, INPP5E, ST3GAL4, HMOX2, PCK2, GSTM1, PRDX6, ACADSB, ACER1, ALDH6A1, OGDH, ECHDC1, PEMT, KYAT1, EZH1, PIGS, HIBADH, MTMR14, TECR, AACS, KHK, MC…
		bta00640:Propanoate metabolism	BCKDHA, ACSS3, ECHS1, ACSS2, BCKDHB, HADHA, ALDH6A1, MCEE, SUCLA2, PCCA, EHHADH, DBT, PCCB, ECHDC1, SUCLG1, MMUT, ACOX3, ACSS1, ACADS, DLD
		bta00071:Fatty acid degradation	ACADVL, ECHS1, ACAA2, ACSL1, ECI2, CPT1C, ACADSB, ADH5, ACAT1, HADHB, HADHA, ACADL, CPT2, CYP2U1, EHHADH, ACOX3, ACADM, ACAA1, ACADS, ALDH7A1, ALDH9A1
		bta01212:Fatty acid metabolism	ACADVL, MECR, ECHS1, ACAA2, ACSL1, OXSM, TECR, HSD17B4, ELOVL6, CPT1C, ACADSB, ACAT1, HADHB, HADHA, ACADL, CPT2, SCP2, EHHADH, ACOX3, ACADM, ACAA1, ACADS, CBR4
		bta00650:Butanoate metabolism	HADHA, HMGCL, ECHS1, ALDH5A1, OXCT1, EHHADH, ACSM1, L2HGDH, ACADS, AACS, ACAT1
		bta00062:Fatty acid elongation	HADHB, HADHA, MECR, ECHS1, ACAA2, TECR, THEM4, ELOVL6, ACOT4
		bta00410:beta-Alanine metabolism	HADHA, ALDH6A1, ECHS1, EHHADH, DPYD, ACOX3, ACADS, ALDH7A1, ALDH9A1
