# Supplementary material for: Diversity in Cell Morphology, Composition, and Function among Adipose Depots in River Buffaloes
Source: Int J Mol Sci. 2023 May 7;24(9):8410. doi: 10.3390/ijms24098410 (PMC10179058; doi:10.3390/ijms24098410)
Supplement: Supplementary file 1 [file ijms-24-08410-s001.zip › Table S13.xlsx]

## Sheet: Sheet1
Table S13. Details of buffaloes used in this study.
Number	Breed	Gender	Age (month)	Weight (kg)
1	Murrah	male	19	308
2	Murrah	male	20	328
3	Murrah	male	21	359
4	Murrah	female	20	360
5	Murrah	female	20	353
6	Murrah	female	21	349
