# Supplementary material for: Diversity in Cell Morphology, Composition, and Function among Adipose Depots in River Buffaloes
Source: Int J Mol Sci. 2023 May 7;24(9):8410. doi: 10.3390/ijms24098410 (PMC10179058; doi:10.3390/ijms24098410)
Supplement: Supplementary file 1 [file ijms-24-08410-s001.zip › Table S2.xlsx]

## Sheet: Sheet1
Table S2. Identification and expression of mRNA in all the 36 adipose tissues.
gene_id	t_name	geneSymbol	Annotation	entrize_id	official _id	BSAT-1	BSAT-2	BSAT-3	BSAT-4	BSAT-5	BSAT-6	SSAT-1	SSAT-2	SSAT-3	SSAT-4	SSAT-5	SSAT-6	IAT-1	IAT-2	IAT-3	IAT-4	IAT-5	IAT-6	OAT-1	OAT-2	OAT-3	OAT-4	OAT-5	OAT-6	PCAT-1	PCAT-2	PCAT-3	PCAT-4	PCAT-5	PCAT-6	PRAT-1	PRAT-2	PRAT-3	PRAT-4	PRAT-5	PRAT-6
evm.model.chr1.1003	evm.TU.chr1.1003	sp|P53603|FTCD_PIG	Formimidoyltransferase-cyclodeaminase	397517	FTCD	0.324224	0.359095	0.299344	0.350468	0.541155	0.426763	0.186918	0.119301	0.252938	0.186781	0.576305	0.550642	0.156627	0.103978	0.115906	0.224045	0.378288	0.246951	0.0226458	0.0329459	0.105956	0.0922469	0.335842	0.155346	0.157664	0.0584699	0.0944593	0.0977584	0.150607	0.0953431	0.139321	0.0738216	0.115784	0.139274	0.211802	0.204315
evm.model.chr21.792	MSTRG.8381	sp|W5XKT8|SACA6_HUMAN	Sperm acrosome membrane-associated protein 6	147650	SPACA6	13.1416	22.6399	12.1455	14.0952	15.3683	19.0776	19.6877	18.0981	15.4785	18.1301	16.2283	17.5695	14.1148	12.2918	11.5784	14.1664	16.3435	15.527	7.42031	14.2845	12.2785	6.03901	15.4194	12.9018	9.89548	13.318	10.6922	11.3342	14.5079	9.07142	13.0659	6.96926	8.06188	8.81087	13.7469	12.9045
evm.model.chr17.101	MSTRG.4837	sp|W5PSH7|UCP1_SHEEP	Mitochondrial brown fat uncoupling protein 1	-	UCP1	0.0108603	0.0383596	0.0730501	0.00889998	0.00374192	0.0439673	0	0.0315929	0.00571613	0	0.0072688	0	0.00319583	0.152947	0.100518	0.0106273	0.00454716	0.00812101	0.00637641	0.495327	1.66169	0.0232853	0.0260811	0.0916361	0.244275	0.690708	0.999554	0.0182576	0.371976	0.391793	0.27205	0.0371647	2.68319	0	0.0173315	0.0430675
evm.model.chr4.23	MSTRG.11705	sp|T1NXB5|VSTM4_MOUSE	V-set and transmembrane domain-containing protein 4	320736	Vstm4	7.86842	9.28392	5.88907	10.5176	9.15191	9.9021	11.8244	12.6831	14.5906	15.559	9.25258	10.8969	10.3186	10.0417	11.5363	9.36801	13.905	15.2961	6.83142	9.03343	6.14175	4.06985	9.10251	5.73882	9.61989	10.0747	6.80665	8.69173	8.51244	10.6945	3.85918	8.39238	6.40972	10.0651	7.91233	6.6568
evm.model.chr12.763	MSTRG.2742	sp|S4R2P9|NAC3_MOUSE	Sodium/calcium exchanger 3	110893	Slc8a3	1.4969	0.467707	0.418544	2.4511	1.93387	2.96018	1.53822	1.54794	3.2183	2.51684	3.34972	4.80399	3.77461	1.42409	1.38847	2.49252	7.90756	7.81371	1.21215	1.79952	0.989135	1.08258	1.85555	1.04165	1.94817	1.9643	0.777607	3.09918	0.424664	4.71764	0.27049	0.823779	0.795951	3.94362	0.556957	0.667463
evm.model.chrX.46	MSTRG.17067	sp|Q9Z2W9|GRIA3_MOUSE	Glutamate receptor 3	53623	Gria3	9.0564	11.8317	11.5184	13.8514	14.6674	11.9874	26.0028	30.8024	74.2455	31.815	29.1399	37.2208	8.65812	23.9042	41.8552	20.4426	31.3894	23.8731	12.3295	39.6498	48.4059	17.3996	40.7339	41.0852	8.11853	10.1302	8.38186	14.009	4.6543	11.2977	12.9975	15.5859	36.1962	7.83495	19.37	13.4012
evm.model.chr4.280	MSTRG.11909	sp|Q9Z2T2|KCNK1_RAT	Potassium channel subfamily K member 1	59324	Kcnk1	0.0327817	0.00449791	0.325449	0.14561	0.0429248	0.0112152	0.0962664	0.130715	0.0553116	0.283536	0.103692	0.0319576	0.121957	0.040509	0.142207	0.144647	0.0199827	0.0154658	0.127289	0.0336624	0.131631	0.121479	0.0873858	0.0881815	0.11332	0.265149	0.24674	0.704279	0.106878	0.0663578	0.234318	0.222074	0.233384	0.200646	0.104403	0.0939464
evm.model.chr4.688	MSTRG.12235	sp|Q9Z2N4|NXPH4_RAT	Neurexophilin-4	59316	Nxph4	0.351663	0.20394	0.169767	0.137794	0.125135	0.233666	1.30953	0.25534	0.919484	0.0868258	0.13871	1.04964	0.30023	0.213135	0.154762	0.86954	0.408615	0.147281	2.07324	0.112363	0.224554	1.35095	0.147479	0.0783565	0.157088	0.342269	0.049613	0.494114	0	0.126511	0.183178	1.66767	0.142986	0.738546	0.109956	0.0838516
evm.model.chr3.1157	MSTRG.10974	sp|Q9Z2L7|CRLF3_MOUSE	Cytokine receptor-like factor 3	54394	Crlf3	0.0337719	0.0520193	0.0585146	0.0414748	0.0264704	0.0654153	0.0545262	0.0708376	0.0412268	0.0389641	0.0450757	0.0472413	0.035532	0.06605	0.0530666	0.0764059	0.0219309	0.0413128	0.155106	0.0364781	0.0913807	0.147662	0.0600908	0.0389293	0.0689317	0.107263	0.0700307	0.0267053	0.0548273	0.0754991	0.0557211	0.174999	0.0819646	0.106952	0.0494789	0.0487187
evm.model.chr9.867	MSTRG.16771	sp|Q9Z2J0|S23A1_MOUSE	Solute carrier family 23 member 1	20522	Slc23a1	0.11468	0.130649	0.111303	0.120775	0.0847915	0.098158	0.0713092	0.102478	0.0579636	0.0768131	0.101785	0.107473	0.0557542	0.0677717	0.0746465	0.0754627	0.0899511	0.0566395	0.0663462	0.0351375	0.06031	0.026789	0.0794787	0.0728432	0.0513318	0.0874595	0.0644519	0.0536475	0.0814153	0.0712848	0.346957	0.0661363	0.0438661	0.0618017	0.050776	0.0741287
evm.model.chr12.53	MSTRG.2159	sp|Q9Z2I6|SV2C_RAT	Synaptic vesicle glycoprotein 2C	29643	Sv2c	0.923153	7.05655	0.805497	2.49526	1.94525	4.10178	5.83172	1.74668	9.3989	4.07811	3.76495	4.32957	6.62666	0.271674	0.865423	0.773257	2.10412	0.747488	0.874488	0.534629	0.283252	0.360719	0.775874	1.08672	0.503868	3.06361	1.25589	1.72403	0.0424791	0.333326	0.051922	0.0235795	0.0803856	0.179445	0.705194	0.101014
evm.model.unplace1183.7	MSTRG.17570	sp|Q9Z2H1|RGS11_MOUSE	Regulator of G-protein signaling 11	-	Rgs11	0.190084	0.124635	0.259778	0.151149	0.0768945	0.108745	0.201951	0.0933657	0.289532	0.384875	0.174192	0.129191	0.154937	0.135185	0.127912	0.216881	0.255618	0.268832	0	0.381882	0.531897	0.229942	0.306471	0.26737	2.44856	0.627779	0.61835	1.24937	0.56935	0.952669	0.263011	0.126292	0.321527	0.192692	0.0692449	0.248604
evm.model.unplace1317.2	MSTRG.17597	sp|Q9Z2F5|CTBP1_RAT	C-terminal-binding protein 1	29382	Ctbp1	68.9115	86.7258	61.9986	67.6478	79.2323	82.7505	70.9599	80.4815	53.2086	63.0182	78.7615	74.5719	58.9341	70.1441	67.7965	78.3062	63.7241	72.9424	90.2013	79.1945	78.8764	96.7881	89.5419	80.5603	59.6714	89.4209	65.6855	68.3742	90.7171	63.4671	70.8384	100.807	70.0455	79.7433	79.5139	79.8442
evm.model.chr5.285	MSTRG.13105	sp|Q9Z2B9|KS6A4_MOUSE	Ribosomal protein S6 kinase alpha-4	56613	Rps6ka4	13.033	23.3897	12.2634	15.8084	16.6692	22.7393	17.1152	21.3346	12.3058	13.0107	15.3002	14.6616	12.6576	13.2175	11.312	24.0063	11.1575	12.5521	30.682	13.8615	14.3991	33.6664	14.218	17.2266	11.4515	23.6349	14.1699	16.235	13.1466	11.9829	14.0083	29.4405	11.1167	30.6217	11.6834	14.6997
evm.model.chrX.73	MSTRG.17087	sp|Q9Z2B2|UCP5_MOUSE	Brain mitochondrial carrier protein 1	20523	Slc25a14	14.05	11.9637	6.96898	16.8155	12.2564	9.30667	9.98277	13.0756	14.6093	14.2355	12.1276	13.7737	12.2516	8.69878	9.28098	18.7539	11.2869	9.65039	10.7982	8.69746	10.573	16.7761	11.1738	7.46567	8.87762	9.47015	8.59861	9.54088	8.22547	9.93377	6.53457	10.5295	8.26082	12.8664	8.00319	7.79712
evm.model.chr1.309	evm.TU.chr1.309	sp|Q9Z260|CLD8_MOUSE	Claudin-8	54420	Cldn8	0	0	0	0	0	0	0	0	0	0	0	0	0	0	0	0	0	0	0	0	0	0	0	0	0.0461557	0.112091	0	0.404117	0	0	2.40664	0	0	0	0	0
evm.model.chr6.359	MSTRG.14318	sp|Q9Z210|PX11B_MOUSE	Peroxisomal membrane protein 11B	18632	Pex11b	0.320913	0.419052	0.242841	0.372719	0.504482	0.415436	0.377702	0.466356	0.352623	0.31914	0.536516	0.418141	0.294525	0.344088	0.379507	0.371891	0.279572	0.334113	0.487591	0.416428	0.419448	0.611044	0.445714	0.367816	0.32234	0.432433	0.411551	0.401401	0.413155	0.387359	0.29682	0.481325	0.300519	0.451642	0.30604	0.408363
evm.model.chrX.246	MSTRG.17204	sp|Q9Z207|DIAP3_MOUSE	Protein diaphanous homolog 3	56419	Diaph3	95.5024	80.4936	97.7192	105.202	92.8339	85.0481	84.0737	115.249	93.3909	112.568	95.1492	97.2126	99.0103	146.13	118.276	87.8631	94.4023	98.2955	80.7737	106.795	140.256	82.7776	131.36	118.389	121.539	104.231	167.861	105.514	126.962	132.365	109.013	92.5101	132.706	91.606	141.829	148.783
evm.model.chr3.1752	MSTRG.11450	sp|Q9Z1X0|CCL27_MOUSE	C-C motif chemokine 27	100039863	Ccl27	0.875863	0.65083	1.39318	0.726048	1.15492	0.990621	0.795953	0.92613	0.820052	0.871399	1.28787	0.993237	1.0239	1.32254	1.28046	1.12545	0.831171	1.2909	0.941276	1.84233	2.39142	1.14215	1.29013	1.51037	1.69224	1.96044	1.41745	1.06763	2.50104	2.32359	2.31676	1.15348	2.15772	1.34554	1.16897	1.81866
evm.model.chr4.1310	evm.TU.chr4.1310	sp|Q9Z1S5|SEPT3_MOUSE	Neuronal-specific septin-3	24050	Septin3	0	0	0.0215603	0.00686447	0	0.0430117	0.0509589	0	0.0558916	0.0307296	0.0236636	0.04796	0	0	0	0	0.0522272	0.0550541	0.0250868	0.0470844	0	0.0423523	0	0.0282552	0.0766535	0.0563987	0	0.0760342	0.0131653	0.0966196	0.014594	0	0.0508847	0.0644813	0	0
evm.model.chr12.179	MSTRG.2264	sp|Q9Z1N3|MYO9A_RAT	Unconventional myosin-IXa	171296	Myo9a	31.0367	36.5697	30.1482	35.066	32.4475	34.0163	31.7503	36.1007	39.7797	37.5067	35.3527	39.0168	35.8979	39.9658	38.0451	34.5494	37.3233	37.4985	37.8171	41.7035	33.6817	38.4277	38.6987	35.593	40.0637	40.2134	42.2505	41.6677	35.5147	41.0792	35.0839	30.1962	33.4794	31.7186	37.2679	38.6651
evm.model.chr5.158	MSTRG.12992	sp|Q9Z1M4|KS6B2_MOUSE	Ribosomal protein S6 kinase beta-2	58988	Rps6kb2	4.50631	5.56257	4.92804	4.76798	4.78727	4.85294	5.492	6.3814	4.13111	4.94104	5.11755	5.25576	4.81421	3.88922	4.36576	4.25929	4.31087	4.40121	5.01371	4.09508	4.98201	5.88229	4.62681	4.65442	4.22985	4.44574	4.00974	4.18788	4.94939	4.39305	5.64972	6.27535	4.81705	5.10221	4.65475	4.7693
evm.model.chr17.586	MSTRG.5206	sp|Q9Z1J8|S14L3_RAT	SEC14-like protein 3	-	Sec14l3	0.17545	0.261208	0.177792	0.160528	0.177548	0.374326	0.222468	0.368685	0.176734	0.14268	0.254967	0.227651	0.231032	0.255002	0.11373	0.268361	0.11133	0.25664	0.50249	0.264291	0.259732	0.766346	0.276793	0.285843	0.22624	0.338413	0.142748	0.103825	0.186219	0.281327	0.387899	0.824854	0.175958	0.339087	0.286523	0.309978
evm.model.chr6.505	MSTRG.14443	sp|Q9Z1B2|GSTM5_RAT	Glutathione S-transferase Mu 5	64352	Gstm5	0.379104	0.181913	0.465819	0.478018	0.341912	0.258975	0.494321	0.253409	0.963128	0.348105	0.415096	0.458037	0.225284	0.502633	0.75141	0.394918	0.373871	0.321616	0.348077	0.749175	0.757499	0.214129	0.575672	0.661505	0.694453	0.505795	0.655914	0.459585	0.823979	0.711507	1.14431	0.333082	1.21306	0.275516	0.697797	0.494793
evm.model.chr6.1056	MSTRG.14864	sp|Q9Z132|RSPO1_MOUSE	R-spondin-1	192199	Rspo1	0.00471476	0	0	0	0	0.0198679	0.0185049	0	0	0	0.00951577	0.0159308	0	0	0	0	0.00821154	0	0.269616	0.0200894	0.0397656	0	0	0	0.0273637	0.298742	0.0162552	0.61992	0	0.0307234	0	0.0150001	0	0.0715658	0.0115303	0
evm.model.chr15.275	MSTRG.3859	sp|Q9Z100|CPXM1_MOUSE	Probable carboxypeptidase X1	56264	Cpxm1	113.514	114.34	60.7352	135.345	122.803	90.5067	8.77739	67.8451	47.9751	60.9495	44.4806	50.9307	101.179	50.0626	123.231	70.5434	151.056	176.445	68.8259	249.068	50.8998	46.3375	78.6916	64.5547	71.0239	32.5627	26.4226	108.101	3.62946	27.1609	33.0315	20.2279	36.9233	60.6313	69.1906	44.0189
evm.model.chr23.9	evm.TU.chr23.9	sp|Q9Z0Z3|SKP2_MOUSE	S-phase kinase-associated protein 2	27401	Skp2	0	0	0	0.0110663	0.00654963	0	0	0.00918017	0.0163699	0.0294273	0.0070664	0.0352784	0	0.0197732	0.0144557	0	0.0182993	0.0369945	0.00775202	0	0.00511925	0	0.0105269	0	0	0.0141847	0	0.0291854	0.0100613	0.0251132	0	0	0.00781614	0.0022009	0	0.00794491
evm.model.chr21.307	MSTRG.7968	sp|Q9Z0X2|SL9A5_RAT	Sodium/hydrogen exchanger 5	192215	Slc9a5	2.03857	1.25757	1.29875	0.974326	1.12519	3.17095	4.91011	3.15322	4.60992	0.717414	1.45371	4.11251	0.535115	1.58361	1.73093	5.76362	1.33598	1.74813	19.3838	0.916958	3.06573	2.63721	2.98182	2.409	3.14095	11.5052	2.87713	3.81275	10.5816	4.45444	1.17844	13.2991	3.0764	12.9375	3.25106	2.27805
evm.model.chr21.886	MSTRG.8448	sp|Q9Z0X0|BORG3_MOUSE	Cdc42 effector protein 5	58804	Cdc42ep5	9.00434	12.3138	6.14981	8.36172	9.03672	10.6107	11.9479	16.3816	7.22656	7.87303	10.0246	8.3375	11.0716	8.77649	7.08407	6.62899	8.67032	12.1959	1.65564	7.5555	6.54123	4.59892	11.6847	6.33153	9.21974	9.34791	9.46865	7.32986	6.94335	7.6278	6.66362	3.85715	5.45258	8.35316	7.5415	5.49258
evm.model.chr16.683	MSTRG.4701	sp|Q9Z0W3|NU160_MOUSE	Nuclear pore complex protein Nup160	59015	Nup160	20.9829	30.1547	27.0469	26.2517	25.3773	31.5811	24.782	28.7582	22.9175	28.2778	24.9241	22.5051	25.8467	26.8821	25.4815	40.1143	24.5181	25.604	52.832	32.9395	33.0659	46.4104	28.4016	33.4542	26.2848	35.3919	27.3135	32.4081	26.9182	23.2331	27.3979	61.7962	31.5886	46.1977	28.4162	33.6075
evm.model.chr14.83	evm.TU.chr14.83	sp|Q9Z0K7|SLUR1_MOUSE	Secreted Ly-6/uPAR-related protein 1	57277	Slurp1	0	0	0.0132814	0.00537567	0	0.00784045	0.00999431	0	0	0.00445155	0.00630925	0.00625269	0	0.00682157	0.0089734	0	0	0	0	0.0179406	0.0145278	0.0150619	0.0108291	0.0270952	0.0141522	0.0317317	0.0192291	0	0.0570671	0.0257769	0.00874945	0.024162	0.00909863	0	0.00943006	0.0394283
evm.model.chr24.396	MSTRG.9838	sp|Q9Z0H8|CLIP2_MOUSE	CAP-Gly domain-containing linker protein 2	269713	Clip2	91.9716	103.94	91.2546	116.315	146.87	112.422	135.564	143.371	155.663	112.239	138.948	95.8845	119.979	161.924	180.241	120.299	138.023	95.6551	107.555	154.664	243.614	84.7151	222.07	136.329	100.598	131.718	153.012	100.636	201.216	110.356	186.655	133.471	196.781	100.382	159.363	101.459
evm.model.chr15.520	MSTRG.4072	sp|Q9Z0G4|WISP2_MOUSE	WNT1-inducible-signaling pathway protein 2	22403	Ccn5	8.54707	7.44969	7.49763	10.7733	17.7001	4.82623	12.5037	5.3339	20.6599	10.0252	14.731	15.3461	6.17496	4.99727	17.4875	5.66981	23.8179	15.1059	0.993299	9.65865	7.03643	4.15058	11.4101	4.92255	8.01327	4.67775	4.04993	9.37092	13.8814	8.11828	2.81085	1.96161	4.63862	5.56687	10.7126	6.48334
evm.model.chr9.210	MSTRG.16215	sp|Q9Z0G0|GIPC1_MOUSE	PDZ domain-containing protein GIPC1	67903	Gipc1	7.26021	7.8883	5.64516	7.4175	9.10161	7.40613	9.64342	10.6494	7.88613	8.18484	9.18693	11.3234	6.83154	8.06902	8.19551	8.41964	7.01389	8.34957	6.364	7.30082	7.84989	8.52872	9.31604	7.84014	9.48573	9.15926	9.17392	9.14782	8.75128	7.84042	7.00016	6.92646	6.54908	9.23412	7.58286	7.43177
evm.model.chr4.942	MSTRG.12455	sp|Q9YH16|LMO3_XENLA	LIM domain only protein 3	399311	lmo3	0.359719	0.177351	0.151505	0.475568	0.241472	0.161022	0.166219	0.143712	0.370174	0.0960994	0.205149	0.0921523	0.669875	0.358563	0.425635	0.0777229	0.385394	0.363009	0.0579203	0.215593	0.681431	0.643887	0.710074	0.489563	1.03243	0.492771	0.814473	0.660084	1.34614	0.822309	0.375065	0.206814	0.584468	1.24519	0.488484	0.561949
evm.model.chr14.400	evm.TU.chr14.400	sp|Q9Y6Z7|COL10_HUMAN	Collectin-10	10584	COLEC10	0.105925	0	0	0.0699562	0	0	0	0	0.138786	0.049696	0	0	0	0	0.0634871	0	0	0.0679854	0	0	0	0	0	0	0.0863252	0	0	0	0	0	0	0	0	0	0	0
evm.model.chr23.366	MSTRG.9382	sp|Q9Y6Y8|S23IP_HUMAN	SEC23-interacting protein	11196	SEC23IP	59.4646	55.2923	58.8828	63.9609	62.876	64.8415	57.1006	62.243	59.006	65.8007	63.5844	64.8186	77.7075	64.7773	61.1109	76.1675	58.9706	64.8749	90.6212	62.5791	70.8886	92.7439	67.2498	67.605	71.6736	69.1419	65.6297	70.5516	67.8789	70.4439	74.6177	94.8386	71.8377	76.5993	72.3216	71.8404
evm.model.chr5.1007	MSTRG.13675	sp|Q9Y6Y1|CMTA1_HUMAN	Calmodulin-binding transcription activator 1	23261	CAMTA1	0.781025	0.874374	1.03962	1.02712	0.851398	0.816769	0.727237	0.953803	0.746744	0.844211	0.835234	1.69436	0.609629	0.677344	0.859995	0.943998	0.857169	1.34336	0.919272	0.93087	0.898754	1.38069	0.797735	1.25984	0.946299	1.22841	0.85145	1.47676	1.00719	1.57386	0.800439	0.880698	0.87044	1.05202	0.850615	1.24245
evm.model.chr17.596	MSTRG.5216	sp|Q9Y6X9|MORC2_HUMAN	ATPase MORC2	22880	MORC2	105.534	105.239	121.447	108.908	118.467	113.501	116.242	137.391	127.899	120.056	127.513	128.67	116.183	134.301	132.026	126.123	104.709	120.869	153.635	144.104	153.929	156.054	135.925	123.875	130.328	145.119	142.975	132.42	141.557	127.495	139.757	166.35	149.384	154.114	129.393	135.111
evm.model.chr14.219	MSTRG.3358	sp|Q9Y6X8|ZHX2_HUMAN	Zinc fingers and homeoboxes protein 2	22882	ZHX2	6.38616	4.06033	8.92286	5.83598	5.48491	5.07861	8.58394	5.279	5.87526	7.21104	7.1971	7.14674	7.79027	7.12873	6.77714	4.79208	6.10166	7.6112	3.53769	7.55549	6.51384	5.94938	7.46926	7.41874	7.43753	6.04756	6.50008	7.6606	9.30057	9.48447	7.80915	4.59887	6.43623	5.10935	9.07664	8.89601
evm.model.chr13.363	MSTRG.3154	sp|Q9Y6X6|MYO16_HUMAN	Unconventional myosin-XVI	23026	MYO16	1.58571	1.88917	0.854363	2.2558	0.776377	5.31594	0.799632	4.62014	0	2.56191	1.12636	0.852645	0.993745	8.56019	1.46769	29.7333	0.278808	1.76827	19.4065	2.48202	3.9069	1.79546	0.837362	4.84367	6.60705	76.4495	12.843	9.11039	2.46625	13.9869	2.08509	70.1043	1.41612	36.4058	1.8559	2.62591
evm.model.unplace417.3	MSTRG.17856	sp|Q9Y6X4|F169A_HUMAN	Soluble lamin-associated protein of 75 kDa	26049	FAM169A	1.10401	2.76371	2.36406	1.56707	3.91217	1.99535	2.2909	7.38905	4.27348	1.249	3.08482	1.2217	1.68986	3.08951	3.49539	2.21756	3.18926	1.59741	1.21636	3.45917	1.17363	2.40273	3.46962	1.65535	4.95479	2.6037	6.40299	6.81804	2.50844	3.19748	1.92726	2.30086	1.53091	6.26942	1.59565	1.95482
evm.model.chr6.362	MSTRG.14324	sp|Q9Y6X2|PIAS3_HUMAN	E3 SUMO-protein ligase PIAS3	10401	PIAS3	12.6958	12.4714	12.8318	10.8266	15.3098	12.1705	16.991	18.1779	13.6466	12.51	15.916	19.3787	11.9773	12.6841	13.0811	12.3096	10.5132	12.5858	13.1414	13.7888	15.0805	17.0735	15.4897	12.1673	14.1939	14.482	11.8062	13.0824	15.5728	14.1787	13.8103	14.0452	12.9315	15.1679	14.1274	12.9294
evm.model.chr20.256	MSTRG.7596	sp|Q9Y6X0|SETBP_HUMAN	SET-binding protein	26040	SETBP1	60.2414	69.4908	55.0246	80.1988	69.9422	74.7267	161.954	82.1469	148.337	97.4642	94.1282	119.483	79.8172	59.6377	105.408	63.2405	94.8609	136.102	46.8048	94.7069	75.767	115.634	78.7958	59.3104	105.443	59.777	50.2089	65.8717	66.4097	91.9136	43.9366	50.6576	61.0179	95.0101	61.6152	58.5087
evm.model.chr9.77	MSTRG.16100	sp|Q9Y6V7|DDX49_HUMAN	Probable ATP-dependent RNA helicase DDX49	54555	DDX49	9.04097	9.33361	7.6975	10.3777	8.95401	8.15186	8.69937	8.98527	7.94478	9.65047	10.1217	10.7538	8.40585	6.38381	8.13964	8.03634	9.24328	9.12285	7.99877	8.98459	6.95656	7.76743	9.06464	7.70249	7.45499	6.45473	6.92936	7.8547	6.78658	7.37589	9.64556	6.38034	7.94315	8.21329	8.27115	7.99723
evm.model.chr7.155	evm.TU.chr7.155	sp|Q9Y6V0|PCLO_HUMAN	Protein piccolo	27445	PCLO	0.554114	0.389649	0.256402	0.719709	1.24333	0.190376	1.25051	0.673709	0.571212	0.306048	0.487441	0.332605	0.896562	0	0.145065	0.113668	1.22165	0.613887	0.186965	0.389592	0.150579	0.0604265	0.246538	0.151759	0.735301	0.251669	0.0538956	0.615479	0	0.268718	0.301983	0.0602985	0.0260879	0.189999	0.189836	0.0688832
evm.model.chr17.582	MSTRG.5203	sp|Q9Y6U7|RN215_HUMAN	RING finger protein 215	200312	RNF215	7.78174	9.22782	5.7031	5.44363	7.67758	7.51946	7.89315	10.7422	5.8845	4.99545	6.90435	6.24464	5.22457	9.33655	7.33152	6.18391	6.79132	5.57354	5.32987	8.88438	7.37476	6.12151	7.51705	5.63158	6.78041	10.6718	7.63445	7.81039	8.74633	5.19421	5.66878	8.88537	6.7541	7.15786	5.26307	5.45591
evm.model.chr7.98	MSTRG.15091	sp|Q9Y6T7|DGKB_HUMAN	Diacylglycerol kinase beta	1607	DGKB	0.825032	1.11987	0.813303	1.91459	1.82587	0.779802	1.74217	0.471986	1.48422	1.83461	1.37913	1.44698	1.12746	0.710143	0.416971	3.02007	2.4359	2.49435	1.29291	0	0.239235	0.317088	0.560365	0.247554	1.29316	1.58305	0.93799	1.70044	1.93467	0.970171	0.675913	5.30879	0.731199	8.10218	1.86028	0.676183
evm.model.chr21.526	MSTRG.8157	sp|Q9Y6R7|FCGBP_HUMAN	IgGFc-binding protein	8857	FCGBP	268.868	202.283	386.705	218.889	307.828	206.365	224.654	137.544	118.985	108.033	209.105	404.126	35.1849	228.151	262.037	89.6626	109.994	159.274	5.26942	101.181	83.5277	13.9	148.977	82.3532	29.2247	74.4148	76.591	14.7693	70.5671	49.5576	23.5779	70.4957	44.2394	15.937	141.148	135.868
evm.model.chr11.447	MSTRG.2067	sp|Q9Y6R4|M3K4_HUMAN	Mitogen-activated protein kinase kinase kinase 4	4216	MAP3K4	156.364	153.026	167.503	163.511	163.297	161.896	190.234	170.342	167.849	190.851	172.712	175.898	173.636	191.899	173.185	200.01	163.182	180.534	246.44	187.588	199.776	262.279	207.324	195.234	175.582	204.173	174.644	197.231	191.615	209.154	202.206	276.299	198.232	242.9	186.695	233.457
evm.model.chr21.544	MSTRG.8173	sp|Q9Y6R0|NUMBL_HUMAN	Numb-like protein	9253	NUMBL	1.08013	1.47187	0.797085	1.41318	1.15924	1.00894	1.79861	1.50969	1.98863	0.869099	1.49876	1.74778	1.38374	0.620853	0.876473	1.14415	1.5769	1.33953	0.560562	1.20861	0.744789	0.588615	0.996541	0.812209	1.09259	0.807657	0.923549	1.01577	0.588943	0.63997	0.522092	0.500904	0.581577	1.70174	0.652892	0.632295
evm.model.chr15.565	MSTRG.4109	sp|Q9Y6Q9|NCOA3_HUMAN	Nuclear receptor coactivator 3	8202	NCOA3	501.764	534.735	723.418	578.94	533.345	546.639	471.85	503.895	278.906	461.438	415.953	386.933	434.74	613.436	527.605	652.721	394.045	462.53	708.308	528.405	690.724	664.507	508.184	594.444	511.985	690.017	560.451	697.71	584.574	562.569	635.369	805.92	659.688	637.284	585.815	677.367
evm.model.chr20.408	MSTRG.7695	sp|Q9Y6Q6|TNR11_HUMAN	Tumor necrosis factor receptor superfamily member 11A	8792	TNFRSF11A	8.53789	28.6236	5.24491	14.9658	17.0826	13.217	11.8714	18.8254	10.8179	10.2861	7.93886	13.611	10.2076	8.64295	7.61437	9.4467	9.35012	8.59623	3.58282	8.22699	11.6457	9.16468	11.7905	14.4936	16.2428	10.9362	7.95666	11.0895	8.0837	9.99204	16.1374	5.26033	11.0777	13.5923	9.76794	10.686
evm.model.chrX.315	MSTRG.17247	sp|Q9Y6Q1|CAN6_HUMAN	Calpain-6	827	CAPN6	41.8204	53.7564	20.2738	45.0067	56.8539	59.0914	24.9182	50.5876	14.8956	21.7957	24.3125	5.10545	14.8998	49.8445	31.7378	33.4	33.3478	34.1372	1.71519	1.77515	6.02724	2.22111	2.39687	5.74481	101.601	67.0906	63.8943	51.4895	17.4666	39.456	29.4647	15.2257	34.3673	5.37595	48.933	25.8403
evm.model.chr18.276	evm.TU.chr18.276	sp|Q9Y6N8|CAD10_HUMAN	Cadherin-10	1008	CDH10	0	0.0715503	0	0	0.15196	0	0	0	2.27898	0	0	0.14797	0	0.67962	0	0.769169	0	0	0	0.42108	0	0	0	0	1.51717	0.754535	0.347605	0	0.414439	0.869159	0.362226	0.389288	0.271198	1.30969	0	0
evm.model.chr1.351	MSTRG.264	sp|Q9Y6N7|ROBO1_HUMAN	Roundabout homolog 1	6091	ROBO1	3.51298	3.64772	3.1368	4.30563	3.41519	5.69783	5.88493	6.51185	6.01747	6.32718	3.57884	2.26318	3.14319	5.28461	7.28663	7.47345	3.7324	3.53144	11.0073	3.5356	2.92156	1.19027	2.32132	3.02721	3.19807	9.25661	2.9577	6.24939	2.05961	4.37648	2.53456	10.1371	4.64291	8.77731	3.86897	2.00265
evm.model.chr10.953	MSTRG.1561	sp|Q9Y6N6|LAMC3_HUMAN	Laminin subunit gamma-3	10319	LAMC3	0.539843	0.59476	3.6674	1.52558	1.25121	0.467407	1.31178	1.42317	0.18743	1.59932	1.19729	0.564158	0.199972	1.59053	1.44107	3.33402	0.315661	0.540067	0.0356242	0.0545492	0.344971	0.282117	0.320578	0.41141	0.421379	0.25506	0.308052	2.18818	0.275978	0.0941213	1.83165	0.270704	2.9205	0.865617	1.1778	1.97677
evm.model.chr12.581	MSTRG.2597	sp|Q9Y6N5|SQOR_HUMAN	Sulfide:quinone oxidoreductase, mitochondrial	58472	SQOR	300.956	110.959	159.174	238.298	317.897	143.503	111.105	146.014	149.329	197.188	282.822	235.077	173.335	254.848	262.499	162.751	197.176	202.662	116.211	181.656	236.558	135.376	265.659	253.185	243.738	137.459	285.312	127.511	313.391	325.017	204.968	145.875	275.614	112.993	251.382	321.713
evm.model.chr1.618	MSTRG.476	sp|Q9Y6M1|IF2B2_HUMAN	Insulin-like growth factor 2 mRNA-binding protein 2	10644	IGF2BP2	13.7878	13.0519	11.0589	8.32477	8.59585	13.983	11.3656	11.3688	5.10201	12.1651	12.2851	5.59289	10.2515	10.7682	11.21	15.5463	18.008	16.6823	25.8893	10.7007	12.9081	7.03306	18.1829	14.8483	15.5596	10.2917	13.3012	12.131	32.1166	15.4274	12.5836	20.5097	7.03738	18.2951	13.7497	5.98217
evm.model.chr23.107	evm.TU.chr23.107	sp|Q9Y6L7|TLL2_HUMAN	Tolloid-like protein 2	7093	TLL2	0.103537	0.270025	0.300187	0.336469	0.50528	0.170842	0.508853	0.192153	0.12719	0.626392	0.53921	0.301488	0.137454	0.465271	0.73539	0.316596	0.297422	0.306312	0	0.258463	0.309848	0.511356	0.586247	0.28119	0.549456	0.624009	0.546134	2.18422	1.68243	0.769772	0.274172	0.277734	0.287653	0.154934	0.688149	0.179527
evm.model.chr10.620	MSTRG.1308	sp|Q9Y6K1|DNM3A_HUMAN	DNA (cytosine-5)-methyltransferase 3A	1788	DNMT3A	101.395	106.775	107.291	95.6582	94.8357	102.127	109.547	123.213	73.6373	91.2945	98.2474	97.5422	96.8915	88.7456	98.6994	114.748	94.0581	101.932	126.595	135.985	132.816	231.655	118.102	105.727	127.612	151.326	111.843	135.656	138.728	122.253	121.516	117.889	109.114	150.093	101.477	104.787
evm.model.chr6.478	MSTRG.14418	sp|Q9Y6K0|CEPT1_HUMAN	Choline/ethanolaminephosphotransferase 1	10390	CEPT1	25.2566	23.005	29.9291	27.5202	31.9896	29.6013	24.4112	24.1975	31.2475	34.7692	32.0858	28.6542	27.1121	35.5	33.4252	42.4352	26.8852	31.0317	53.6163	35.7775	39.8674	47.9923	35.4488	40.1116	36.6431	33.9443	37.8872	29.9195	32.1586	41.6189	44.816	53.1417	41.1734	45.3942	40.8698	45.1122
evm.model.chr24.423	MSTRG.9863	sp|Q9Y6J8|STYL1_HUMAN	Serine/threonine/tyrosine-interacting-like protein 1	51657	STYXL1	2.13839	1.71816	2.1846	1.74752	1.45378	1.23432	1.25185	0.949665	1.20472	1.99662	1.65612	1.636	2.93147	3.40128	1.15031	0.841951	0.998138	1.60161	0.566069	2.2242	2.03318	0.480677	2.28476	2.58345	3.30186	1.9794	1.76443	0.689296	3.92401	3.4497	5.5702	1.04087	2.87271	0.650969	2.09904	3.33095
evm.model.chr1.269	evm.TU.chr1.269	sp|Q9Y6J6|KCNE2_HUMAN	Potassium voltage-gated channel subfamily E member 2	9992	KCNE2	0.152776	0.141114	0.228792	0.0369423	0.129043	0.180183	0	0.187036	0.0651009	0	0.117486	0.309492	0	0.361506	0.342436	0.306229	0	0.284528	0	0.438662	0.143629	0	0.271971	0.295886	0.26736	0.139761	0.245993	0.115023	0	0.551163	0.214833	0.156495	0.157653	0	0.271137	0.313363
evm.model.chr17.645	MSTRG.5257	sp|Q9Y6J0|CABIN_HUMAN	Calcineurin-binding protein cabin-1	23523	CABIN1	2.06316	3.11249	1.94652	2.32902	2.17806	2.30016	2.10046	3.27835	1.83616	1.82485	2.07307	2.18072	1.80847	1.92524	1.89063	2.41815	1.88358	1.58844	2.71338	2.23759	2.24067	3.28345	2.24257	2.12316	1.57589	2.7294	2.24472	1.92601	1.93526	1.36529	2.12126	3.04199	1.74515	3.0221	1.56649	1.89742
evm.model.chr17.646	MSTRG.5258	sp|Q9Y6J0|CABIN_HUMAN	Calcineurin-binding protein cabin-1	23523	CABIN1	0.380387	0.533778	0.311403	0.409418	0.351289	0.352207	0.380473	0.564525	0.30688	0.384702	0.450242	0.39227	0.325233	0.300775	0.287886	0.441806	0.335454	0.24059	0.501226	0.397478	0.459669	0.610384	0.386061	0.375288	0.265458	0.532643	0.331275	0.344732	0.328681	0.243854	0.397476	0.524871	0.261559	0.657374	0.271096	0.424879
evm.model.chr22.422	MSTRG.8825	sp|Q9Y6I9|TX264_HUMAN	Testis-expressed protein 264	51368	TEX264	7.47772	6.45356	5.742	7.57958	8.82579	8.052	5.67567	8.0669	6.15554	6.16364	8.09242	7.80103	5.82988	6.92795	6.14174	5.56355	6.46999	6.21666	5.77372	6.87225	7.64022	5.18214	7.67869	8.67625	7.27554	6.33152	7.12538	4.34521	8.98881	8.10535	11.4964	5.70166	9.00292	5.05789	8.3651	10.482
evm.model.chr3.1146	MSTRG.10966	sp|Q9Y6I7|WSB1_HUMAN	WD repeat and SOCS box-containing protein 1	26118	WSB1	23.4515	34.4207	36.5459	27.5705	30.0892	30.4621	28.8778	32.145	31.3219	32.4798	27.338	27.8947	24.8095	21.452	26.3641	27.4231	37.9252	30.2907	27.6052	29.5753	24.2245	26.8629	29.0524	23.8008	33.1439	30.3979	23.9869	37.1406	31.2112	28.995	22.5005	23.2683	22.6781	31.7865	25.6152	21.0838
evm.model.chr12.467	MSTRG.2509	sp|Q9Y6I4|UBP3_HUMAN	Ubiquitin carboxyl-terminal hydrolase 3	9960	USP3	172.96	186.063	191.63	225.262	201.884	200.871	186.264	196.89	207.081	232.061	219.13	251.13	223.484	201.571	204.189	288.393	192.258	216.312	360.275	175.375	219.243	435.619	184.814	186.878	223.765	234.576	176.71	200.804	177.696	250.569	205.589	399.464	223.986	347.86	204.744	227.919
evm.model.chr21.837	MSTRG.8410	sp|Q9Y6I3|EPN1_HUMAN	Epsin-1	29924	EPN1	55.205	63.8033	41.7328	55.3336	58.3235	60.4819	47.4857	64.1588	36.2607	48.6612	55.8943	49.9828	50.1083	52.4942	50.0423	71.6248	45.5388	47.2474	76.7444	58.9437	61.0508	71.2206	66.2015	64.057	44.5093	55.1407	49.9583	45.7787	59.2589	45.8053	63.264	86.0804	54.7833	66.0763	54.6704	50.7231
evm.model.chr16.479	MSTRG.4523	sp|Q9Y6H6|KCNE3_HUMAN	Potassium voltage-gated channel subfamily E member 3	10008	KCNE3	0.781151	4.92637	2.25273	2.52222	1.16345	4.20978	1.23933	1.6155	3.86601	3.63848	2.32168	2.31621	2.39076	1.70092	1.6481	2.55989	2.17409	3.36804	1.49896	2.4131	2.14433	1.03695	1.42688	2.25218	1.78724	1.77214	2.02243	1.83298	1.21745	1.54686	2.2136	1.15216	1.87669	1.50334	1.81484	2.08687
evm.model.chr9.597	MSTRG.16546	sp|Q9Y6H5|SNCAP_HUMAN	Synphilin-1	9627	SNCAIP	12.7687	8.55623	18.4325	14.9134	17.396	9.95229	27.0073	11.1441	13.7677	14.3883	14.4603	16.9359	9.9336	12.7931	10.3132	17.0185	18.5379	18.5169	23.895	9.69441	14.7506	20.1639	19.36	9.02907	23.1444	25.5743	13.8992	32.2189	31.6968	20.7487	7.57598	29.2197	14.684	33.2139	12.5988	7.83104
evm.model.chr4.653	MSTRG.12203	sp|Q9Y6H3|ATP23_HUMAN	Mitochondrial inner membrane protease ATP23 homolog	91419	ATP23	6.66274	4.59903	2.50563	5.12593	5.30457	4.72354	5.24	5.47236	6.24232	4.46502	4.70713	7.91591	4.22483	5.86085	4.69177	6.25397	2.99131	4.51081	9.14833	4.12253	5.74252	8.16083	4.77864	6.15445	5.61731	5.41762	4.62686	3.19302	4.06052	6.55586	8.4406	9.02091	5.83541	6.92803	5.47654	8.19796
evm.model.chr9.627	MSTRG.16569	sp|Q9Y6G5|COMDA_HUMAN	COMM domain-containing protein 10	51397	COMMD10	5.44103	4.92635	5.52678	5.12957	5.60448	4.80683	5.67765	5.34315	7.04796	6.29648	4.96306	5.83205	5.35918	7.50248	7.15187	5.71844	5.19591	5.08567	5.12973	6.15868	7.62137	5.89453	6.7062	7.51056	7.17807	6.15609	6.77598	6.19069	6.79263	7.22566	6.89472	5.51641	7.19157	5.93409	6.1879	7.85543
evm.model.chr2.1236	evm.TU.chr2.1236	sp|Q9Y6F9|WNT6_HUMAN	Protein Wnt-6	7475	WNT6	0.088141	0.050266	0.0922151	0.0992835	0.184905	0.177234	0	0.118744	0.045993	0.116212	0.247249	0.105015	0.0522204	0.042315	0.176736	0.0677174	0.165494	0.289173	0.59325	0.261581	0.125754	0.0930358	0.233009	0.317142	0.420493	0.26483	0.129517	0.499939	0.268064	0.114722	0	0.254093	0.0528707	0.475181	0.147585	0.206988
evm.model.chr22.417	MSTRG.8823	sp|Q9Y6F1|PARP3_HUMAN	Protein mono-ADP-ribosyltransferase PARP3	10039	PARP3	54.8671	68.3563	42.8675	52.9025	52.4384	71.7196	51.1731	64.7244	53.7312	47.2261	48.6029	59.0286	59.7387	35.8435	54.4404	31.6977	55.7998	45.3486	31.2705	42.2035	33.4846	17.8125	36.2095	38.2231	35.0286	43.3004	57.2267	29.4836	26.4989	32.2604	20.965	15.4447	18.7031	21.6181	33.7001	22.4362
evm.model.chr7.110	MSTRG.15099	sp|Q9Y6E2|BZW2_HUMAN	Basic leucine zipper and W2 domain-containing protein 2	28969	BZW2	1.98884	2.63959	2.88137	2.34622	1.90432	3.51432	1.79586	2.89841	1.48748	2.59018	1.85828	2.16156	1.60054	2.09993	2.14799	2.80917	1.64855	1.85585	3.10341	2.35689	2.43318	3.52955	2.01234	2.53831	1.83052	2.83536	2.85591	2.04942	2.37239	2.6082	2.27902	4.21379	2.8515	3.90729	2.40217	2.65616
evm.model.chr13.332	MSTRG.3136	sp|Q9Y6E0|STK24_HUMAN	Serine/threonine-protein kinase 24	8428	STK24	12.5312	19.4428	12.174	16.5623	15.1855	16.5201	12.3936	14.7391	12.4768	15.4918	15.8765	14.9479	13.3597	11.5192	11.719	22.6034	16.9111	15.2925	29.4573	15.0357	12.5811	20.8308	15.9449	14.4369	11.6458	15.1958	13.0977	18.3017	13.2416	13.7316	13.5448	25.4762	10.7806	25.3107	13.0565	12.91
evm.model.chr24.578	MSTRG.9991	sp|Q9Y6D9|MD1L1_HUMAN	Mitotic spindle assembly checkpoint protein MAD1	8379	MAD1L1	12.4099	17.865	17.2072	13.0831	15.0072	16.4064	18.7497	19.3506	13.6668	13.8669	14.5761	13.8415	12.7585	12.2077	14.3974	21.1779	14.3971	13.704	30.5573	16.3962	16.9515	28.6078	15.1212	16.0059	12.5971	22.5404	13.7154	16.4121	15.3879	12.9428	16.0281	38.4353	14.7789	25.6651	14.9303	16.9365
evm.model.chr15.569	MSTRG.4111	sp|Q9Y6D5|BIG2_HUMAN	Brefeldin A-inhibited guanine nucleotide-exchange protein 2	10564	ARFGEF2	24.4598	16.1752	17.8715	21.3557	21.5307	16.6822	16.986	20.112	17.7415	21.3935	21.9719	22.7279	19.4908	21.6987	22.6954	21.631	18.004	19.8018	22.3733	21.4666	23.8704	23.7162	23.3463	22.4837	23.5071	19.5584	19.9535	15.7402	23.8355	26.2071	33.8304	25.0448	29.8294	20.4802	22.4748	28.2342
evm.model.chr6.905	MSTRG.14747	sp|Q9Y6C5|PTC2_HUMAN	Protein patched homolog 2	8643	PTCH2	77.4694	34.0044	65.922	47.5628	65.958	49.8116	64.0615	72.9036	56.0539	43.9219	75.5591	84.0571	66.3732	48.7066	52.7375	26.1632	74.9188	43.3243	3.2598	48.2786	74.8462	9.38767	73.4725	56.9628	49.5335	26.1209	90.4289	7.21577	62.4083	43.8599	58.4566	15.6301	64.3622	13.3058	45.9523	42.8995
evm.model.chr10.603	MSTRG.1295	sp|Q9Y6C2|EMIL1_HUMAN	EMILIN-1	11117	EMILIN1	12.5555	17.7759	9.83061	13.4105	16.2338	29.1448	18.4042	25.9406	26.5773	13.0173	15.6618	16.9458	20.7666	16.5198	17.1251	31.1786	27.1091	24.0285	35.2997	33.3738	25.3132	20.9951	30.8038	24.8573	43.009	44.5752	48.5231	44.314	15.0521	28.6926	14.5403	28.6872	19.7061	60.8545	16.2026	22.0758
evm.model.chr6.435	MSTRG.14384	sp|Q9Y6B7|AP4B1_HUMAN	AP-4 complex subunit beta-1	10717	AP4B1	3.90128	5.93676	4.53884	4.83438	5.53667	5.03255	5.43416	5.96925	6.42985	4.7603	4.96672	5.80063	4.60967	5.44857	5.84498	7.68009	4.70326	4.54055	11.0947	5.30858	7.7929	16.7277	6.84694	6.41715	6.61511	7.92662	6.83904	4.94976	5.97971	6.87529	6.22962	11.8949	6.65135	10.2859	5.37648	5.30848
evm.model.chr3.1413	MSTRG.11178	sp|Q9Y6A5|TACC3_HUMAN	Transforming acidic coiled-coil-containing protein 3	10460	TACC3	0.0568541	0.232906	0.0551463	0.20484	0.157827	0.3215	0.112999	0.161561	0.0440228	0.0812152	0.124277	0.130454	0.0230607	0.208113	0.0586702	0.526649	0.102808	0.136083	1.66793	0.117807	0.14779	0.719455	0.152464	0.275153	0.128453	0.302005	0.0825986	0.131249	0.211322	0.097982	0.228078	1.53956	0.0816284	0.839505	0.175497	0.0935613
evm.model.chr8.486	MSTRG.15965	sp|Q9Y6A5|TACC3_HUMAN	Transforming acidic coiled-coil-containing protein 3	10460	TACC3	8.32866	17.2605	6.79363	10.4835	11.3717	20.6967	4.60602	12.7272	5.73926	8.70116	10.1419	6.99797	4.92112	13.6417	11.7864	25.9541	5.74855	7.62254	81.3709	10.2603	15.5443	32.3505	13.8596	15.4881	7.19072	20.085	9.85973	4.82451	10.6964	6.28019	10.7654	80.0202	9.66437	40.0114	10.9426	8.15825
evm.model.chrX.478	MSTRG.17365	sp|Q9Y6A5|TACC3_HUMAN	Transforming acidic coiled-coil-containing protein 3	10460	TACC3	0.280874	0.799504	0.19323	0.538876	0.421306	0.83942	0.262201	0.723198	0.439614	0.515924	0.690491	0.380525	0.25269	0.869065	0.541332	1.36787	0.306549	0.376454	3.85117	0.419792	0.539257	1.89428	0.75577	0.650523	0.379342	0.925763	0.562345	0.19041	0.581314	0.393038	0.65959	4.31805	0.557574	2.0818	0.663323	0.527496
evm.model.chr10.961	MSTRG.1569	sp|Q9Y6A1|POMT1_HUMAN	Protein O-mannosyl-transferase 1	10585	POMT1	18.2409	14.3606	10.0454	15.7312	15.9196	10.8105	10.7687	13.8527	10.6078	11.8721	13.4241	16.2053	10.4341	13.2186	14.6507	11.2203	11.9887	12.2183	7.68575	16.8581	15.6192	11.0257	13.0768	17.5752	14.8378	13.3716	15.1779	9.65097	17.3521	18.4329	23.0298	10.005	20.6389	9.66648	13.5643	22.4168
evm.model.chr4.855	evm.TU.chr4.855	sp|Q9Y698|CCG2_HUMAN	Voltage-dependent calcium channel gamma-2 subunit	10369	CACNG2	0	0	0	0	0	0	0	0	0	0	0	0	0	0	0	0	0	0	0	0	0	0	0	0	0	0.029802	0	0	0.0787275	0.0183169	0	0	0	0	0	0
evm.model.chr13.121	MSTRG.2985	sp|Q9Y693|LHPL6_HUMAN	LHFPL tetraspan subfamily member 6 protein	10186	LHFPL6	9.87418	12.7215	7.80723	11.7652	14.7748	9.92331	13.093	11.4618	22.4544	14.4399	17.0601	16.9675	10.7061	6.80927	12.3042	8.26169	20.056	13.935	2.08076	9.06288	4.26012	2.85473	6.32893	5.60392	10.162	5.74825	6.64786	10.0734	8.36782	8.63832	4.61557	1.97728	5.02123	6.80826	6.70139	6.07713
evm.model.chr1.684	evm.TU.chr1.684	sp|Q9Y691|KCMB2_HUMAN	Calcium-activated potassium channel subunit beta-2	10242	KCNMB2	0	0	0	0	0.0121986	0	0	0	0	0	0	0.0141067	0.011433	0	0	0.0045199	0	0	0.0113026	0	0.009939	0	0	0	0	0	0.0104626	0	0	0	0.10373	0.0108023	0	0	0	0
evm.model.chr2.773	MSTRG.6699	sp|Q9Y680|FKBP7_HUMAN	Peptidyl-prolyl cis-trans isomerase FKBP7	51661	FKBP7	0.68406	0.753155	0.355303	0.809319	0.624198	0.643801	0.780192	0.656544	1.88669	0.901126	0.62393	0.883709	1.59909	0.637365	1.1053	0.5256	0.912729	0.851622	0.538486	0.860521	0.602032	0.431759	0.474966	0.538152	1.05224	0.575326	0.908671	0.543669	0.360592	0.818435	0.387315	0.303749	0.516448	0.541371	0.444326	0.382105
evm.model.chr13.130	MSTRG.2993	sp|Q9Y673|ALG5_HUMAN	Dolichyl-phosphate beta-glucosyltransferase	29880	ALG5	27.3303	32.1599	21.6436	26.7677	33.8586	33.9241	36.8829	48.2425	38.0356	29.8067	35.6091	35.4947	41.9647	35.0172	34.2484	34.0733	23.1137	30.8899	33.8094	34.5192	35.8168	41.7514	34.7583	27.9562	33.6388	33.4172	31.8161	20.3644	26.8811	32.2843	31.9739	38.449	26.5106	28.9385	26.3864	25.6228
evm.model.unplace956.1	MSTRG.17954	sp|Q9Y666|S12A7_HUMAN	Solute carrier family 12 member 7	10723	SLC12A7	22.139	26.4882	25.3648	22.3808	24.3143	22.4506	12.7249	21.1692	9.60927	14.5262	19.3575	15.205	17.9208	20.3241	15.313	19.9159	17.0743	15.9092	18.0767	22.6142	22.0891	14.3087	22.7603	25.9624	17.6965	20.9762	20.8888	17.6614	21.6943	15.8504	29.1212	16.4221	25.4835	14.0527	25.3132	24.0505
evm.model.chr21.682	evm.TU.chr21.682	sp|Q9Y664|KPTN_HUMAN	KICSTOR complex protein kaptin	11133	KPTN	1.16542	1.21227	0.986032	1.17133	1.25177	1.1771	1.2504	0.979571	1.07729	1.00381	1.17335	0.845077	1.18605	1.51638	1.52806	1.20222	1.51394	1.45362	2.0803	1.81377	1.6512	1.03763	1.85601	1.70762	1.32212	1.64034	1.40792	1.37071	1.429	1.21767	2.01189	1.65144	2.12725	1.34675	1.6651	1.97175
evm.model.chr3.827	MSTRG.10687	sp|Q9Y663|HS3SA_HUMAN	Heparan sulfate glucosamine 3-O-sulfotransferase 3A1	9955	HS3ST3A1	0	0.0805501	0.136582	0.283087	0	0.336245	0.108844	0.102373	0.499265	0.229895	0.162765	0.201518	0	0.138434	0.169111	1.57003	0	0	16.4261	0.0792461	0.543572	0.649206	0	0.143463	0.317961	4.40316	0.110357	4.89148	0.094925	0.657369	1.14281	2.7255	0.0592026	2.38055	0.0771094	0.0634493
evm.model.chr3.823	MSTRG.10684	sp|Q9Y662|HS3SB_HUMAN	Heparan sulfate glucosamine 3-O-sulfotransferase 3B1	9953	HS3ST3B1	3.39062	8.20127	6.54679	3.24208	4.6886	10.24	1.63304	7.40077	1.93933	4.36833	4.08483	0.851236	2.55999	9.33277	3.90758	6.89098	6.26491	2.00257	26.5491	8.96328	12.7527	14.3064	5.08319	5.92407	8.20982	10.3602	3.47881	7.15358	6.67198	6.48099	22.7648	15.0285	12.2212	8.8435	10.7002	10.5594
evm.model.chr24.260	evm.TU.chr24.260	sp|Q9Y661|HS3S4_HUMAN	Heparan sulfate glucosamine 3-O-sulfotransferase 4	9951	HS3ST4	0	0	0	0	0	0	0	0	0	0	0	0	0	0	0	0	0	0	0	0	0	0	0	0	0	0	0	0	0	0	0	0	0	0	0	0
evm.model.chr24.262	evm.TU.chr24.262	sp|Q9Y661|HS3S4_HUMAN	Heparan sulfate glucosamine 3-O-sulfotransferase 4	9951	HS3ST4	0	0	0	0	0	0	0	0	0	0	0	0	0	0	0	0	0	0	0.805207	0	0	0	0	0	0	0.0807573	0	0.0424932	0	0	0	0.761846	0	0.0624943	0	0
evm.model.chr3.1863	MSTRG.11537	sp|Q9Y657|SPIN1_HUMAN	Spindlin-1	10927	SPIN1	41.2184	24.7546	28.0577	39.2573	41.0631	26.3592	39.6065	36.6168	44.0861	35.9097	40.5054	48.9283	35.7189	42.8255	39.1014	38.6989	38.2845	43.2034	39.4464	31.8223	37.8283	37.207	42.03	32.5311	44.0638	35.6094	39.6431	41.1718	38.0678	43.4505	33.0895	35.0234	33.3975	37.6031	32.8131	34.9196
evm.model.chr12.195	MSTRG.2273	sp|Q9Y639|NPTN_HUMAN	Neuroplastin	27020	NPTN	75.5813	101.491	94.1651	100.425	107.602	115.897	107.664	85.9921	130.28	119.144	104.461	126.201	116.932	83.3137	97.3439	100.505	113.552	105.494	84.3593	100.22	93.8583	98.9754	104.357	99.8059	95.2658	114.735	98.1404	126.129	95.5274	113.112	83.5434	98.4845	88.9275	111.836	100.527	93.2189
evm.model.chr13.302	MSTRG.3114	sp|Q9Y625|GPC6_HUMAN	Glypican-6	10082	GPC6	60.7052	18.9592	33.4829	47.7851	31.4349	25.7173	37.1116	29.0055	44.8401	54.5031	45.9188	42.0856	45.036	74.304	85.5303	46.5673	47.3019	41.1167	3.72396	42.4869	53.9777	13.4211	63.0631	59.7628	35.0204	17.3178	52.1779	13.6916	32.3478	24.7509	61.0564	15.1892	83.2383	16.4683	53.059	55.9625
evm.model.chr14.521	MSTRG.3575	sp|Q9Y620|RA54B_HUMAN	DNA repair and recombination protein RAD54B	25788	RAD54B	14.5847	12.8041	9.91158	15.1859	12.597	12.5507	10.3503	12.7392	15.322	12.5233	9.8131	12.9301	11.375	22.5123	11.5807	14.9582	9.26632	10.8819	35.0287	13.1004	17.3966	21.5957	11.3276	13.1298	18.2389	23.5044	13.7878	19.8388	14.2585	21.3194	26.1329	25.7068	25.1588	20.865	18.2648	22.5038
evm.model.chr13.115	MSTRG.2980	sp|Q9Y619|ORNT1_HUMAN	Mitochondrial ornithine transporter 1	10166	SLC25A15	2.4287	4.36525	1.74264	2.84931	2.94758	3.49831	3.0495	2.72241	2.20716	2.63478	3.10822	2.62055	3.41539	2.00338	2.37298	2.7165	3.0614	2.24199	3.27243	2.7111	2.26516	1.81013	2.70866	2.2907	1.91886	2.20606	2.5495	1.72995	2.24944	1.76377	3.98224	3.68832	2.47545	2.10475	2.7523	1.99491
evm.model.chr17.262	MSTRG.4953	sp|Q9Y618|NCOR2_HUMAN	Nuclear receptor corepressor 2	9612	NCOR2	80.1606	90.2287	94.3296	87.8394	71.7516	93.7065	110.378	103.292	94.0042	84.7964	96.548	93.0181	101.853	79.0034	78.6702	81.2724	83.3622	89.5135	92.2917	85.62	87.1864	91.8979	86.0265	75.1946	83.1406	96.2645	76.639	90.2052	77.7923	87.2677	95.4892	93.6936	80.6402	94.1228	84.5319	74.1618
evm.model.chr3.1577	MSTRG.11306	sp|Q9Y617|SERC_HUMAN	Phosphoserine aminotransferase	29968	PSAT1	0.424545	1.51153	1.10308	0.785256	1.11836	2.22002	1.30173	1.22282	1.42701	0.470084	0.840802	1.32127	1.1367	1.10535	1.02791	3.44385	0.984054	1.04776	13.956	1.11601	2.20443	3.93579	1.09274	1.84091	1.10806	3.91519	1.33467	0.879058	1.19546	1.34537	3.9399	15.2288	1.52348	7.09974	1.15133	1.29291
evm.model.chr4.628	MSTRG.12181	sp|Q9Y616|IRAK3_HUMAN	Interleukin-1 receptor-associated kinase 3	11213	IRAK3	146.684	146.738	169.988	180.038	157.752	137.26	137.527	136.007	171.602	201.532	171.509	157.911	168.539	158.007	164.205	160.249	167.25	162.586	174.909	144.267	159.905	215.796	157.301	139.776	183.36	170.654	213.605	217.829	167.826	159.996	157.782	94.1629	169.14	133.738	162.945	168.125
evm.model.chr21.305	MSTRG.7967	sp|Q9Y613|FHOD1_HUMAN	FH1/FH2 domain-containing protein 1	29109	FHOD1	60.2255	90.272	110.664	71.8337	73.3559	81.6616	94.3792	134.001	54.9839	87.6103	76.5041	72.6495	43.942	79.7695	91.979	87.1222	50.7394	62.9395	135.474	74.94	113.285	115.366	79.2903	71.7901	53.5154	111.381	92.7464	98.6463	94.013	77.797	56.2447	130.004	90.0564	121.821	68.1957	72.5451
evm.model.chr6.1139	MSTRG.14928	sp|Q9Y608|LRRF2_HUMAN	Leucine-rich repeat flightless-interacting protein 2	9209	LRRFIP2	170.522	252.457	241.225	197.918	210.593	285.832	349.53	258.827	296.217	271.616	251.901	269.065	208.061	219.84	228.151	303.014	222.638	212.787	257.584	226.647	219.66	321.304	232.197	219.748	211.632	246.647	206.726	239.004	202.246	184.16	205.743	309.871	200.061	328.25	224.538	181.283
evm.model.chr17.220	MSTRG.4925	sp|Q9Y606|TRUA_HUMAN	tRNA pseudouridine synthase A	80324	PUS1	2.78151	4.65116	4.05428	3.52155	2.97327	4.4371	4.1427	5.29938	2.91888	3.29938	3.04043	3.54323	3.61276	2.27931	2.87294	4.04171	2.28385	2.93322	3.83075	3.53693	3.60405	4.43391	2.88999	3.17663	2.71677	3.85237	4.46832	3.54753	2.83875	2.91516	3.25765	4.59437	2.82649	4.24752	2.45793	3.49837
evm.model.chr4.450	MSTRG.12043	sp|Q9Y600|CSAD_HUMAN	Cysteine sulfinic acid decarboxylase	51380	CSAD	15.1794	21.691	11.7385	14.7408	13.6071	15.5203	15.4718	18.5229	15.1894	10.0666	11.9027	17.7391	8.26993	10.3703	11.6304	9.7823	8.42394	11.4909	16.9028	12.7866	12.5821	10.9407	12.289	13.0552	14.8277	18.1999	16.1953	10.8224	12.008	16.1274	19.3904	15.457	14.1008	14.5952	11.0486	15.2922
evm.model.chr4.797	MSTRG.12327	sp|Q9Y5Z7|HCFC2_HUMAN	Host cell factor 2	29915	HCFC2	3.72299	3.31336	3.77657	4.31364	3.94346	3.52863	5.29632	3.80723	5.07804	5.17462	4.29552	4.71363	4.15187	3.94087	4.33959	3.44139	3.83958	4.38639	3.03536	4.41884	4.40048	4.40892	4.06045	4.01637	5.25876	4.07012	4.01649	5.55495	4.6207	4.83443	4.08894	3.19224	4.42809	4.21325	4.04862	4.88243
evm.model.chr11.322	MSTRG.1969	sp|Q9Y5Z4|HEBP2_HUMAN	Heme-binding protein 2	23593	HEBP2	0.264443	0.470107	0.304294	0.821528	1.06263	0.305109	1.09143	0.659343	2.62655	0.900038	0.967881	1.59379	0.407606	0.796719	1.02942	0.712449	1.02631	1.15344	0.0876342	0.260902	0.502077	0.200232	0.830671	0.437338	0.455544	0.399353	1.06119	0.376704	0.756411	0.859742	0.616985	0.254204	1.03233	0.461097	0.859507	0.943825
evm.model.chr1.925	MSTRG.712	sp|Q9Y5Z0|BACE2_HUMAN	Beta-secretase 2	25825	BACE2	106.615	95.0905	76.4231	82.9312	99.3561	116.413	175.971	108.427	145.889	114.388	100.173	129.003	143.944	103.153	108.825	94.1462	129.188	129.273	97.1026	111.294	99.3947	46.4125	123.594	106.405	132.331	146.361	130.643	107.676	103.304	121.252	82.1136	55.9911	86.6898	84.2771	97.2695	100.045
evm.model.chr5.419	MSTRG.13219	sp|Q9Y5Y4|PD2R2_HUMAN	Prostaglandin D2 receptor 2	11251	PTGDR2	2.29277	1.52479	3.72629	1.44123	1.78552	0.66327	4.23238	5.53646	0.536819	1.47236	3.49025	1.34188	1.16566	2.53167	0.926151	0.917936	0.894071	1.38996	0.206598	1.53067	2.14444	0.286861	2.89722	1.4937	0.74687	0.606914	0.250912	0.162676	1.14924	0.981356	1.27183	0.412092	1.58908	0.409028	1.82768	2.2978
evm.model.chr10.114	evm.TU.chr10.114	sp|Q9Y5Y3|GPR45_HUMAN	Probable G-protein coupled receptor 45	11250	GPR45	0.059132	0.0393467	0.0576031	0.0189932	0.0315217	0.0310425	0.0417026	0.0322877	0	0.0366519	0.0296492	0.0374353	0.0275358	0.052169	0.0213219	0.094572	0.0423437	0.0508837	0.176403	0.0138669	0.0169038	0.0404712	0.023445	0.0246659	0.0579528	0.0832654	0.0337077	0.0376811	0.0706973	0.0212769	0.0490085	0.159564	0.0378251	0.10266	0.0137034	0.0223439
evm.model.chr5.1388	MSTRG.13968	sp|Q9Y5Y0|FLVC1_HUMAN	Feline leukemia virus subgroup C receptor-related protein 1	28982	FLVCR1	1.06407	0.851564	1.02026	1.24998	0.844954	1.30366	0.781289	1.26098	0.929831	1.1971	0.88472	0.880214	0.892722	1.2296	0.879454	2.60244	0.779583	0.875062	4.61126	1.06902	1.5	4.8592	0.920755	0.856001	0.92841	1.75941	0.872062	1.35412	0.785434	1.08954	0.899052	4.12397	1.13935	3.37	0.997528	1.24802
evm.model.chr20.300	MSTRG.7626	sp|Q9Y5X9|LIPE_HUMAN	Endothelial lipase	9388	LIPG	0.174555	0.148937	0.0687172	0.184271	0.417633	0.980356	0.197275	0.489142	0.150797	0.323159	0.141372	0.112047	0.191616	0.114433	0.123349	0.444436	0.175812	0.183046	1.19242	0.280178	0.582912	0.362043	0.211209	0.251389	0.127837	0.687524	0.227935	0.087991	0	0.157298	0.277583	0.813112	0.149629	0.862727	0.0952052	0.194689
evm.model.chr8.323	evm.TU.chr8.323	sp|Q9Y5X5|NPFF2_HUMAN	Neuropeptide FF receptor 2	10886	NPFFR2	0	0	0	0.00434955	0	0	0	0	0	0.0127188	0.00445186	0	0	0	0	0	0	0	0	0.0174279	0	0.0287158	0.0228524	0	0.0760531	0	0.00860051	0.0127351	0	0.0115652	0.0159274	0	0	0.0373282	0	0.00465944
evm.model.chr11.414	MSTRG.2043	sp|Q9Y5X1|SNX9_HUMAN	Sorting nexin-9	51429	SNX9	29.4984	24.9275	30.2701	32.3407	31.9794	26.4813	25.6003	28.5905	27.0454	32.2883	33.9014	31.2335	26.9366	34.0712	35.6243	24.7667	28.8511	29.1709	12.1422	30.1172	27.8648	13.5231	33.0305	28.9387	26.493	21.9502	25.7321	26.8758	28.2857	28.9943	25.0941	14.9209	29.4031	18.236	30.628	33.3196
evm.model.chr7.116	MSTRG.15105	sp|Q9Y5W8|SNX13_HUMAN	Sorting nexin-13	23161	SNX13	66.2045	56.7202	70.1912	76.7519	71.9967	59.597	66.7332	64.1733	93.0081	86.1918	68.5861	73.2822	77.2749	97.4232	81.812	83.2987	76.5476	75.5552	101.152	75.0569	89.1231	80.34	81.3156	80.7826	88.7746	73.8234	77.2247	83.4953	81.75	97.5908	90.9542	93.4881	101.983	89.2091	94.2198	93.5923
evm.model.chr11.264	MSTRG.1920	sp|Q9Y5W7|SNX14_HUMAN	Sorting nexin-14	57231	SNX14	16.1348	14.9122	14.3655	21.2063	16.9295	12.9786	17.1497	14.87	21.5163	22.0647	17.5301	20.1335	15.2637	17.5808	16.3046	19.8041	16.6345	13.3446	18.4232	13.7426	15.7007	20.2791	15.2099	14.4203	17.501	14.7823	16.5166	21.7915	14.7823	14.7707	16.3908	15.39	15.559	20.9131	15.1608	15.9203
evm.model.chr4.634	MSTRG.12184	sp|Q9Y5W5|WIF1_HUMAN	Wnt inhibitory factor 1	11197	WIF1	0.195789	0.141669	0.0827487	0.131862	0.184244	0.200005	0.197708	0.159018	0.0891481	0.200721	0.117947	0.194888	0.285424	0.108933	0.131021	0.123333	0.316266	0.299982	0.0330615	0.104672	0.112587	0.0726588	0.371915	0.123245	0.595866	0.212095	0.130422	0.142228	0.273835	0.322992	0.261985	0.0665595	0.121524	0.18706	0.102674	0.119505
evm.model.chr9.172	MSTRG.16187	sp|Q9Y5W3|KLF2_HUMAN	Krueppel-like factor 2	10365	KLF2	450.448	326.64	592.973	244.745	266.486	362.178	209.586	195.956	241.39	291.534	308.632	120.53	449.894	222.038	204.745	243.83	556.707	522.017	109.419	217.079	145.855	198.179	241.55	107.624	337.752	250.375	228.21	340.357	132.104	185.791	140.427	86.8479	147.322	238.611	184.127	114.625
evm.model.chr5.1164	MSTRG.13800	sp|Q9Y5U5|TNR18_HUMAN	Tumor necrosis factor receptor superfamily member 18	8784	TNFRSF18	0.943427	6.09198	1.75077	4.13136	1.94026	6.63052	0	2.38012	0.858234	1.13531	0.854726	0.581397	0	1.73882	0	7.7146	0.665452	1.09871	28.0142	0.512065	2.11785	10.225	0.36592	2.02839	1.26791	9.22684	1.11578	1.20934	0.807114	1.53366	6.15521	25.8734	0.48509	13.4162	2.08657	1.64612
evm.model.chr13.32	MSTRG.2916	sp|Q9Y5T4|DJC15_HUMAN	DnaJ homolog subfamily C member 15	29103	DNAJC15	68.852	75.6843	79.8658	128.081	92.4069	92.2595	67.554	76.264	67.2225	108.989	82.0787	72.2367	86.1111	108.75	73.7743	123.634	75.2135	69.8161	101.778	74.6677	87.7037	114.814	102.796	102.193	77.0287	87.4266	79.6991	88.5034	101.67	89.7308	93.2258	110.439	95.363	122.112	114.009	87.5678
evm.model.chrX.272	MSTRG.17222	sp|Q9Y5S8|NOX1_HUMAN	NADPH oxidase 1	27035	NOX1	0.490221	0.783294	0.771704	0.768017	0.617415	0.82684	0.614541	0.643552	1.03052	0.929113	0.616125	0.615081	0.643336	0.689086	0.803257	1.19918	0.693506	0.708446	0.962051	0.523503	0.895856	1.26885	0.849572	0.649266	0.587444	0.756343	0.892108	0.895311	0.706745	0.499566	0.395855	1.11509	0.739874	1.06383	0.717019	0.611489
evm.model.chr19.592	MSTRG.6042	sp|Q9Y5S2|MRCKB_HUMAN	Serine/threonine-protein kinase MRCK beta	9578	CDC42BPB	532.949	538.789	594.743	507.506	523.615	546.991	569.012	634.543	361.318	479.917	561.317	492.844	526.848	486.242	441.261	419.277	519.137	496.238	188.378	559.922	480.851	190.413	598.474	547.129	413.421	540.12	518.63	629.884	526.175	370.472	501.142	195.271	447.634	302.017	527.498	485.868
evm.model.chr3.805	MSTRG.10669	sp|Q9Y5S1|TRPV2_HUMAN	Transient receptor potential cation channel subfamily V member 2	51393	TRPV2	1.78489	10.0754	2.32073	5.25264	3.04804	8.13467	3.08043	3.99942	1.87515	3.52609	1.74963	2.4663	1.51062	3.27037	1.83439	6.6596	1.49964	2.02566	11.785	2.29556	3.6758	14.6546	2.82276	6.6435	2.72481	6.79081	3.70058	3.82285	2.86604	3.89557	5.68504	10.9109	2.61723	10.1786	4.42996	2.52255
evm.model.chr3.1518	MSTRG.11255	sp|Q9Y5R5|DMRT2_HUMAN	Doublesex- and mab-3-related transcription factor 2	10655	DMRT2	57.246	16.6651	47.4477	26.815	30.4614	24.3943	5.08244	6.14217	8.84436	9.45882	10.088	9.45185	47.1582	21.6455	15.1865	10.5092	22.5394	34.5807	1.23883	2.95535	7.94513	0.46058	10.0354	9.99069	0.116271	0.0897496	0.688254	0.064736	0	0.0734656	23.8258	4.80723	21.2926	0.0773173	20.7242	17.1497
evm.model.chr22.435	MSTRG.8838	sp|Q9Y5R4|HEMK1_HUMAN	MTRF1L release factor glutamine methyltransferase	51409	HEMK1	28.6927	38.5074	28.3715	41.8149	38.5826	30.0377	38.5697	47.0292	27.8172	33.0568	41.8661	41.5907	26.7997	30.6059	31.6226	47.8733	22.274	33.5254	46.7502	35.2034	41.2003	76.1931	42.0038	36.6549	32.9905	38.9782	32.3865	29.7002	38.8849	30.798	37.3217	53.1338	29.2717	45.7669	29.2752	35.1085
evm.model.chr15.448	MSTRG.4004	sp|Q9Y5R2|MMP24_HUMAN	Matrix metalloproteinase-24	10893	MMP24	9.7484	11.0928	6.90464	13.7127	8.10984	6.85607	6.84771	13.7215	5.40354	13.8447	11.6142	10.1074	8.84667	6.96652	7.80204	11.6756	9.36285	8.54233	3.83038	11.1108	3.39406	3.77201	6.61126	3.66489	3.10904	8.49165	3.11663	9.68477	2.34528	3.59861	4.87915	3.53355	3.65862	5.2001	5.56052	3.82312
evm.model.chr2.1044	MSTRG.6902	sp|Q9Y5Q9|TF3C3_HUMAN	General transcription factor 3C polypeptide 3	9330	GTF3C3	30.0768	27.7612	27.4015	30.4191	32.9927	26.5193	29.1483	31.915	37.1615	33.1711	32.7118	39.2978	28.3568	32.6029	32.4963	34.272	27.2242	33.1737	43.6544	32.957	38.7747	37.2344	32.7229	33.124	34.6302	32.5729	31.0428	29.5192	33.1841	35.5703	36.2925	37.1332	36.5545	36.9847	34.4485	38.164
evm.model.chr8.250	MSTRG.15783	sp|Q9Y5Q5|CORIN_HUMAN	Atrial natriuretic peptide-converting enzyme	10699	CORIN	0.581491	0.431603	0.395072	0.571232	0.641561	0.389026	0.560524	0.551795	0.504195	0.519642	0.62274	0.618873	0.510183	0.529621	0.577916	0.462254	0.491283	0.481915	0.409118	0.470662	0.585204	0.555448	0.574506	0.597601	0.683428	0.542447	0.472668	0.623204	0.509425	0.810065	0.609439	0.458395	0.53353	0.49988	0.514819	0.654627
evm.model.chr15.496	MSTRG.4048	sp|Q9Y5Q3|MAFB_HUMAN	Transcription factor MafB	9935	MAFB	140.376	488.228	164.39	334.237	191.563	413.836	154.825	231.031	310.425	299.945	245.304	308.148	267.587	242.196	173.019	344.335	276.258	283.279	599.048	344.586	135.517	187.298	170.143	249.322	263.792	381.586	286.749	442.874	95.1297	240.109	352.506	222.21	153.757	219	239.763	131.788
evm.model.chrX.677	MSTRG.17496	sp|Q9Y5P8|P2R3B_HUMAN	Serine/threonine-protein phosphatase 2A regulatory subunit B'' subunit beta	28227	PPP2R3B	0.26651	0.562254	0.250954	0.315733	0.394497	0.497934	0.275399	0.481011	0.308934	0.274734	0.278518	0.217227	0.226715	0.291687	0.392648	0.194326	0.341086	0.287397	0.237026	0.332083	0.291382	0.285064	0.383063	0.264963	0.30176	0.48333	0.337854	0.448731	0.315438	0.269473	0.213261	0.285071	0.258034	0.380133	0.294842	0.256691
evm.model.chrX.678	MSTRG.17497	sp|Q9Y5P8|P2R3B_HUMAN	Serine/threonine-protein phosphatase 2A regulatory subunit B'' subunit beta	28227	PPP2R3B	1.52462	2.18596	1.68024	1.65655	1.86782	1.74969	1.65299	2.21719	1.53126	1.55619	1.24257	1.5234	1.50352	1.22599	1.68299	1.13284	1.52872	0.968709	1.47273	1.96277	1.61859	1.49697	1.68573	1.48459	1.37085	2.05873	1.62794	1.7528	1.74669	1.36917	1.5391	1.506	1.45185	1.7249	1.57116	1.57406
evm.model.chrX.620	MSTRG.17450	sp|Q9Y5P3|RAI2_HUMAN	Retinoic acid-induced protein 2	10742	RAI2	0.262166	0.657669	0.244188	0.425422	0.388675	0.642531	1.17049	0.81985	2.13071	0.710738	1.02644	1.1999	0.681219	0.299905	0.532859	0.420151	1.08756	1.26491	0.132508	0.389451	0.214709	0.197918	0.281362	0.348462	0.811931	0.211726	0.179426	0.343776	0.173667	0.40194	0.0698749	0.200028	0.101578	1.16738	0.148068	0.106732
evm.model.chr1.318	MSTRG.237	sp|Q9Y5N5|N6MT1_HUMAN	Methyltransferase N6AMT1	29104	N6AMT1	0.208434	0.313037	0.228626	0.298195	0.408194	0.338138	0.310111	0.445258	0.368967	0.224468	0.29601	0.304364	0.297485	0.51366	0.439323	0.372278	0.159742	0.372566	0.532892	0.545794	0.707145	0.360253	0.570624	0.464226	0.311987	0.659842	0.453217	0.527836	0.290678	0.507505	0.3729	0.430167	0.410171	0.498268	0.321074	0.557105
evm.model.chr10.1118	MSTRG.1697	sp|Q9Y5L3|ENTP2_HUMAN	Ectonucleoside triphosphate diphosphohydrolase 2	954	ENTPD2	17.3174	15.1754	8.62096	20.5324	26.1758	19.8799	6.97212	30.0599	39.4207	27.8583	36.269	41.5477	8.79741	8.0492	15.8731	20.592	18.4414	11.7553	3.22265	7.78332	6.46068	4.35179	9.53515	5.99762	8.92157	7.90943	43.4748	5.34453	15.1466	13.8632	1.43945	3.06485	2.77516	5.8056	4.53983	2.91294
evm.model.chr7.462	MSTRG.15375	sp|Q9Y5L2|HLPDA_HUMAN	Hypoxia-inducible lipid droplet-associated protein	29923	HILPDA	19.8113	10.0365	26.5475	10.9246	23.5424	11.1589	11.3706	13.2203	13.7104	7.77887	17.8654	20.9638	8.90084	16.4552	17.9581	9.78813	10.9098	8.30802	5.94252	10.2083	23.3	2.86309	18.5545	11.6927	22.6127	15.8417	31.1077	4.9643	42.9079	13.8989	16.5413	5.31349	18.1209	3.48441	19.08	9.50634
evm.model.chr7.475	MSTRG.15385	sp|Q9Y5L0|TNPO3_HUMAN	Transportin-3	23534	TNPO3	137.387	125.317	115.444	145.185	146.967	136.831	120.277	132.565	129.153	145.826	158.297	150.775	128.797	159.29	150.13	201.675	129.414	142.427	247.845	135.339	168.323	207.829	155.52	162.136	144.324	153.186	143.52	142.403	156.17	158.462	163.057	238.571	158.065	193.6	156.131	189.779
evm.model.chr12.716	MSTRG.2709	sp|Q9Y5K8|VATD_HUMAN	V-type proton ATPase subunit D	51382	ATP6V1D	6.18142	5.60333	5.38975	7.70802	7.89669	7.21689	4.28359	5.55032	7.02506	7.43046	7.70404	7.37259	6.14457	6.92231	7.05833	7.81542	6.05853	6.51983	10.7778	6.54377	7.85173	7.78705	8.29594	9.66723	6.24396	6.137	7.37535	6.06731	6.79506	8.87074	9.06591	8.83745	9.01656	7.29417	9.21502	7.82342
evm.model.chr2.397	MSTRG.6414	sp|Q9Y5K6|CD2AP_HUMAN	CD2-associated protein	23607	CD2AP	35.0506	22.5416	49.1217	38.6044	37.2762	31.5172	39.6793	29.3901	36.5172	41.0991	34.2899	33.8853	43.9065	38.3639	37.0528	38.0027	37.5456	30.3931	66.5872	29.4302	38.2176	37.3739	33.9053	30.6597	41.7112	50.7094	43.0545	62.4625	42.3256	41.5892	41.2006	87.9477	42.0521	52.4025	35.5597	37.3309
evm.model.chr21.786	MSTRG.8377	sp|Q9Y5K2|KLK4_HUMAN	Kallikrein-4	9622	KLK4	0.334128	0.360248	0.269218	0.346693	0.400841	0.36777	0.882376	0.514578	0.752725	0.333871	0.385723	0.798362	0.336162	0.259229	0.362154	0.144825	0.495655	0.735789	0.190052	0.277798	0.513667	0	0.411693	0.476732	0.456978	0.300046	0.456429	0.135024	0.518898	0.439998	0.383352	0.187121	0.23813	0.162341	0.377755	0.363465
evm.model.chr5.1040	MSTRG.13702	sp|Q9Y5J5|PHLA3_HUMAN	Pleckstrin homology-like domain family A member 3	23612	PHLDA3	5.3433	5.08614	2.994	4.68653	7.37611	4.11347	4.75014	5.39107	3.37642	3.8258	7.39202	5.06667	4.34312	5.9855	6.05616	3.02764	4.98981	4.9058	1.18486	4.71578	4.52271	0.998364	9.08295	5.04071	2.79278	5.4229	5.05177	3.35129	5.15223	3.05341	3.13603	1.79771	4.41706	1.52992	4.52077	4.12471
evm.model.chr3.708	MSTRG.10583	sp|Q9Y5J1|UTP18_HUMAN	U3 small nucleolar RNA-associated protein 18 homolog	51096	UTP18	12.3769	11.361	12.1763	16.55	13.059	14.0575	10.499	14.813	12.0241	12.2874	13.3683	12.0228	12.5004	11.7061	11.0624	21.5974	9.315	9.67587	27.5459	11.6491	12.4352	33.2216	11.8896	10.4724	11.7469	15.0985	13.0015	14.1873	8.78321	10.4434	16.1808	27.3123	12.0527	27.1832	10.7101	12.5214
evm.model.chr9.923	MSTRG.16816	sp|Q9Y5H0|PCDG3_HUMAN	Protocadherin gamma-A3	56112	PCDHGA3	1.24084	1.69809	2.16481	1.42727	2.82357	2.14046	2.40823	2.712	1.47217	1.45339	2.15209	1.97276	1.72756	3.62768	2.65694	1.0336	1.78061	2.06892	0.628498	2.48495	3.51076	0.703421	2.914	2.28487	2.27133	1.98914	2.07401	1.30294	3.10211	2.97813	1.79407	0.901762	2.27051	0.654547	2.48456	1.52248
evm.model.chr9.925	MSTRG.16818	sp|Q9Y5G9|PCDG4_HUMAN	Protocadherin gamma-A4	56111	PCDHGA4	1.05716	1.53184	1.60865	1.27657	1.76228	1.83597	2.41614	1.70906	1.73428	1.97904	1.60044	1.05691	1.65847	2.27481	2.36406	1.26378	1.57119	1.67588	0.721845	2.22081	2.48439	1.2676	2.054	2.2609	2.04014	1.78486	1.41527	1.73986	2.21002	2.03788	1.57375	0.750585	2.00512	0.878139	1.6571	1.53281
evm.model.chr9.927	MSTRG.16820	sp|Q9Y5G8|PCDG5_HUMAN	Protocadherin gamma-A5	56110	PCDHGA5	6.15239	6.22604	7.73678	6.86615	6.9602	6.25731	7.80417	5.23314	5.4484	6.18384	5.65589	5.50873	7.72205	9.36607	6.55583	5.64209	9.03626	8.20718	3.36	10.3539	10.0186	6.60343	10.6067	10.4107	7.63725	7.4766	7.69479	8.25213	12.2439	9.96541	5.05264	3.78319	6.34614	5.41757	8.40044	7.99716
evm.model.chr9.929	MSTRG.16822	sp|Q9Y5G7|PCDG6_HUMAN	Protocadherin gamma-A6	56109	PCDHGA6	18.6497	16.5506	19.4257	19.3445	21.2687	17.7282	24.9404	17.8295	27.3665	19.8381	21.6965	20.1593	25.4313	24.0787	27.9131	15.6198	25.3505	24.7232	8.38776	29.4189	23.9024	9.89081	24.2869	19.5605	25.4004	19.3966	22.3223	20.0267	25.4505	23.2224	17.2157	8.97441	22.0934	13.2754	20.7636	19.4711
evm.model.chr9.928	MSTRG.16821	sp|Q9Y5G1|PCDGF_HUMAN	Protocadherin gamma-B3	56102	PCDHGB3	1.26366	1.32609	2.044	1.28011	1.59822	1.57216	2.01989	1.44032	1.25133	1.37843	1.59443	1.37715	1.89826	2.19811	1.98987	1.1775	1.69364	2.05302	0.714861	2.15006	2.68982	1.28282	2.16202	1.83457	1.57643	2.06932	1.46311	1.74601	2.86474	2.19498	1.29533	1.02945	1.92837	1.25924	1.84855	1.97266
evm.model.chr9.917	MSTRG.16811	sp|Q9Y5E8|PCDBF_HUMAN	Protocadherin beta-15	56121	PCDHB15	7.77315	7.56851	6.45729	9.85694	7.94351	9.68018	6.91256	12.7006	4.94603	9.18765	9.33907	7.70965	9.09079	13.508	10.6491	9.75131	10.8723	8.97705	8.17968	15.461	13.9253	6.88378	12.1224	12.2576	10.7094	12.7803	11.7582	9.81577	11.3115	11.0944	6.44584	9.76945	8.6325	6.03601	8.8593	6.31179
evm.model.chr9.909	MSTRG.16805	sp|Q9Y5E3|PCDB6_HUMAN	Protocadherin beta-6	56130	PCDHB6	3.82398	2.03595	1.92679	3.08009	4.14748	2.13201	4.05997	2.81572	4.43029	3.33765	3.50877	4.34989	4.99352	2.0355	3.57342	2.37086	6.39276	5.57932	1.35007	3.04978	2.78593	1.62188	4.40525	2.80131	4.97189	1.63716	2.93362	2.87772	3.46433	3.36652	1.93038	0.675595	1.75637	1.86901	2.86141	2.14844
evm.model.chr9.912	MSTRG.16806	sp|Q9Y5E2|PCDB7_HUMAN	Protocadherin beta-7	56129	PCDHB7	2.96158	2.5601	3.56457	3.90597	4.60772	2.85902	4.37747	3.99768	5.18378	5.6246	3.64734	2.67777	3.86818	3.66131	4.37741	4.37787	3.9532	3.22787	1.18733	5.95511	5.15688	2.56153	5.63335	4.83564	4.10563	1.88976	3.17422	5.1373	4.17431	2.83488	3.29265	0.945202	4.90301	2.56231	4.47558	4.00534
evm.model.chr12.279	MSTRG.2348	sp|Q9Y5B9|SP16H_HUMAN	FACT complex subunit SPT16	11198	SUPT16H	14.5049	13.4626	15.088	16.1543	14.0228	16.271	14.327	15.2921	15.7855	17.0619	15.2462	15.4094	15.8325	16.7928	15.1332	21.4183	13.1842	14.448	41.1818	14.942	15.9117	22.1322	15.1716	16.0154	15.2142	17.3933	15.087	16.434	15.0131	15.171	16.7523	41.4245	16.6971	29.6618	16.5984	16.9244
evm.model.chr20.9	MSTRG.7420	sp|Q9Y5B0|CTDP1_HUMAN	RNA polymerase II subunit A C-terminal domain phosphatase	9150	CTDP1	8.28179	9.76278	9.50776	9.39553	9.43286	12.0752	9.29473	10.8467	6.18256	9.0512	8.99277	7.8094	10.3233	8.00419	8.69677	13.6302	7.85984	9.2421	16.8871	10.6586	10.3074	16.3856	9.93973	10.8487	8.70834	12.0335	8.85381	10.7727	8.98073	8.37537	9.85552	16.9257	9.36385	14.7074	9.9291	9.47914
evm.model.chr7.670	MSTRG.15546	sp|Q9Y5A7|NUB1_HUMAN	NEDD8 ultimate buster 1	51667	NUB1	7.32839	4.18717	5.92427	6.63748	5.03142	6.35297	5.42968	5.25485	5.55474	6.42516	4.90928	5.27969	5.76059	7.33602	5.87505	8.66861	4.39592	5.39452	10.3473	5.76904	7.32272	12.123	5.30362	6.47028	7.88244	7.5568	5.76414	6.67286	5.5582	7.07235	10.3919	10.8606	8.54967	9.12876	6.26679	8.72908
evm.model.chr5.771	MSTRG.13473	sp|Q9Y597|KCTD3_HUMAN	BTB/POZ domain-containing protein KCTD3	51133	KCTD3	52.6827	44.0756	39.5922	50.214	53.4554	43.3187	53.8009	51.8887	66.5723	57.1354	54.3893	61.6919	55.6353	50.4435	51.5735	39.5386	48.6623	47.9066	32.8594	49.5663	42.043	33.5948	50.3915	44.2267	47.7779	44.5792	45.2164	51.5605	42.5432	43.2032	43.3059	31.1701	44.9818	38.3563	51.186	48.7644
evm.model.chr7.58	MSTRG.15058	sp|Q9Y574|ASB4_HUMAN	Ankyrin repeat and SOCS box protein 4	51666	ASB4	0.581128	1.03802	0.445032	0.624808	0.702404	0.745783	2.62869	0.824366	0.621951	1.13351	1.2018	2.26823	0.398729	1.04128	2.35438	0.794695	0.587475	0.706993	0.0786723	0.552531	0.999638	0.125949	0.770557	1.3023	4.71822	1.44003	2.02341	0.17068	5.64379	5.91465	0.773397	0.138709	0.484591	0.150185	0.954156	0.792128
evm.model.chr6.889	MSTRG.14732	sp|Q9Y573|IPP_HUMAN	Actin-binding protein IPP	3652	IPP	10.467	10.1249	7.21134	12.4644	13.4453	12.2886	7.2745	10.2523	11.6727	8.2786	9.93969	9.36033	7.77814	12.2207	9.59661	12.971	8.96731	8.48053	30.7378	9.95669	12.3876	17.0753	12.0177	10.9982	9.06379	11.9367	11.9552	10.8574	11.6181	9.89107	10.5827	31.2755	11.607	20.6618	11.4746	12.2846
evm.model.chr6.801	MSTRG.14666	sp|Q9Y548|YIPF1_HUMAN	Protein YIPF1	54432	YIPF1	25.4692	28.2777	25.2014	38.7082	39.8603	27.2672	24.5031	33.5634	37.8186	36.1357	36.3418	41.6611	19.9896	32.1019	38.3128	33.1846	27.9843	35.1741	28.1782	38.8118	36.149	40.9053	35.7015	41.9057	37.591	33.1202	28.9887	28.9511	31.6699	42.5679	32.042	32.7334	36.5438	34.3184	31.2309	43.1776
evm.model.chr5.1022	MSTRG.13690	sp|Q9Y543|HES2_HUMAN	Transcription factor HES-2	54626	HES2	1.26563	1.19783	1.89713	0.489814	0.798178	1.03782	1.39906	1.25629	0.222099	0.877122	0.624103	0.540935	0.875154	1.13847	0.524307	0.88499	0.480823	1.08093	0.315679	1.25873	1.04691	0.29466	1.14443	1.43493	0.754929	1.1157	0.793554	1.1983	1.06825	0.484933	1.33445	0.342295	1.32808	0.425765	1.0166	1.01762
evm.model.chr4.1295	MSTRG.12740	sp|Q9Y534|CSDC2_HUMAN	Cold shock domain-containing protein C2	27254	CSDC2	0.00575681	0	0.0129547	0.0204103	0.0133767	0.0187603	0.0512858	0	0.0335898	0.0124452	0.0127252	0.0246335	0.00630776	0	0.0104846	0	0.0341698	0.0286462	0.0399756	0	0.0283899	0.0757203	0	0.00786322	0.019727	0.0380522	0.0129209	0.00970687	0.0227629	0.0270407	0.0379782	0.0334716	0.0300144	0.0307503	0.0118457	0.0267761
evm.model.chr5.915	MSTRG.13594	sp|Q9Y520|PRC2C_HUMAN	Protein PRRC2C	23215	PRRC2C	34.3279	30.6511	61.3978	35.4304	32.4491	41.574	44.1912	42.8136	38.2746	41.391	34.9831	37.9223	43.7154	44.2597	40.8056	44.8852	33.0776	44.414	70.6624	40.1135	46.4071	57.8434	36.526	39.0705	44.3133	46.7341	41.9004	43.7221	43.6424	53.1454	47.3919	71.0186	49.8349	51.2505	46.6488	47.1257
evm.model.chr4.175	evm.TU.chr4.175	sp|Q9Y4Z2|NGN3_HUMAN	Neurogenin-3	50674	NEUROG3	0	0	0	0	0	0	0	0	0	0	0	0	0	0	0	0	0	0	0	0	0	0	0	0	0	0	0	0	0	0	0	0	0	0	0	0
evm.model.chr9.100	MSTRG.16121	sp|Q9Y4Z0|LSM4_HUMAN	U6 snRNA-associated Sm-like protein LSm4	25804	LSM4	20.9548	28.3644	14.676	26.7957	24.0881	29.1772	14.7748	25.9818	22.9041	21.6407	20.4406	19.2342	17.2627	22.1465	23.2179	39.531	18.2214	17.6379	45.1183	23.0566	19.6648	52.544	20.5967	20.9302	13.5338	23.3383	22.637	16.9038	19.0926	13.0919	20.427	55.2631	21.9433	40.3172	19.0205	17.393
evm.model.chr7.282	MSTRG.15234	sp|Q9Y4Y9|LSM5_HUMAN	U6 snRNA-associated Sm-like protein LSm5	23658	LSM5	3.26848	3.5347	6.39734	4.90301	4.10833	3.69512	4.29017	5.70496	5.52567	3.87172	3.32158	3.72698	3.92589	7.40516	5.49527	8.42212	4.08778	2.52288	11.0128	2.16876	4.47856	5.40654	3.35467	3.51953	5.67172	3.69673	3.36736	5.05729	2.9006	4.38039	4.19147	12.1744	5.14027	5.97254	4.51231	3.06713
evm.model.chr12.188	MSTRG.2268	sp|Q9Y4X5|ARI1_HUMAN	E3 ubiquitin-protein ligase ARIH1	25820	ARIH1	3.33161	2.81493	3.54512	3.41873	3.2647	3.00626	2.76774	2.80785	3.07311	3.80582	3.18088	3.14628	2.99341	3.72768	4.09395	3.57634	3.2692	3.23189	3.24792	3.81514	4.57085	4.3052	3.75762	3.93463	3.94664	3.88262	3.93045	4.66423	4.13135	3.73997	4.12016	3.68258	4.78689	3.87334	4.28805	4.38446
evm.model.chr13.265	MSTRG.3091	sp|Q9Y4X4|KLF12_HUMAN	Krueppel-like factor 12	11278	KLF12	65.5178	61.4452	96.2708	81.1516	55.7346	72.3328	106.074	71.5861	123.062	102.341	74.3443	94.3277	87.9262	79.6463	105.243	122.166	63.8251	93.109	155.785	99.596	134.822	385.505	88.6011	90.1678	113.597	110.305	96.7297	89.2834	110.217	154.625	77.0615	168.097	114.188	172.057	91.7484	90.2782
evm.model.chrX.319	MSTRG.17250	sp|Q9Y4X0|AMMR1_HUMAN	AMME syndrome candidate gene 1 protein	9949	AMMECR1	15.4176	21.4195	18.5888	20.4099	18.113	21.389	19.0179	25.4425	19.8311	21.2327	20.0955	20.1087	22.2432	20.4447	16.1093	31.0393	16.243	17.2467	52.7384	17.052	21.5255	41.9834	18.044	18.1834	22.4747	40.4808	26.4635	27.5464	17.2549	24.6706	21.4624	51.1028	17.9053	34.5237	19.0747	18.5188
evm.model.chrX.496	MSTRG.17381	sp|Q9Y4W2|LAS1L_HUMAN	Ribosomal biogenesis protein LAS1L	81887	LAS1L	17.0919	13.9917	22.0989	16.5229	14.0472	14.7475	18.6036	16.3816	16.3775	16.7753	15.2896	13.998	18.0988	13.2539	18.6603	20.9818	14.2391	15.5045	22.0539	18.1354	22.0083	24.8591	17.6867	15.8826	20.709	17.2133	18.9027	21.1702	17.6868	16.8272	20.5256	19.5699	21.25	22.0036	14.9652	18.4834
evm.model.chr24.551	MSTRG.9967	sp|Q9Y4P8|WIPI2_HUMAN	WD repeat domain phosphoinositide-interacting protein 2	26100	WIPI2	107.827	87.7945	99.0414	115.019	105.191	94.4723	93.6586	110.922	88.9022	103.469	121.599	95.683	108.384	108.049	96.9888	104.179	91.1791	95.4288	88.3324	104.959	109.86	112.506	106.967	108.923	95.0991	96.4993	93.9505	98.47	109.425	103.803	127.176	97.5092	112.379	98.9997	107.332	98.8515
evm.model.chr16.205	MSTRG.4312	sp|Q9Y4L1|HYOU1_HUMAN	Hypoxia up-regulated protein 1	10525	HYOU1	66.5101	101.178	104.952	77.7591	76.3306	144.825	94.3707	138.055	98.4608	92.8411	106.451	77.6463	183.149	89.9714	74.991	112.276	89.6955	94.4095	135.237	118.504	125.835	164.375	101.448	107.905	79.142	153.109	143.218	131.186	90.9849	92.8821	121.793	160.438	105.407	153.418	87.9611	96.4772
evm.model.chr12.431	MSTRG.2477	sp|Q9Y4K4|M4K5_HUMAN	Mitogen-activated protein kinase kinase kinase kinase 5	11183	MAP4K5	37.5285	32.4018	50.8944	43.8806	46.3759	36.9435	47.0943	38.5107	53.1106	52.9742	42.9055	39.2412	47.3644	49.6275	44.7529	34.7087	44.3688	44.9355	29.116	36.662	43.438	36.6482	42.6196	38.8783	49.7972	39.9322	39.6612	60.3353	57.7628	54.0785	42.55	27.6887	48.0268	37.3399	52.3337	47.0985
evm.model.chr11.189	MSTRG.1877	sp|Q9Y4K1|CRBG1_HUMAN	Beta/gamma crystallin domain-containing protein 1	202	CRYBG1	219.035	148.192	114.15	213.45	214.738	145.424	212.25	150.693	214.891	280.798	214.457	236.321	176.046	260.311	302.325	218.815	237.057	214.199	122.6	162.013	280.595	156.917	251.99	212.776	245.214	197.732	196.386	207.035	271.355	301.997	238.26	152.993	359.931	125.833	288.376	288.866
evm.model.chr20.102	MSTRG.7481	sp|Q9Y4J8|DTNA_HUMAN	Dystrobrevin alpha	1837	DTNA	5.53902	2.34213	3.15076	2.98172	5.22965	2.77045	2.50248	2.50484	2.83708	2.16583	3.91988	1.01966	7.28366	2.46366	3.17588	1.60998	7.04336	7.50391	4.33884	5.80193	4.8925	3.14906	11.2532	5.33964	10.346	5.34011	8.8677	11.3859	8.04061	9.66678	2.79056	1.01643	3.59195	22.237	6.17473	6.36226
evm.model.chr12.537	MSTRG.2559	sp|Q9Y4I1|MYO5A_HUMAN	Unconventional myosin-Va	4644	MYO5A	31.3892	22.398	20.3382	29.8516	31.1006	27.8678	38.3626	26.8771	50.0475	38.0468	38.197	50.312	22.6814	27.0126	29.97	33.3258	31.2504	28.3569	35.2818	15.2722	20.4747	25.3105	29.582	27.7789	22.4188	27.3838	27.6915	24.0136	28.0672	28.31	28.869	29.9777	22.0396	27.462	28.0783	27.4369
evm.model.chr13.370	MSTRG.3158	sp|Q9Y4H2|IRS2_HUMAN	Insulin receptor substrate 2	8660	IRS2	101.088	53.5801	75.5854	38.4487	34.7838	64.1698	43.0078	66.4219	20.2976	33.0258	38.714	35.2818	41.1896	90.6342	43.2764	27.6658	30.4077	38.0642	22.1161	86.5918	85.5712	18.8344	56.1877	68.349	61.4343	65.7131	59.5579	18.3431	85.5721	63.1051	115.158	42.0713	110.365	21.6052	50.6103	63.6732
evm.model.chr12.479	MSTRG.2520	sp|Q9Y4G6|TLN2_HUMAN	Talin-2	83660	TLN2	27.085	11.7137	14.4653	19.9138	23.66	12.7838	11.5193	14.4484	21.3302	17.8562	19.6936	20.7527	14.8673	22.8277	25.8261	11.9722	22.1927	24.8548	2.55971	15.9119	18.6286	3.29963	20.1251	23.689	25.8677	20.0889	19.8756	13.4341	29.73	32.0789	12.0127	7.40713	24.9724	6.05036	27.3224	35.7135
evm.model.chr3.397	MSTRG.10325	sp|Q9Y4G2|PKHM1_HUMAN	Pleckstrin homology domain-containing family M member 1	9842	PLEKHM1	64.7733	55.4215	68.721	63.1022	49.4925	57.9255	50.2866	59.1293	40.368	52.6862	48.3584	45.9236	50.175	44.9793	50.8802	75.2758	39.5958	42.5313	113.43	42.1629	64.0567	85.906	50.0947	51.6234	48.8865	56.372	51.7724	45.1922	51.1856	45.7362	63.5491	92.3152	53.757	80.5326	52.1079	44.9255
evm.model.chr19.654	MSTRG.6082	sp|Q9Y4F5|C170B_HUMAN	Centrosomal protein of 170 kDa protein B	283638	CEP170B	55.5963	63.3709	57.7958	39.0239	47.0592	56.3467	77.6799	57.1403	55.1142	45.3956	75.6661	51.858	69.59	47.1236	43.8853	35.8315	60.8058	44.3767	24.6888	48.1009	38.082	26.2524	63.9595	46.9428	29.9227	60.5931	73.6424	76.3134	49.8764	31.5476	87.6354	23.1286	34.0113	43.928	41.5755	34.5849
evm.model.chr13.331	MSTRG.3135	sp|Q9Y4F1|FARP1_HUMAN	FERM, ARHGEF and pleckstrin domain-containing protein 1	10160	FARP1	22.498	23.2687	17.7758	23.2529	23.3527	23.6504	33.0629	33.6068	28.7785	29.063	28.7877	31.1628	29.536	27.2152	26.3982	24.633	31.1792	30.2889	17.5372	29.3435	23.2725	12.5277	34.6387	30.586	24.4805	28.9359	33.6426	34.932	30.5344	31.4098	25.5259	12.4119	15.6572	16.8167	19.8851	23.0745
evm.model.chr4.649	MSTRG.12199	sp|Q9Y4E8|UBP15_HUMAN	Ubiquitin carboxyl-terminal hydrolase 15	9958	USP15	15.097	13.7645	16.2109	15.6114	14.6415	15.5321	12.6702	15.1541	17.093	17.9175	15.0467	13.761	14.4259	20.3122	15.8218	21.9006	13.3358	13.4589	25.6463	14.2583	18.16	24.3052	15.9572	15.561	16.428	19.1732	16.136	20.8129	15.5892	15.0625	17.6068	27.7896	17.6963	25.23	17.1059	17.6318
evm.model.chr2.674	MSTRG.6623	sp|Q9Y4E5|ZN451_HUMAN	E3 SUMO-protein ligase ZNF451	26036	ZNF451	21.5259	16.0638	20.7882	21.0056	20.9656	16.6199	17.3887	19.3351	17.6355	23.8331	20.325	20.3079	19.3254	20.3814	21.2824	25.9112	19.5942	20.0747	26.7815	22.5097	23.6168	27.6033	22.2572	20.5884	21.0405	18.3154	19.6479	18.2772	20.9006	21.2654	23.9092	27.8401	23.8125	26.6212	23.4443	25.863
evm.model.chr17.412	MSTRG.5070	sp|Q9Y4D8|HECD4_HUMAN	Probable E3 ubiquitin-protein ligase HECTD4	-	HECTD4	258.655	232.379	250.352	250.82	254.94	228.363	278.728	254.189	229.622	268.066	250.317	273.255	219.457	246.797	280.162	253.178	253.939	259.016	333.833	268.512	277.016	350.53	282.981	263.803	281.321	295.897	226.356	257.738	323.447	284.814	232.543	341.482	250.527	350.185	273.362	269.56
evm.model.chr22.615	MSTRG.8991	sp|Q9Y4D7|PLXD1_HUMAN	Plexin-D1	23129	PLXND1	316.006	220.477	181.962	248.526	275.654	237.096	442.926	313.687	191.6	279.998	304.234	350.968	301.765	252.016	259.842	219.832	258.192	266.09	104.946	231.03	277.189	98.6556	494.212	315.786	427.987	265.066	285.472	298.999	490.322	352.847	258.736	115.007	213.284	206.919	324.526	252.617
evm.model.chr5.377	MSTRG.13185	sp|Q9Y4D2|DGLA_HUMAN	Sn1-specific diacylglycerol lipase alpha	747	DAGLA	0.235787	0.688078	0.379401	0.307717	0.378362	0.461524	0.969777	0.397016	0.51972	0.323197	0.533036	0.394518	0.492847	0.248894	0.247351	0.441183	0.644104	0.622004	0.277931	0.229397	0.24889	0.156273	0.436865	0.583029	0.356104	1.51105	0.592254	1.12217	0.429123	0.447715	0.333397	0.145287	0.220441	0.454521	0.56431	0.342361
evm.model.chr5.378	MSTRG.13186	sp|Q9Y4D2|DGLA_HUMAN	Sn1-specific diacylglycerol lipase alpha	747	DAGLA	1.66496	3.18873	1.94229	2.06143	1.81061	2.6575	4.90099	2.00922	2.52175	2.70049	2.15039	2.49736	2.8381	1.79486	1.44926	2.4001	4.12324	3.16314	1.94604	1.78472	1.72229	0.893774	2.27648	3.51622	2.08677	6.32708	2.41148	5.36702	1.82268	2.43516	1.98105	0.83388	1.1981	2.1599	2.40177	1.38094
evm.model.chr12.646	MSTRG.2649	sp|Q9Y4D1|DAAM1_HUMAN	Disheveled-associated activator of morphogenesis 1	23002	DAAM1	31.5097	20.4035	24.5789	23.2018	21.537	25.9737	27.8735	24.935	22.6187	29.4612	21.8341	23.562	23.0926	27.7212	35.4511	42.4019	22.5755	27.3903	49.4168	29.2177	36.0514	42.6448	28.7618	28.8629	50.7069	46.1528	53.153	32.4824	41.2037	51.0027	22.9427	39.7447	32.4923	48.1237	26.6944	34.7813
evm.model.chr17.389	MSTRG.5052	sp|Q9Y4C8|RBM19_HUMAN	Probable RNA-binding protein 19	9904	RBM19	33.2776	46.2118	49.0353	39.5498	34.1324	47.7212	36.6434	51.5552	28.0445	37.8365	35.3572	34.5942	37.9115	37.9376	34.3584	45.9655	32.6768	35.1206	51.6918	44.3765	41.8659	53.4996	36.0241	41.8695	30.7616	46.3272	38.9758	41.2921	35.5464	31.2511	42.3804	58.3182	37.4798	46.589	33.4169	41.1766
evm.model.chr1.156	MSTRG.118	sp|Q9Y4C4|MFHA1_HUMAN	Malignant fibrous histiocytoma-amplified sequence 1	9258	MFHAS1	34.4142	44.3701	35.8518	33.1485	41.7027	39.8618	32.1046	36.8132	21.9668	34.9928	37.7501	31.9872	34.5884	32.2701	33.7196	40.1403	42.612	37.0868	18.5084	26.1643	25.5552	23.6304	38.4548	34.3604	23.0704	28.1986	28.0762	23.7799	29.9718	20.9002	28.6495	19.4703	24.7072	28.6762	37.4749	32.5817
evm.model.chr10.412	MSTRG.1149	sp|Q9Y4C1|KDM3A_HUMAN	Lysine-specific demethylase 3A	55818	KDM3A	24.7714	27.6608	32.8839	27.5732	26.7993	28.4945	25.1195	29.6455	25.9121	29.0945	26.4777	31.5617	23.8581	24.9436	26.5722	35.3893	27.9727	25.9607	35.5024	23.8416	28.9712	43.3553	24.9179	23.9228	26.6444	30.6165	24.8799	33.5093	25.5445	27.5525	24.9239	35.3245	27.6351	37.519	26.8035	28.8831
evm.model.chr22.426	MSTRG.8831	sp|Q9Y4B6|DCAF1_HUMAN	DDB1- and CUL4-associated factor 1	9730	DCAF1	51.3827	59.7367	63.4122	59.3051	55.5174	67.2057	51.2401	57.2854	45.8818	61.8074	54.8978	51.8512	55.7414	57.973	56.152	91.1474	56.3145	54.0874	118.158	70.566	67.6915	111.47	62.1378	67.4177	55.845	78.1311	63.5275	85.0374	62.9297	53.7543	70.0301	115.373	63.7611	104.194	64.0741	71.1625
evm.model.chr3.1468	MSTRG.11213	sp|Q9Y4B5|MTCL1_HUMAN	Microtubule cross-linking factor 1	23255	MTCL1	0.420605	0.167702	0.110848	0.184191	0.209208	0.46829	0	0.625219	0.096684	0.110271	0.318975	0.099647	0.183789	0.117446	0.00259345	0.281434	0.405077	0	0	0	0	0	0.285501	0.0435887	0.111013	0.0704693	0	0.13983	0	0	0	0	0.0229967	0	0.0132521	0
evm.model.chr20.214	MSTRG.7562	sp|Q9Y4B5|MTCL1_HUMAN	Microtubule cross-linking factor 1	23255	MTCL1	42.1933	41.4492	44.66	25.427	40.6206	39.6293	49.9908	38.3183	12.7184	27.9089	27.0503	18.6011	34.1192	38.5551	23.1025	23.4605	24.0626	30.4682	12.8849	54.3462	33.1303	16.3848	41.033	40.518	22.7182	32.1172	24.3365	34.607	23.9306	10.981	36.3771	16.8406	31.06	35.0264	45.8639	28.8089
evm.model.chr22.423	MSTRG.8828	sp|Q9Y4B4|ARIP4_HUMAN	Helicase ARIP4	23132	RAD54L2	66.146	42.6637	52.2717	58.1264	58.5575	50.663	40.6939	50.6514	32.8542	52.9445	58.0305	45.8842	48.5057	70.8887	65.0713	63.3627	47.8591	53.0957	58.2769	63.0195	73.033	57.688	77.7674	81.1294	57.501	48.9922	41.4712	35.9721	76.2703	56.9676	78.5524	61.334	64.3233	50.1311	66.3561	81.2663
evm.model.chr7.337	MSTRG.15281	sp|Q9Y4A8|NF2L3_HUMAN	Nuclear factor erythroid 2-related factor 3	9603	NFE2L3	0.293341	0.362078	0.140781	0.299036	0.167739	0.766841	0.122554	0.241237	0.319992	0.295436	0.309914	0.2188	0.260651	0.400667	0.276014	1.57538	0.343747	0.316003	2.5282	0.279856	0.483996	2.15044	0.2999	0.32303	0.41256	1.23657	0.460086	0.707086	0.20711	0.453952	0.472513	2.35854	0.202155	1.27438	0.24005	0.153311
evm.model.chr24.511	MSTRG.9935	sp|Q9Y4A5|TRRAP_HUMAN	Transformation/transcription domain-associated protein	8295	TRRAP	3.88236	5.40672	4.09437	5.04498	3.74509	5.22915	3.89049	4.7137	3.02026	3.67939	3.99381	3.5931	2.77312	4.33406	3.93046	5.60159	3.7863	3.61087	5.81793	4.60061	3.98358	5.65336	5.09873	4.19479	3.24008	4.51035	3.58535	5.63642	4.50373	2.10122	3.41026	5.89726	3.4575	6.30564	4.81895	3.67469
evm.model.chr24.512	MSTRG.9936	sp|Q9Y4A5|TRRAP_HUMAN	Transformation/transcription domain-associated protein	8295	TRRAP	273.755	310.177	310.653	314.059	271.137	289.755	265.516	314.502	208.798	300.156	269.908	265.214	212.767	256.433	255.549	372.226	253.796	243.456	395.862	296.723	297.489	433.204	309.029	286.789	248.69	338.101	249.671	355.404	292.338	231.171	281.364	453.62	274.825	407.641	278.555	296.908
evm.model.chr9.540	MSTRG.16503	sp|Q9Y496|KIF3A_HUMAN	Kinesin-like protein KIF3A	11127	KIF3A	9.40247	9.66369	15.5559	10.1493	9.93785	10.2979	13.014	11.5027	14.5866	14.9039	10.8468	11.2832	10.5044	12.9291	12.1462	10.2327	10.3116	11.6406	9.21902	11.9473	13.2028	8.8104	10.4729	11.2399	15.0152	14.7089	14.334	16.398	13.5389	16.04	13.3545	10.2779	14.5744	11.0514	13.2089	11.4836
evm.model.chr3.1607	MSTRG.11333	sp|Q9Y490|TLN1_HUMAN	Talin-1	7094	TLN1	6176.61	2631.91	3310.27	4221.9	5533.03	3271.8	1901.64	2760.31	2143.98	3421.66	4648.54	3557.53	3055.73	6107.22	5648.75	3674.67	4111.08	4090.41	2901.65	4025.13	4865.53	3776.41	6178.9	5606.86	4199.02	3254.65	4626.04	1897.68	6284.8	4982.76	3979.14	3526.71	4873.7	2954.29	5716.74	6389.97
evm.model.chr9.616	MSTRG.16561	sp|Q9Y485|DMXL1_HUMAN	DmX-like protein 1	1657	DMXL1	16.0472	11.7214	13.5908	15.788	16.375	13.2062	13.1272	13.647	14.3636	15.6782	16.3888	14.8221	14.7925	16.7487	16.5383	18.7101	14.5446	14.7176	25.9927	13.8122	17.8532	19.276	16.1554	14.5159	17.4694	15.9002	15.5971	14.4105	15.9371	16.0903	18.8779	24.1487	17.244	20.2511	16.1054	16.4901
evm.model.chrX.439	MSTRG.17339	sp|Q9Y484|WIPI4_HUMAN	WD repeat domain phosphoinositide-interacting protein 4	11152	WDR45	89.0325	46.5446	72.0478	71.4983	62.5118	50.8758	64.9491	63.8233	59.263	75.4095	65.7941	61.3842	72.2576	67.8316	75.7976	60.141	58.1911	67.3884	43.9314	64.2358	74.0997	53.0024	60.7713	69.0232	84.2124	53.0935	55.72	45.4943	69.8964	91.3544	150.895	47.2297	114.806	54.5793	74.8129	90.6192
evm.model.chr6.591	MSTRG.14513	sp|Q9Y483|MTF2_HUMAN	Metal-response element-binding transcription factor 2	22823	MTF2	5.78857	6.78546	7.41674	7.61514	6.08042	7.4959	5.7839	6.56987	7.15318	6.91408	6.1733	5.83236	6.84298	6.88912	6.86586	11.7727	6.80355	5.90869	25.7757	6.84258	8.08977	14.8524	7.40568	7.32189	8.16681	9.56226	7.03325	8.75636	8.00801	7.57393	7.45774	22.9234	7.67888	21.491	7.14078	7.76756
evm.model.chr15.505	MSTRG.4058	sp|Q9Y468|LMBL1_HUMAN	Lethal(3)malignant brain tumor-like protein 1	26013	L3MBTL1	4.81827	6.03198	7.6695	4.53911	4.48373	5.85763	4.37986	5.93389	4.17797	5.58182	4.13227	3.71421	4.98933	5.45818	5.79743	5.60189	4.75673	5.60538	5.98137	8.35205	9.08234	6.97804	5.94039	7.42387	6.21441	8.60975	7.79492	5.83886	8.53874	7.16196	8.69312	7.4892	8.50474	6.45579	5.57631	6.71078
evm.model.chr12.273	MSTRG.2342	sp|Q9Y467|SALL2_HUMAN	Sal-like protein 2	6297	SALL2	1.951	2.00263	0.853427	3.15422	2.47336	1.3706	4.13062	3.54465	5.89665	2.55572	3.0449	3.53759	2.99469	1.0403	2.88657	2.11645	2.77376	3.1454	6.26745	2.6149	1.34484	4.17526	1.85803	0.94365	4.96555	2.82801	1.54591	3.61496	1.34676	2.0278	1.48364	4.75934	1.26466	8.09664	1.48506	1.04113
evm.model.chr11.174	evm.TU.chr11.174	sp|Q9Y466|NR2E1_HUMAN	Nuclear receptor subfamily 2 group E member 1	7101	NR2E1	0.3293	0.189147	0.380832	0.146858	0.18202	0.153069	0.295969	0.288874	0.246015	0	0.268442	0.216876	0.155891	0.285956	0.145756	0.423231	0.164227	0.450176	0.642619	0.242067	0	0.276929	0.194817	0.196726	0.108515	0.219019	0.163751	0.148305	0.0995152	0.384448	0.297313	0.404539	0.072867	0.259964	0.155176	0.398037
evm.model.chrX.374	MSTRG.17287	sp|Q9Y462|ZN711_HUMAN	Zinc finger protein 711	7552	ZNF711	0.807862	0.702652	0.854821	0.908943	0.579249	1.2227	0.971642	0.696183	0.847367	1.35595	0.641397	0.386217	0.879647	1.86901	1.57326	3.65996	1.16358	1.24923	6.61879	2.40927	2.43156	4.64088	1.77416	1.85424	3.6963	3.44529	2.70266	5.08951	3.40516	2.73045	3.03294	7.11199	1.88221	8.97406	1.66369	1.95015
evm.model.chr12.355	MSTRG.2408	sp|Q9Y448|SKAP_HUMAN	Small kinetochore-associated protein	90417	KNSTRN	1.93197	2.18617	1.77298	2.32408	2.42882	2.56933	1.85667	2.04007	2.57885	2.61341	2.09597	2.72983	1.85668	2.14571	2.25538	4.66335	1.72118	2.17885	11.3299	1.62217	1.89139	5.95727	1.83436	2.43619	2.63237	3.12051	1.92004	1.64045	2.02552	3.18537	3.56624	9.35984	3.23758	6.86896	2.50279	2.67746
evm.model.chr1.933	MSTRG.717	sp|Q9Y426|C2CD2_HUMAN	C2 domain-containing protein 2	25966	C2CD2	94.7678	52.4714	53.9494	82.5021	94.1952	57.396	44.4815	55.4662	54.0386	75.3968	108.603	92.878	88.7296	80.4178	80.7244	63.136	74.4366	77.5055	49.8721	67.9561	75.5668	20.9657	87.7017	75.911	70.7166	67.5309	65.1932	30.2308	97.8362	86.9701	54.8117	59.1452	68.3244	43.6115	81.8538	77.5358
evm.model.chr21.677	MSTRG.8291	sp|Q9Y3X0|CCDC9_HUMAN	Coiled-coil domain-containing protein 9	26093	CCDC9	97.8583	80.2326	83.0678	90.6449	75.3437	72.6964	103.322	104.757	74.6418	83.391	91.6804	96.2256	85.2823	65.7016	79.0758	77.299	75.6682	84.6293	72.2411	78.9169	78.9594	80.4288	69.2917	73.6154	71.9819	72.0896	54.9766	67.947	80.4742	68.9888	108.05	65.0399	78.2806	77.7699	84.4599	93.4406
evm.model.chr1.1021	MSTRG.784	sp|Q9Y3R5|DOP2_HUMAN	Protein dopey-2	9980	DOP1B	78.279	81.1468	75.0442	71.769	59.1425	77.3663	98.2481	69.4714	68.5125	81.595	67.0661	72.2221	92.7041	86.0744	67.0293	76.9286	64.2356	79.3639	62.3249	77.9373	76.9827	71.873	75.757	80.9067	95.6474	84.839	76.6008	100.966	82.7621	92.3403	86.5982	81.1439	73.6361	70.5086	72.1738	80.1715
evm.model.chr4.626	MSTRG.12179	sp|Q9Y3R0|GRIP1_HUMAN	Glutamate receptor-interacting protein 1	23426	GRIP1	0.0806428	0.128015	0.128271	0.144719	0.0750596	0.22205	0.477976	0.185185	0.0750429	0.0859997	0.0720283	0.0709376	0.125606	0.382172	0.232338	0.225912	0.117217	0.122259	0.149983	0.180752	0.393937	0.0995418	0.205749	0.214952	0.0872834	0.869294	0.109565	0.614635	0.0448712	0.0608991	0.553789	0.167105	0.405377	0.225417	0.232524	0.22401
evm.model.chr12.193	MSTRG.2270	sp|Q9Y3Q4|HCN4_HUMAN	Potassium/sodium hyperpolarization-activated cyclic nucleotide-gated channel 4	10021	HCN4	0	0.0197626	0.0145933	0.0866031	0.0411565	0.0524728	0.0152612	0.056879	1.11534	0.00441165	0.162249	0.023915	0.0522079	0.0481274	0.0813124	0.031444	0.403447	0.730417	0.158655	0.0252786	0.568066	1.80021	0.097044	0.0139366	0.0532498	0.045072	0.0135953	0.0800788	0.0236725	0.0272984	0.00555689	0.0637849	0.0214779	1.12933	0.00913987	0.018201
evm.model.chr19.183	MSTRG.5738	sp|Q9Y3Q3|TMED3_HUMAN	Transmembrane emp24 domain-containing protein 3	23423	TMED3	6.71067	10.8716	2.04985	11.9555	11.7943	10.2784	9.63275	5.36875	13.2776	8.32222	8.39203	9.92951	10.1081	5.64068	8.37845	7.98781	14.5423	9.68577	5.72655	5.67028	3.28996	8.23021	5.93696	7.45754	5.45352	6.35381	7.66215	5.19163	5.78833	5.60352	4.72877	5.88466	3.5712	6.95563	6.31152	3.60606
evm.model.unplace1046.2	MSTRG.17537	sp|Q9Y3Q0|NALD2_HUMAN	N-acetylated-alpha-linked acidic dipeptidase 2	10003	NAALAD2	0.0576746	0.0597448	0.113101	0.0681525	0.0237727	0.0751303	0.0691604	0.0569412	0.0148627	0.062671	0.0487143	0.0326335	0.0845965	0.158728	0.085314	0.159317	0.143869	0.191884	0.0380789	0.14005	0.157041	0.108444	0.12073	0.25515	0.288867	0.221398	0.197099	0.40345	0.31686	0.325377	0.239696	0.0911466	0.174516	0.166212	0.133462	0.251068
evm.model.chr3.1602	MSTRG.11327	sp|Q9Y3P8|SIT1_HUMAN	Signaling threshold-regulating transmembrane adapter 1	27240	SIT1	2481.33	3017.94	1579	1976.13	1842.25	3225.36	3754.59	3598.98	2009.65	2073.88	2160.44	2955.61	2848.63	1646.31	1463.17	3654.55	2191.71	1748.96	4230.18	2559.85	1723.92	3057.26	1881.46	1453.97	2606.71	2982.94	1539.01	2299.99	1871.76	3013.4	2707.87	3473.68	1456.1	3684.58	1808.64	2175.54
evm.model.chr13.141	MSTRG.3001	sp|Q9Y3M8|STA13_HUMAN	StAR-related lipid transfer protein 13	90627	STARD13	98.6373	137.494	117.869	123.807	109.161	119.21	131.772	140.661	91.5384	117.618	110.025	118.068	112.428	113.808	104.747	95.3498	110.843	117.254	43.092	153.241	121.418	61.8466	131.619	151.943	122.791	153.943	172.492	187.79	152.106	124.787	114.052	46.976	110.991	79.3271	118.219	124.548
evm.model.chrX.82	MSTRG.17090	sp|Q9Y3L5|RAP2C_HUMAN	Ras-related protein Rap-2c	57826	RAP2C	35.4248	44.4233	42.4829	46.2996	45.7318	54.1343	33.0879	49.1407	45.144	50.0434	40.0665	43.1416	43.1455	59.1064	49.1713	60.2354	37.1614	42.5776	81.1603	45.9836	52.6747	66.8578	45.9944	50.6952	41.4936	57.3527	49.4344	45.7884	43.1684	53.0212	47.7397	80.173	59.0262	56.0913	46.4514	47.9545
evm.model.chr19.606	MSTRG.6041	sp|Q9Y3L5|RAP2C_HUMAN	Ras-related protein Rap-2c	57826	RAP2C	30.1949	34.4687	16.4105	41.2065	35.1502	27.048	25.1885	35.2527	56.1456	33.591	42.6435	40.6427	30.3452	26.8485	32.8756	34.7224	42.1542	30.0408	27.1532	30.8489	20.6619	30.1806	31.7291	24.7901	26.8618	30.7887	32.6373	36.9968	22.4706	19.1831	17.9226	12.2007	16.7766	28.6506	19.2777	18.8205
evm.model.chr4.1200	MSTRG.12667	sp|Q9Y3L3|3BP1_HUMAN	SH3 domain-binding protein 1	23616	SH3BP1	11.2451	20.1559	8.27639	25.7993	10.8132	28.8689	9.52413	18.4073	16.3192	14.3894	12.6868	14.3906	13.2268	14.2029	9.12716	68.37	9.14057	11.8187	115.061	14.6372	24.664	199.924	7.5257	11.0803	18.913	49.743	13.2824	25.6547	5.28706	13.317	15.3802	107.946	11.0133	90.0999	7.39525	10.1182
evm.model.chr19.173	MSTRG.5730	sp|Q9Y3E1|HDGR3_HUMAN	Hepatoma-derived growth factor-related protein 3	50810	HDGFL3	43.0543	40.0239	90.923	57.6327	64.0988	51.1112	66.2595	56.9901	77.9475	70.908	68.042	66.9392	65.7726	78.9425	59.5204	52.4564	60.0826	59.8331	40.1044	55.3971	61.1169	27.9906	69.8543	56.9444	59.3452	52.1128	58.6642	77.4805	67.3544	66.4306	44.9278	38.0314	64.2228	42.8834	80.1865	67.0528
evm.model.chr4.929	MSTRG.12444	sp|Q9Y3E0|GOT1B_HUMAN	Vesicle transport protein GOT1B	51026	GOLT1B	0.291525	0.274103	0.225769	0.304748	0.355529	0.26743	0.274604	0.27643	0.382141	0.304099	0.384973	0.282451	0.389615	0.324711	0.367712	0.33944	0.400881	0.320697	0.328429	0.290106	0.355685	0.273582	0.419613	0.325651	0.308371	0.343979	0.355306	0.291427	0.372495	0.294659	0.346062	0.295464	0.372189	0.320677	0.33312	0.360326
evm.model.chr2.555	MSTRG.6532	sp|Q9Y3C6|PPIL1_HUMAN	Peptidyl-prolyl cis-trans isomerase-like 1	51645	PPIL1	9.71379	12.2105	10.6663	10.1415	14.7518	16.6381	13.9575	14.4067	15.911	11.9469	15.7618	12.5268	14.0998	14.0472	13.2554	24.6772	12.6435	11.1325	53.6276	11.6225	20.2964	34.6656	16.9668	16.4287	15.7635	20.0681	18.122	12.1678	16.2474	17.3845	18.5104	42.3402	19.2616	33.9219	19.1742	15.3234
evm.model.chr10.152	MSTRG.956	sp|Q9Y3C4|TPRKB_HUMAN	EKC/KEOPS complex subunit TPRKB	51002	TPRKB	0.263292	0.266409	0.218515	0.23707	0.358779	0.298382	0.241226	0.290993	0.464443	0.208867	0.355154	0.277848	0.406562	0.480096	0.320202	0.57369	0.224005	0.205116	1.18888	0.307758	0.402602	0.90481	0.333429	0.239474	0.383744	0.410116	0.402657	0.180484	0.320185	0.220944	0.353584	1.05506	0.335543	0.667387	0.351677	0.220088
evm.model.chr12.219	MSTRG.2295	sp|Q9Y3B6|EMC9_HUMAN	ER membrane protein complex subunit 9	51016	EMC9	0.419894	0.341088	0.44314	0.343287	0.360168	0.324445	0.357693	0.385693	0.255987	0.270083	0.331155	0.322744	0.316447	0.329343	0.320966	0.361774	0.20139	0.299467	0.474333	0.423922	0.522008	0.488548	0.407844	0.495358	0.373806	0.342299	0.334674	0.261714	0.425934	0.429479	0.679462	0.476242	0.619262	0.373061	0.355186	0.441449
evm.model.chr4.1330	MSTRG.12773	sp|Q9Y3A4|RRP7A_HUMAN	Ribosomal RNA-processing protein 7 homolog A	27341	RRP7A	9.98301	12.6487	11.6876	12.3727	14.9413	16.3843	11.8352	17.5268	9.36749	13.4384	14.2274	11.5686	13.3764	12.0599	10.6713	20.6893	9.932	10.1824	29.9709	14.3159	13.8695	26.2116	14.6068	17.3727	10.3623	16.1984	12.3876	10.618	13.0772	10.4346	13.5531	31.3574	12.1689	24.9543	13.3327	14.3323
evm.model.chr6.1043	MSTRG.14853	sp|Q9Y3A2|UTP11_HUMAN	Probable U3 small nucleolar RNA-associated protein 11	51118	UTP11	10.3516	12.1629	10.8838	12.7367	11.6384	12.471	9.62042	13.6141	11.4373	12.6329	12.4679	11.7094	10.9546	11.9641	11.9227	14.4971	10.3296	9.9706	15.6831	11.1224	13.8306	15.5604	13.1891	12.7817	10.6219	11.593	12.5426	12.9562	12.4766	12.2034	12.4274	14.916	12.7261	14.951	13.4342	12.6931
evm.model.chr16.381	MSTRG.4443	sp|Q9Y3A2|UTP11_HUMAN	Probable U3 small nucleolar RNA-associated protein 11	51118	UTP11	1.8887	1.53092	1.60878	2.43448	1.84891	2.00667	0	2.62427	1.76534	2.99028	3.05385	1.9395	1.95676	1.88984	2.4048	1.60014	0.892833	1.90892	2.99763	1.78298	2.99735	2.85492	2.05814	2.44222	1.49289	2.07426	1.90289	1.87709	2.69987	3.30857	2.30425	3.25697	3.2115	2.98739	3.25961	1.69505
evm.model.chr10.889	MSTRG.1506	sp|Q9Y3A0|COQ4_HUMAN	Ubiquinone biosynthesis protein COQ4 homolog, mitochondrial	51117	COQ4	0.492398	0.405853	0.390648	0.466766	0.518026	0.373533	0.464865	0.462343	0.386666	0.426015	0.560096	0.430707	0.358189	0.395581	0.537924	0.490344	0.381774	0.389438	0.537395	0.453261	0.687317	0.390275	0.617808	0.542808	0.478479	0.424848	0.566325	0.430202	0.699975	0.470397	0.652392	0.445665	0.532381	0.388011	0.495122	0.54314
evm.model.chr12.655	MSTRG.2655	sp|Q9Y394|DHRS7_HUMAN	Dehydrogenase/reductase SDR family member 7	51635	DHRS7	194.95	77.8338	89.0856	113.602	138.208	88.3305	122.54	119.995	170.034	150.972	171.644	200.438	113.979	235.403	166.526	107.482	138.239	192.327	48.3663	153.135	147.125	61.4663	179.708	260.237	278.067	89.6158	160.281	88.2366	240.271	376.398	372.087	92.3863	315.275	60.2526	228.597	392.573
evm.model.chr16.453	MSTRG.4499	sp|Q9Y365|STA10_HUMAN	START domain-containing protein 10	10809	STARD10	0.294049	0.398295	0.209492	0.312987	0.478207	0.273704	0.353115	0.382247	0.397175	0.392937	0.534287	0.430325	0.330223	0.244222	0.297784	0.456779	0.220593	0.332443	0.702649	0.341901	0.281759	0.59265	0.389677	0.187589	0.313495	0.234885	0.31642	0.354829	0.26801	0.446864	0.220327	0.571515	0.262167	0.569093	0.272231	0.234961
evm.model.chr21.787	evm.TU.chr21.787	sp|Q9Y337|KLK5_HUMAN	Kallikrein-5	25818	KLK5	0.0570169	0.0438369	0.0690059	0.0274272	0.0658486	0.0347089	0.0934061	0.0539159	0.0519864	0.0434233	0.130733	0.167804	0.0410102	0.0586213	0.0278572	0.038452	0.111365	0.0615948	0.0337109	0.0721239	0.0711388	0	0.155317	0.0583161	0.0696251	0.0597661	0.0741161	0	0.0879356	0.0168793	0.0597317	0.0200349	0.0381626	0	0.0776684	0.141206
evm.model.chr2.340	MSTRG.6370	sp|Q9Y330|ZBT12_HUMAN	Zinc finger and BTB domain-containing protein 12	221527	ZBTB12	4.23569	4.22815	3.05014	4.60594	5.43092	4.332	5.14924	5.48276	5.94205	4.7353	5.23833	6.75921	3.64835	3.61289	5.62412	5.15574	4.19354	4.85517	6.29657	3.90674	4.85011	12.2579	4.97852	4.09655	5.1597	5.85754	3.2592	4.17004	5.9413	5.8768	4.28827	7.47231	4.37098	6.23888	4.62774	3.85416
evm.model.chr12.826	MSTRG.2793	sp|Q9Y324|FCF1_HUMAN	rRNA-processing protein FCF1 homolog	51077	FCF1	2.80887	2.81987	2.73502	3.56168	3.41614	3.05102	3.16439	3.64558	4.11291	3.98648	3.73914	4.03758	3.77618	2.91622	3.55603	4.2138	3.04558	2.99161	5.29677	2.65491	3.53146	3.18578	3.16476	3.13215	3.32217	2.68859	3.41463	2.00424	3.38744	3.65627	3.54202	4.43694	4.24701	3.85952	3.59923	3.27254
evm.model.chr10.195	MSTRG.987	sp|Q9Y316|MEMO1_HUMAN	Protein MEMO1	51072	MEMO1	28.8761	35.0437	27.0822	35.7064	33.9933	36.5705	30.8543	36.8382	35.8737	34.6932	31.9327	34.2605	27.8686	34.8343	34.3392	44.0091	25.9387	27.6643	58.846	37.3202	37.7667	67.0198	34.2253	40.0245	30.5826	49.4587	38.5886	45.2967	31.5814	31.3831	36.0093	63.9596	41.3084	56.9107	39.9864	36.2492
evm.model.chr4.871	MSTRG.12391	sp|Q9Y2Z4|SYYM_HUMAN	Tyrosine--tRNA ligase, mitochondrial	51067	YARS2	4.30511	5.92293	4.83042	5.71863	5.66276	6.56132	5.78767	6.56908	5.94668	7.10608	5.63056	5.83479	5.3491	6.30367	5.55356	7.39276	5.16966	4.74128	9.77414	5.92984	6.81855	9.42896	6.48668	6.27111	5.06918	6.79635	6.58024	5.17954	6.15064	4.99674	5.50315	10.5781	5.35514	8.27254	5.88252	6.11838
evm.model.chr19.218	MSTRG.5761	sp|Q9Y2Y9|KLF13_HUMAN	Krueppel-like factor 13	51621	KLF13	725.957	918.433	354.924	912.219	746.315	893.22	734.786	819.758	725.806	890.757	1005.66	1007.31	707.041	811.175	926.561	1072	775.238	871	572.404	793.702	686.947	969.302	900.871	760.868	602.602	655.518	715.813	641.766	868.552	832.126	533.362	751.806	775.432	672.901	628.739	678.632
evm.model.chr16.701	evm.TU.chr16.701	sp|Q9Y2Y8|PRG3_HUMAN	Proteoglycan 3	10394	PRG3	0	0	0	0.121719	0	0.149118	0	0.282592	0.153604	0.149648	0	0	0	0	0	0	0	0	0	0	0	0	0.15877	0	0.0581257	0.319843	0.530104	0.501411	0	0	0	0	0	0	0	0
evm.model.chr21.448	MSTRG.8094	sp|Q9Y2Y4|ZBT32_HUMAN	Zinc finger and BTB domain-containing protein 32	27033	ZBTB32	0.286136	0.199406	0.83575	0.697451	0.43629	0.806631	0.233873	0.588589	0.168149	0.178805	0.302677	0.380519	0.164698	0.377597	0.253809	6.59212	0.0683821	0.129265	6.56403	0.182509	1.37762	9.25907	0.348236	0.202821	0.489978	1.70596	0.222386	0.302821	0.296482	0.3659	0.604961	8.02261	0.519085	4.28325	0.209939	0.173631
evm.model.chr5.1474	MSTRG.14029	sp|Q9Y2X9|ZN281_HUMAN	Zinc finger protein 281	23528	ZNF281	4.11443	3.56791	4.67305	4.27896	3.658	4.60713	2.95149	3.9298	2.82376	4.2361	3.16659	3.02013	3.3146	4.56672	3.91451	4.5061	3.42262	3.88477	4.49102	3.90077	3.81551	4.21558	3.74035	4.36921	3.32066	3.7675	4.53979	3.42481	3.86529	3.92274	3.93329	4.86829	4.81552	3.42095	4.18713	4.27716
evm.model.chr9.732	MSTRG.16652	sp|Q9Y2X0|MED16_HUMAN	Mediator of RNA polymerase II transcription subunit 16	10025	MED16	4.00999	5.40219	3.55558	4.44897	5.16018	5.25054	5.5237	6.25118	3.9959	4.3423	5.00548	4.70401	4.67874	4.03728	4.03484	6.0477	4.17406	4.31387	8.51391	4.58822	5.14385	8.53329	5.45247	5.10214	3.84622	5.83676	4.20167	4.29756	5.56648	4.26454	4.73807	9.08266	4.23248	6.40981	4.89835	4.05447
evm.model.chr6.279	MSTRG.14249	sp|Q9Y2W6|TDRKH_HUMAN	Tudor and KH domain-containing protein	11022	TDRKH	5.25624	1.19498	3.86532	1.89727	3.79392	1.42921	1.06272	1.22721	0.925873	0.921357	2.75323	2.04979	2.92762	5.56815	4.99008	1.57273	2.59287	3.60997	0.270211	4.17043	8.54016	0.708064	6.86434	7.47733	7.59028	3.69155	7.07652	1.86115	8.36951	8.39744	14.1577	2.42364	9.44815	0.44534	7.09884	10.4538
evm.model.chr5.997	MSTRG.13668	sp|Q9Y2W3|S45A1_HUMAN	Proton-associated sugar transporter A	50651	SLC45A1	0.227788	0.0670356	0.106202	0.100484	0.100662	0.100393	0.0145838	0.06934	0.0374647	0.0811707	0.150884	0.0741913	0.123956	0.0845425	0.0161405	0.0776877	0.354869	0.115157	0.0717166	0.041745	0.0444384	0.0223258	0.0740544	0.0486084	0.0374705	0.0796578	0.0187367	0.115035	0.0198139	0.0212569	0.0526072	0.0541496	0.0377727	0.0553793	0.0456818	0.0408578
evm.model.chr6.1248	MSTRG.15007	sp|Q9Y2W2|WBP11_HUMAN	WW domain-binding protein 11	51729	WBP11	0.100909	0.0241318	0.0311269	0.114301	0.0111333	0.00713419	0.123026	0.0183994	0.0623054	0.0808895	0.000623035	0	0.113275	0.027871	0.0850423	0.132554	0	0.0281705	0.19656	0.025832	0.0719659	0.158437	0.00456951	0	0.211898	0.00454201	0.0922814	0.0674583	0	0.0185645	0.0609784	0.0122576	0.0264037	0.124982	0	0
evm.model.chr6.1249	MSTRG.15008	sp|Q9Y2W2|WBP11_HUMAN	WW domain-binding protein 11	51729	WBP11	0.729881	0.321953	0.588219	0.985945	0.0499507	0.238993	0.747317	0.739374	0.48044	1.14154	0	0.125176	0.522476	0.145021	0.989398	1.08893	0	0.113276	1.55014	0.491803	0.595125	1.61937	0.0787213	0	1.3572	0.21791	1.14755	0.862177	0	0.0700017	0.678308	0.0262597	0.206382	1.1771	0.0486086	0.0517397
evm.model.chr6.1026	MSTRG.14842	sp|Q9Y2W1|TR150_HUMAN	Thyroid hormone receptor-associated protein 3	9967	THRAP3	129.631	107.456	136.649	125.08	119.034	121.453	126.233	130.485	105.518	130.106	126.777	130.168	121.538	124.568	114.223	138.953	106.334	122.842	166.513	126.452	137.27	167.455	138.08	146.708	132.24	131.748	120.153	122.231	135.732	151.216	150.6	172.977	144.786	148.946	147.216	168.188
evm.model.chr4.633	MSTRG.12183	sp|Q9Y2U8|MAN1_HUMAN	Inner nuclear membrane protein Man1	23592	LEMD3	30.6018	21.9037	26.9006	25.3719	27.0431	22.9643	22.1086	22.3968	23.2304	29.552	24.1333	21.8101	24.7139	33.6157	30.5032	28.6319	26.5681	25.4735	21.8806	30.912	30.4603	28.2485	31.3235	30.3886	26.6274	23.8978	28.4393	29.9985	28.4082	23.0574	27.1693	23.9322	31.4627	33.9807	32.9374	37.0396
evm.model.chr2.710	MSTRG.6650	sp|Q9Y2U5|M3K2_HUMAN	Mitogen-activated protein kinase kinase kinase 2	10746	MAP3K2	4.80037	5.89713	6.97119	6.25845	4.99385	5.77247	5.20871	5.2815	5.40196	7.00979	5.24182	5.29442	5.7224	6.60648	5.97663	7.88534	5.8242	5.1501	6.49373	6.41111	6.7292	7.34059	5.6987	7.75767	6.3462	6.83336	7.0545	8.91365	6.08741	7.02387	7.4903	7.10561	7.50394	6.12927	6.85124	7.7316
evm.model.chr5.239	MSTRG.13064	sp|Q9Y2U2|KCNK7_HUMAN	Potassium channel subfamily K member 7	10089	KCNK7	4.66295	2.40002	1.76823	2.7398	2.95964	2.9073	1.76409	2.48424	2.93641	2.72839	3.18975	2.76295	1.27236	2.02307	2.96624	5.53458	3.28754	2.17172	1.98252	1.4393	2.00558	3.06451	2.33668	1.03414	1.72428	2.23582	1.88466	4.68408	1.63024	0.985578	1.17054	2.58418	1.45151	4.09505	1.89041	1.13678
evm.model.chr3.975	MSTRG.10806	sp|Q9Y2T7|YBOX2_HUMAN	Y-box-binding protein 2	51087	YBX2	0.867399	0.440249	0.792364	0.601418	0.823283	0.418714	0.52897	0.84849	0.202204	0.426821	0.606444	0.492641	0.416655	0.92695	0.859931	0.393937	0.486269	0.722898	0.053698	0.784741	1.34945	0.170162	1.0327	0.953884	1.27616	0.660859	0.715015	0.324105	2.94471	2.0062	1.77059	0.313508	1.75551	0.264581	1.14792	0.974467
evm.model.chr2.1328	MSTRG.7129	sp|Q9Y2T6|GPR55_HUMAN	G-protein coupled receptor 55	9290	GPR55	0.024047	0.0151679	0.0400895	0.24495	0.0473433	0.122993	0.00647149	0.0556313	0.0299143	0.110477	0.0529192	0.0549091	0.0242224	0.144894	0.0363796	0.229173	0.0499433	0.112244	0.0837859	0.131398	0.105509	6.87468	0.0516912	0.167542	0.118692	0.177821	0.0152874	0.135518	0.0262223	0.113137	0.0693835	0.380349	0.0513862	0.590339	0.0524519	0.122018
evm.model.chr8.425	MSTRG.15917	sp|Q9Y2T4|2ABG_HUMAN	Serine/threonine-protein phosphatase 2A 55 kDa regulatory subunit B gamma isoform	5522	PPP2R2C	0.278203	0.104015	0.0807621	0.602579	0.0967873	0.0577358	6.89713	0.205602	4.00925	0.620459	0.344202	0.629234	1.33963	0.695314	0.39841	0.799073	3.63878	4.00238	2.22946	0.706222	0.449077	0.668399	1.08287	0.242641	2.20909	3.40375	0.948018	0.991436	0.0406572	0.182649	0.790099	0.401503	0.174261	0.801791	0.622306	0.204128
evm.model.chr3.1552	MSTRG.11280	sp|Q9Y2T3|GUAD_HUMAN	Guanine deaminase	9615	GDA	2.31983	6.70686	2.14661	4.85276	3.11787	5.56261	1.99647	3.34938	5.57824	3.13554	3.32658	4.25716	4.26376	3.51015	1.57173	4.19802	2.0793	2.65456	5.35534	2.20201	1.75989	5.5451	2.22912	3.25865	2.30077	4.62176	3.62798	2.58949	1.23321	2.64974	3.46801	2.29303	1.45661	1.82906	2.66618	2.25186
evm.model.chr3.13	MSTRG.10019	sp|Q9Y2T1|AXIN2_HUMAN	Axin-2	8313	AXIN2	0.394453	0.238126	0.259278	0.206531	0.277797	0.274679	0.277899	0.214961	0.14987	0.137259	0.251747	0.281696	0.420939	0.103818	0.184131	0.248703	0.305858	0.35296	0.701675	0.31225	0.163428	1.15822	0.283226	0.220814	0.442418	0.338796	0.242277	0.243561	0.21196	0.386068	0.254309	0.503913	0.110478	0.718539	0.172269	0.181775
evm.model.chr3.1137	MSTRG.10957	sp|Q9Y2S7|PDIP2_HUMAN	Polymerase delta-interacting protein 2	26073	POLDIP2	106.99	67.7848	65.8338	70.7813	77.043	71.6498	51.7799	66.5831	53.1087	66.5969	76.5045	67.3447	75.9694	85.0453	76.2181	62.3165	58.4997	64.7908	64.6516	74.6131	87.6923	54.5814	84.2391	86.3034	75.5751	60.8201	81.0802	47.7053	79.9068	84.7786	124.221	74.0527	122.509	53.2963	101.14	97.7899
evm.model.chr6.438	MSTRG.14386	sp|Q9Y2R2|PTN22_HUMAN	Tyrosine-protein phosphatase non-receptor type 22	26191	PTPN22	0.565319	0.33663	0.678832	1.55991	0.393561	3.06247	0.413993	0.639672	0.193677	0.61586	0.226182	0.275758	0.239293	1.68143	0.520587	7.20172	0.0716793	0.245011	7.59401	0.777567	2.38895	21.5107	0.27259	0.630122	1.30501	4.45312	0.660388	1.46438	0.219761	1.38484	1.0007	9.4438	1.11168	7.43849	0.411964	0.710679
evm.model.chr6.176	MSTRG.14167	sp|Q9Y2Q5|LTOR2_HUMAN	Ragulator complex protein LAMTOR2	28956	LAMTOR2	25.0615	37.4754	26.5599	32.9158	30.999	51.9311	20.5219	32.0692	36.764	28.2985	26.2462	27.2774	27.5577	42.5069	30.8075	39.5093	19.0297	30.4841	81.9346	30.9581	37.1051	59.1666	30.9461	52.3721	35.0895	56.0481	50.9035	25.2161	30.6973	33.0425	45.6734	84.4617	45.8127	46.6493	37.378	38.6561
evm.model.chr8.235	MSTRG.15775	sp|Q9Y2Q0|AT8A1_HUMAN	Phospholipid-transporting ATPase IA	10396	ATP8A1	26.7653	13.5161	28.841	28.5758	20.7051	25.7444	6.84688	25.9916	5.55991	16.1747	9.00812	8.45685	18.8807	31.1864	9.26836	60.8345	11.5755	12.6459	97.6644	24.9975	40.2632	140.829	14.5451	31.9062	26.8692	69.5624	14.7285	43.4423	15.0836	25.0854	59.9057	124.601	38.9469	91.1066	27.0954	38.9932
evm.model.chr21.943	MSTRG.8491	sp|Q9Y2P7|ZN256_HUMAN	Zinc finger protein 256	10172	ZNF256	12.4959	13.3608	11.7594	11.5963	14.9144	11.8451	13.1096	14.5769	7.90855	11.7109	15.7043	15.091	12.4637	16.239	17.9528	13.6054	12.3094	18.003	12.7969	15.8515	18.2886	7.84858	19.6752	17.3111	16.3838	17.7827	15.5614	18.3068	22.9719	16.7506	12.2227	14.1893	14.3539	11.8308	18.1202	15.5567
evm.model.unplace2277.10	MSTRG.17832	sp|Q9Y2P5|S27A5_HUMAN	Bile acyl-CoA synthetase	10998	SLC27A5	0.929325	1.60928	2.31119	0.828376	0.796883	1.70209	3.02012	0.850899	1.38654	1.26845	1.25071	0.992077	0.67133	2.43325	1.96309	1.22061	1.66596	2.38753	2.8987	3.26626	2.83158	5.79082	2.41262	2.43816	2.28929	4.69295	2.3982	3.28437	3.74457	2.52727	12.0343	3.77894	2.40022	4.29183	2.16251	2.65374
evm.model.chr9.566	evm.TU.chr9.566	sp|Q9Y2P4|S27A6_HUMAN	Long-chain fatty acid transport protein 6	28965	SLC27A6	2.40799	0.762162	1.16004	0.78613	0.722775	0.358538	0.0724896	0	0.303702	0.343883	0.77339	0.133262	0.429576	0.448138	0.921107	0.320399	0.270644	0.896809	0.447064	0	0.538408	0	0	0.202093	1.23762	0.572266	1.28089	1.76015	1.14509	2.34362	1.6081	0	0.321129	0.148889	0	0
evm.model.chr21.654	MSTRG.8268	sp|Q9Y2N7|HIF3A_HUMAN	Hypoxia-inducible factor 3-alpha	64344	HIF3A	2.80056	7.95804	32.0055	2.95965	2.8614	18.1046	2.90475	10.9524	2.9638	2.77034	5.38347	1.42175	7.00836	51.4786	27.3334	5.66236	10.9458	48.8557	1.18987	63.4383	92.4112	5.04956	21.7392	79.4696	21.076	41.1821	23.288	4.56099	26.4261	44.3506	21.9775	22.4321	72.9244	5.3907	31.0539	97.9902
evm.model.chr22.219	MSTRG.8656	sp|Q9Y2M2|SSUH2_HUMAN	Protein SSUH2 homolog	51066	SSUH2	0.816368	0.852257	4.11956	0.752501	0.596403	0.743947	0.146785	3.63605	0.266487	0.833382	0.731619	0.522014	1.92008	0.356882	1.05863	0.834555	0.619138	0.718405	0.0489594	1.32572	1.5425	0.213341	0.867455	0.996966	0.659303	0.336748	0.876948	0.529158	1.2406	0.546221	1.35069	0.225782	1.30313	0.571942	0.664244	1.38301
evm.model.chr13.61	MSTRG.2934	sp|Q9Y2L9|LRCH1_HUMAN	Leucine-rich repeat and calponin homology domain-containing protein 1	23143	LRCH1	21.9833	18.4323	32.8459	16.2469	16.291	21.8565	24.6842	19.5543	12.1616	18.2722	15.7637	14.3367	24.6293	24.957	16.6997	26.0816	19.192	19.1189	40.5237	24.3211	27.6334	30.4264	22.3731	23.5793	27.278	32.1039	25.8769	31.2526	24.9615	21.0805	30.282	42.2234	28.0024	34.0099	23.8698	27.3745
evm.model.chr22.268	MSTRG.8695	sp|Q9Y2L6|FRM4B_HUMAN	FERM domain-containing protein 4B	23150	FRMD4B	13.2947	22.9501	9.46806	28.6725	19.0689	26.1839	13.7556	18.9325	43.7449	25.2467	32.3184	40.9604	29.6854	17.9649	11.6052	26.3025	30.9921	30.8978	43.0069	18.9309	12.8465	33.6319	18.4304	14.0109	23.1887	41.0624	20.3503	34.5239	11.4126	23.1639	15.897	18.1461	8.53626	21.0882	14.4711	11.5017
evm.model.chr20.116	MSTRG.7491	sp|Q9Y2L5|TPPC8_HUMAN	Trafficking protein particle complex subunit 8	22878	TRAPPC8	193.762	183.017	213.755	210.351	210.32	203.61	153.207	190.719	190.819	212.886	199.52	185.31	165.754	251.065	206.154	231.431	171.537	169.996	244.102	210.073	239.688	235.95	222.382	228.81	187.759	211.786	202.562	205.29	199.942	191.617	238.289	257.771	245.378	220.777	251.789	250.823
evm.model.chr13.262	MSTRG.3088	sp|Q9Y2L1|RRP44_HUMAN	Exosome complex exonuclease RRP44	22894	DIS3	1.0689	1.14316	1.28513	1.30813	1.41421	1.43795	1.40221	1.68666	1.71233	1.54594	1.57817	1.6475	1.54178	1.58593	1.45488	1.7957	1.20172	1.49078	2.07923	1.4172	1.67506	2.10969	1.71925	1.42985	1.3952	1.55525	1.522	1.52286	1.4825	1.71025	1.54162	2.50103	1.55051	1.98227	1.65959	1.6567
evm.model.chr1.491	evm.TU.chr1.491	sp|Q9Y2K9|STB5L_HUMAN	Syntaxin-binding protein 5-like	9515	STXBP5L	0.157172	0.535487	0.473561	1.10698	0.222898	0.467152	0.110113	0.557255	0.160022	0.437556	0.284828	0.257472	0.180812	0.640711	0.475445	0.528282	0.217031	0.229036	0.685615	0.279592	0.390441	0.344506	0.162654	0.524186	0.134356	0.429652	0.236657	0.54906	0.111645	0.195558	0.851771	1.20801	0.455286	0.240793	0.121858	0
evm.model.chr5.170	MSTRG.13003	sp|Q9Y2K7|KDM2A_HUMAN	Lysine-specific demethylase 2A	22992	KDM2A	18.3501	19.1182	22.9037	20.2807	16.529	20.3848	24.6486	22.1934	15.7023	22.1756	16.8578	19.7601	19.1225	16.8418	16.9525	27.55	15.8857	17.4766	40.7105	21.9962	21.2339	46.3145	16.7636	18.0487	20.206	29.5895	15.4088	28.0466	19.894	20.6368	25.6572	37.0845	21.4171	36.5004	19.823	19.2849
evm.model.chr5.171	MSTRG.13004	sp|Q9Y2K7|KDM2A_HUMAN	Lysine-specific demethylase 2A	22992	KDM2A	135.621	158.406	148.155	151.017	139.36	160.616	160.302	163.308	125.992	150.854	126.078	142.953	140.275	135.831	134.192	211.068	119.884	132.626	289.716	173.266	164.792	308.287	134.075	141.088	148.189	208.691	129.328	204.257	143.732	134.024	184.329	255.053	151.714	262.969	140.586	149.488
evm.model.chr1.421	MSTRG.320	sp|Q9Y2K3|MYH15_HUMAN	Myosin-15	22989	MYH15	0.123162	0.433202	0.126439	0.168559	0.18449	0	21.1162	0.434698	5.74824	0.35611	0.0621677	0.284564	0	0.116164	0.0242257	0.136609	3.16409	0.349017	0.158577	0.0550099	0.0351829	0.212047	0.392528	0.389316	0	0.500542	0.21837	0.11351	0	0.180379	0.0622006	0.125567	0.0548321	0.0128932	0.253409	0.24398
evm.model.chr12.689	MSTRG.2677	sp|Q9Y2K1|ZBTB1_HUMAN	Zinc finger and BTB domain-containing protein 1	22890	ZBTB1	26.5612	24.5075	24.577	33.5035	38.2842	30.1697	31.9735	30.5529	41.3529	37.4179	35.572	43.9666	25.7375	34.6961	30.7491	58.7084	30.1022	28.9154	76.0342	22.6339	32.8057	84.2642	35.0872	25.9473	37.3492	41.4978	34.1793	35.8656	33.3315	42.7894	32.0053	85.1778	26.5823	71.3173	32.2019	30.3145
evm.model.chr20.197	MSTRG.7551	sp|Q9Y2J2|E41L3_HUMAN	Band 4.1-like protein 3	23136	EPB41L3	38.2311	26.3402	48.3528	49.6453	64.8297	38.1446	27.3297	25.4753	48.9044	55.3076	69.1737	63.033	36.1248	80.2228	89.2258	43.1447	60.4007	58.8103	18.1619	41.9091	52.4923	24.0388	69.1094	45.0573	37.3991	37.94	95.5171	26.9701	69.5852	79.1241	22.7681	25.611	53.8275	29.0379	68.6623	65.5303
evm.model.chr4.636	MSTRG.12186	sp|Q9Y2I9|TBC30_HUMAN	TBC1 domain family member 30	23329	TBC1D30	3.33008	2.37187	2.12038	2.47682	2.41837	2.27564	3.46839	2.07067	1.62859	2.30203	2.44342	2.81747	3.54684	1.67992	1.52329	2.22946	2.78577	3.07713	1.38232	1.89813	2.05213	1.63786	2.37239	2.06319	4.388	2.27615	1.36103	2.88332	2.84989	1.89429	2.89488	0.87492	1.91732	1.92933	1.93888	1.78919
evm.model.chr4.637	MSTRG.12187	sp|Q9Y2I9|TBC30_HUMAN	TBC1 domain family member 30	23329	TBC1D30	29.8377	21.1776	16.5322	23.6912	22.5471	21.6516	30.647	25.2153	13.0788	18.8685	21.2493	24.2476	36.7774	16.6868	13.9094	17.4689	30.663	28.4985	12.4377	16.6123	22.099	17.277	29.991	20.2755	43.0007	20.3587	13.9958	24.1618	26.4178	23.1924	25.3297	10.9236	16.1221	20.2197	20.6276	20.3187
evm.model.chr2.1177	MSTRG.7017	sp|Q9Y2I7|FYV1_HUMAN	1-phosphatidylinositol 3-phosphate 5-kinase	200576	PIKFYVE	68.0758	72.3951	65.8557	71.0372	72.3154	69.8304	51.1565	73.0219	63.7947	70.3597	67.9624	67.1302	57.0262	62.9396	68.6734	114.106	58.7541	56.9212	213.044	69.6992	80.6371	128.428	70.8984	66.8004	66.4565	87.1165	61.536	68.0868	67.4281	69.3162	73.6529	247.753	69.7545	164.599	69.456	69.0622
evm.model.unplace1416.1	MSTRG.17603	sp|Q9Y2I6|NINL_HUMAN	Ninein-like protein	22981	NINL	4.75251	8.53229	4.06321	4.33686	7.44068	5.93681	6.86705	7.12771	5.65903	3.71331	6.95	7.40745	3.85582	4.14442	4.44405	4.65388	6.47913	5.58193	12.5436	4.2702	3.28813	4.86201	4.7431	5.21751	3.23211	18.1487	5.64566	12.5616	4.66537	5.53662	7.16873	7.02264	2.17375	7.76879	4.19172	4.57094
evm.model.chr15.50	MSTRG.3675	sp|Q9Y2I6|NINL_HUMAN	Ninein-like protein	22981	NINL	3.40095	5.49971	2.90243	3.16871	6.21747	4.17196	4.53805	5.2159	4.05717	3.33958	4.97925	5.75463	2.52151	2.64271	2.88014	3.54939	4.83087	4.26284	10.2344	2.65128	2.15319	3.11358	4.05964	4.34766	2.96482	15.2376	3.60317	11.148	3.89732	4.96254	7.56602	4.57303	1.7987	5.20334	3.92412	4.00946
evm.model.chr22.394	MSTRG.8802	sp|Q9Y2I1|NISCH_HUMAN	Nischarin	11188	NISCH	62.4915	70.3386	56.087	65.1487	58.2819	54.7709	70.6883	72.4987	57.322	60.7603	67.4597	67.9236	55.6569	55.6392	56.413	55.7959	58.1486	61.2294	40.5989	70.0154	58.4409	61.2107	63.2372	58.0296	57.9631	62.8811	51.891	63.0675	58.7681	60.1054	63.2465	43.926	56.4451	55.3115	57.1453	61.3626
evm.model.chr9.258	evm.TU.chr9.258	sp|Q9Y2H9|MAST1_HUMAN	Microtubule-associated serine/threonine-protein kinase 1	22983	MAST1	0.0449356	0	0.0941836	0	0	0	0	0	0	0	0	0	0	0	0	0	0.0197799	0	0.409712	0	0	0.122218	0.052724	0	0.178574	0.103523	0	0.321476	0	0	0	0.3339	0	0.140523	0	0
evm.model.chr13.81	MSTRG.2951	sp|Q9Y2H6|FND3A_HUMAN	Fibronectin type-III domain-containing protein 3A	22862	FNDC3A	267.907	231.343	281.774	316.259	297.109	263.098	250.918	257.733	352.98	324.933	286.778	302.946	332.887	295.426	295.517	306.671	292.249	304.26	328.959	269.742	312.068	342.169	277.544	268.898	322.103	284.69	261.672	365.333	271.433	306.078	352.769	294.632	327.392	291.925	313.471	309.368
evm.model.chr23.364	MSTRG.9380	sp|Q9Y2H2|SAC2_HUMAN	Phosphatidylinositide phosphatase SAC2	22876	INPP5F	212.586	265.236	385.628	253.019	277.115	250.653	265.168	333.428	189.129	289.813	237.033	233.796	186.412	294.032	201.544	337.976	180.916	192.036	258.464	238.313	265.166	265.608	251.921	307.585	199.736	243.233	194.583	332.812	233.626	232.946	288.145	257.547	262.556	290.056	312.295	311.987
evm.model.chr4.903	MSTRG.12421	sp|Q9Y2H1|ST38L_HUMAN	Serine/threonine-protein kinase 38-like	23012	STK38L	10.4922	8.11784	16.6216	7.51516	9.83161	9.87926	7.66042	9.46594	8.12872	11.0059	9.05116	10.0807	12.7895	14.2475	9.68289	8.94507	8.85523	10.2085	5.01652	14.5235	11.0732	5.02337	13.3016	14.9225	10.7505	7.92863	11.9577	13.3073	12.0482	13.2956	13.5209	4.53481	12.3873	5.65519	14.1231	15.2517
evm.model.chr15.463	MSTRG.4016	sp|Q9Y2H0|DLGP4_HUMAN	Disks large-associated protein 4	22839	DLGAP4	68.8266	80.5503	112.863	73.4302	60.5319	92.5248	104.479	80.7634	72.7092	84.6418	74.6251	77.8372	121.843	65.0061	64.2985	89.1272	67.9797	77.9157	123.884	92.9672	77.9682	142.986	70.4639	76.1696	76.4605	102.729	86.3875	98.3916	73.5947	85.8483	69.7295	97.7843	63.1132	100.034	80.5233	66.8402
evm.model.chr5.1203	MSTRG.13835	sp|Q9Y2G8|DJC16_HUMAN	DnaJ homolog subfamily C member 16	23341	DNAJC16	32.277	34.9885	31.07	37.3894	38.4164	40.4617	34.5782	40.1222	37.8839	40.1564	41.0584	42.5353	36.5391	37.2541	34.3864	57.255	29.66	37.3636	68.3051	32.9064	44.4148	75.0778	39.6527	46.168	36.3355	42.8776	40.2204	31.4809	33.8294	44.6199	51.7813	68.0401	40.8999	58.0131	39.387	48.6493
evm.model.chr11.240	MSTRG.1904	sp|Q9Y2G4|ANKR6_HUMAN	Ankyrin repeat domain-containing protein 6	22881	ANKRD6	0.751992	0.428241	0.341859	0.395588	0.384953	0.637947	0.596478	0.906611	0.221714	0.453566	0.630375	0.452014	0.392971	1.50538	0.818807	0.455932	0.693562	0.690331	0.344017	0.385051	0.383005	0.410979	0.666146	0.613695	0.64183	1.0393	0.432526	1.40978	0.882918	0.630999	0.890354	0.707646	0.784971	0.790905	0.930112	1.52801
evm.model.chr1.661	MSTRG.511	sp|Q9Y2G3|AT11B_HUMAN	Probable phospholipid-transporting ATPase IF	23200	ATP11B	7.77352	6.44895	6.27588	9.17927	10.1805	7.36798	7.18694	8.38943	8.14385	7.8179	8.42891	10.6934	5.96186	7.50068	8.37678	9.73754	7.09966	6.56003	10.8541	7.46658	8.63887	13.9837	8.97455	6.87694	12.125	9.96536	9.28922	8.78358	15.0515	15.8752	7.32328	11.1518	7.4118	10.5693	8.47088	7.47471
evm.model.chr5.375	MSTRG.13184	sp|Q9Y2G1|MYRF_HUMAN	Myelin regulatory factor	745	MYRF	6.97042	17.7867	6.11347	9.95516	10.526	17.2997	4.48326	12.3651	10.0502	12.4168	10.5745	10.8871	27.7782	7.93096	7.91279	19.7333	14.3428	23.2755	104.551	36.8742	13.1749	21.392	13.3101	13.0839	18.9082	114.481	22.426	100.39	6.02017	14.1604	8.36683	48.8283	7.13732	37.3701	11.5095	9.97352
evm.model.chr18.323	MSTRG.5582	sp|Q9Y2F5|ICE1_HUMAN	Little elongation complex subunit 1	23379	ICE1	287.942	319.406	311.243	332.48	284.629	304	309.473	363.198	219.376	307.354	285.807	259.379	273.284	277.483	280.288	399.017	258.762	268.723	407.289	353.278	347.626	483.813	338.167	319.374	283.111	377.737	301.98	367.402	330.006	251.15	286.269	415.5	284.139	404.367	280.415	297.085
evm.model.chr16.733	MSTRG.4743	sp|Q9Y2E6|DTX4_HUMAN	E3 ubiquitin-protein ligase DTX4	23220	DTX4	16.8505	76.7087	13.7326	56.1443	32.0972	57.2905	12.4761	31.3149	31.8716	39.3074	31.7504	23.6036	16.5843	22.106	16.3192	72.8409	21.0647	18.2271	75.5912	16.9663	18.3748	39.9641	19.2434	25.9409	20.6014	39.9518	29.1958	21.9795	12.7938	20.3496	48.9517	46.4902	14.8705	40.5832	31.794	12.1463
evm.model.chr15.230	MSTRG.3815	sp|Q9Y2E4|DIP2C_HUMAN	Disco-interacting protein 2 homolog C	22982	DIP2C	100.5	80.5227	74.3197	99.7307	106.667	75.6936	104.697	78.1746	84.4825	95.1256	100.965	101.353	73.2271	88.2985	110.531	61.7185	94.8178	89.0961	27.4329	92.1176	95.0133	35.8748	100.634	108.116	86.5901	77.4207	84.8366	79.4573	111.109	105.627	98.6097	30.9415	97.3809	63.5725	101.844	123.737
evm.model.chr3.661	MSTRG.10542	sp|Q9Y2D9|ZN652_HUMAN	Zinc finger protein 652	22834	ZNF652	4.32646	3.13275	3.82556	5.09038	4.61396	4.10816	4.32551	4.73874	5.98466	5.19806	4.73703	5.17191	4.69615	4.78633	5.1257	5.21426	4.5811	5.16001	4.44367	3.71131	4.53864	6.87062	4.39402	3.17924	6.06429	4.50003	4.04275	4.26239	5.00817	6.06139	4.48022	4.89568	4.57764	4.59779	4.33401	3.97654
evm.model.chr6.652	MSTRG.14558	sp|Q9Y2D8|ADIP_HUMAN	Afadin- and alpha-actinin-binding protein	117178	SSX2IP	2.8759	4.48375	2.44624	4.2802	3.99778	3.16252	2.81174	3.47811	7.2498	6.2291	5.50597	4.8078	3.68079	2.71062	2.70674	3.15748	4.78926	4.37529	4.03941	3.05789	2.55771	4.36823	2.9879	2.27825	2.87268	1.79989	1.82209	2.76141	2.26472	2.71887	2.07963	3.73763	2.18854	4.79398	2.9695	1.5988
evm.model.chr3.1951	MSTRG.11602	sp|Q9Y2D5|AKAP2_HUMAN	A-kinase anchor protein 2	445815	AKAP2	101.698	107.223	181.445	96.0929	122.977	140.294	141.757	141.348	61.0679	96.6478	109.034	75.4289	83.3313	143.216	83.7623	90.9533	87.9542	102.174	45.094	123.828	115.362	41.2401	133.861	128.826	110.915	133.036	128.411	171.704	147.76	122.082	108.645	83.141	123.375	68.9032	158.264	153.38
evm.model.chr12.23	MSTRG.2133	sp|Q9Y2D4|EXC6B_HUMAN	Exocyst complex component 6B	23233	EXOC6B	0.00949394	0.0133022	0.00730264	0.00630816	0.020999	0.0128665	0.00694339	0.0222734	0.00925526	0.00575074	0.0134092	0.00732407	0.0126939	0.01427	0.00871635	0.0140945	0	0.0114968	0.0137688	0.0122199	0.0110929	0.027128	0.0169544	0.0179734	0.01055	0.0213008	0.00986945	0.00813695	0.0100659	0.00208908	0.00755394	0.0142703	0.00628009	0.0123319	0.00697365	0.0116916
evm.model.chr10.170	MSTRG.971	sp|Q9Y2D4|EXC6B_HUMAN	Exocyst complex component 6B	23233	EXOC6B	117.223	187.54	129.668	159.028	129.22	144.594	143.151	144.362	242.217	164.746	141.442	185.284	126.954	145.874	141.117	105.569	152.693	151.614	89.8243	192.866	131.702	95.4179	141.37	138.801	143.033	148.535	130.141	188.971	118.336	142.192	123.834	65.4123	127.606	94.4233	147.553	122.512
evm.model.chr21.761	MSTRG.8354	sp|Q9Y2D1|ATF5_HUMAN	Cyclic AMP-dependent transcription factor ATF-5	22809	ATF5	29.2065	7.45943	9.56434	10.1165	17.7493	8.14739	15.2073	11.0949	26.3352	8.97381	20.6809	15.4908	16.2344	16.0926	26.2243	7.80151	26.8494	18.3919	1.88251	19.1162	21.015	5.78324	15.7311	14.7162	30.8209	17.4214	24.7401	6.41796	24.7401	28.3988	24.1816	5.84318	24.6967	4.73696	11.8824	17.9809
evm.model.chrX.632	MSTRG.17460	sp|Q9Y2D0|CAH5B_HUMAN	Carbonic anhydrase 5B, mitochondrial	11238	CA5B	1.53585	1.66884	1.10999	1.8673	2.13069	1.47697	2.44992	1.92949	4.93955	1.9807	2.29212	4.57607	1.34346	1.40673	1.78989	1.43381	1.7422	1.65212	1.09316	0.918487	1.34545	1.5044	1.5768	1.50042	1.32582	1.23246	1.00135	1.11498	1.58568	1.70502	1.2562	1.01988	1.39469	1.31328	1.29379	1.82813
evm.model.chr22.92	MSTRG.8560	sp|Q9Y2C4|EXOG_HUMAN	Nuclease EXOG, mitochondrial	9941	EXOG	0.936745	0.887727	0.736305	0.869747	1.13243	0.612293	0.8248	0.990489	0.968482	0.714784	0.95955	1.15447	0.607313	0.723689	0.934285	1.17129	0.74459	0.677205	1.12217	0.793557	1.1777	1.58899	0.985394	0.93395	0.970447	1.13146	0.90553	0.498449	0.709711	0.76202	1.06281	1.07479	1.06593	1.01134	0.88332	0.7282
evm.model.chr1.921	MSTRG.710	sp|Q9Y2C3|B3GT5_HUMAN	Beta-1,3-galactosyltransferase 5	10317	B3GALT5	4.04093	23.1548	4.80939	8.36118	11.8064	10.7726	0.365305	8.94788	6.32853	3.73233	10.0595	10.0516	3.28153	2.4473	1.61552	95.9325	11.1568	10.3796	373.695	1.54624	18.5888	136.17	1.2319	1.12534	3.49654	50.452	0.960093	304.56	0.659834	3.34048	2.77429	324.108	4.88302	234.474	5.50755	0.589337
evm.model.chr21.167	MSTRG.7853	sp|Q9Y2B5|VP9D1_HUMAN	VPS9 domain-containing protein 1	9605	VPS9D1	3.73216	3.54756	2.91667	4.24961	4.82121	3.02439	4.96537	6.30865	3.29496	3.03141	4.4151	4.46693	3.61833	3.20828	3.16893	3.3007	2.66	3.00869	2.61918	3.45667	3.90029	2.66188	4.17511	3.58795	3.47866	3.26961	3.19052	2.50275	4.15493	3.02496	3.88493	2.30151	3.00615	3.11381	3.63816	2.84606
evm.model.chr2.748	MSTRG.6679	sp|Q9Y2A7|NCKP1_HUMAN	Nck-associated protein 1	10787	NCKAP1	107.924	64.2276	111.272	93.5363	102.037	75.4411	108.438	89.6835	102.351	110.95	111.653	108.384	106.399	127.692	109.493	70.9385	101.581	101.098	24.8738	102.2	109.578	32.0994	115.644	105.282	111.959	78.7364	109.445	114.039	112.826	108.693	108.469	40.5402	122.882	53.1885	118.251	134.581
evm.model.chr23.181	MSTRG.9240	sp|Q9Y297|FBW1A_HUMAN	F-box/WD repeat-containing protein 1A	8945	BTRC	167.637	159.867	176.984	184.783	195.018	156.593	183.756	208.255	217.813	196.162	210.207	214.15	165.548	185.657	194.818	173.231	170.723	178.185	170.251	196.761	219.483	210.293	210.145	183.574	208.566	191.647	188.237	204.247	191.131	227.014	193.651	169.088	200.822	184.376	196.262	189.557
evm.model.chr19.365	MSTRG.5871	sp|Q9Y281|COF2_HUMAN	Cofilin-2	1073	CFL2	43.6047	20.2902	28.2599	41.986	48.5607	34.3087	20.9814	31.3733	35.3134	46.93	49.4206	46.3891	28.8029	58.8402	44.7081	26.3651	35.8022	40.8609	20.5135	34.0739	38.2368	18.6892	53.5702	48.4328	28.1945	25.7953	39.9157	30.8708	35.8489	41.6084	37.8176	21.8004	51.1725	39.2314	64.0839	53.7011
evm.model.chrX.494	MSTRG.17379	sp|Q9Y279|VSIG4_HUMAN	V-set and immunoglobulin domain-containing protein 4	11326	VSIG4	2.5116	28.8424	3.45769	13.6008	9.93162	12.5227	1.35246	8.28239	14.0099	9.5484	6.74572	10.5038	4.08683	8.26203	5.20623	6.52605	5.95862	7.52322	4.05706	7.15532	4.25701	5.09389	6.68589	15.1932	6.85835	5.78185	10.2626	4.43838	5.22162	10.9254	24.7275	2.16791	3.77526	1.5248	13.5062	3.77293
evm.model.chr3.1423	MSTRG.11188	sp|Q9Y263|PLAP_HUMAN	Phospholipase A-2-activating protein	9373	PLAA	4.81766	3.19785	3.74113	4.35882	3.93929	3.33608	2.66657	3.27026	3.4282	3.92357	3.81584	3.92204	3.78464	4.4079	3.66988	4.37052	3.57933	3.26295	4.38507	3.80437	4.32428	4.22351	3.57922	4.45177	3.2178	3.31235	3.23662	2.96496	3.12476	2.91901	5.66457	4.46202	5.41186	3.61096	4.46462	5.44883
evm.model.chr4.1455	MSTRG.12868	sp|Q9Y259|CHKB_HUMAN	Choline/ethanolamine kinase	1120	CHKB	10.5875	14.5623	11.5589	12.22	13.4	12.3551	12.8328	14.2893	11.3749	10.3951	12.4295	11.9829	8.80553	11.1215	12.1381	12.1646	9.87012	10.3087	15.8739	10.412	12.6093	15.1009	12.501	12.617	10.9257	14.7162	13.4751	11.6518	14.5868	13.7046	11.3505	16.9237	11.6161	15.561	12.3672	12.1076
evm.model.chr21.483	MSTRG.8124	sp|Q9Y257|KCNK6_HUMAN	Potassium channel subfamily K member 6	9424	KCNK6	17.6612	22.2472	13.0132	21.4027	20.3298	30.1414	24.4801	17.9163	27.4411	19.6314	17.6828	19.192	30.6077	13.1059	17.7699	39.8365	17.2475	21.403	57.1737	15.2443	16.2095	62.4028	14.5297	13.1524	19.1987	27.069	12.2672	21.316	10.4728	12.2287	14.062	51.825	11.5297	52.6592	14.0843	12.8976
evm.model.unplace1469.1	MSTRG.17623	sp|Q9Y256|FACE2_HUMAN	CAAX prenyl protease 2	9986	RCE1	10.6474	12.1758	15.0023	8.95035	10.3111	10.164	11.4091	11.0838	12.025	9.10107	11.6445	11.8842	9.15549	10.4739	11.8833	11.1949	9.59054	10.6433	11.4094	10.8208	13.3663	10.0341	11.4637	10.798	10.548	12.3794	11.6273	9.94506	13.2722	12.001	9.53138	8.9173	12.5467	10.2918	11.0739	11.3284
evm.model.chr2.440	MSTRG.6447	sp|Q9Y253|POLH_HUMAN	DNA polymerase eta	5429	POLH	15.7318	19.1581	15.3489	17.9081	17.7124	18.2672	12.7318	15.5033	15.6656	19.5356	17.4384	19.2158	11.8135	14.0654	16.6509	22.2	15.4048	16.668	28.4432	13.6049	15.0041	24.3676	15.9189	15.8702	14.5765	15.9613	14.7055	16.0562	16.776	15.851	13.3441	31.1313	15.5185	25.1714	16.3443	15.5199
evm.model.chr13.194	MSTRG.3044	sp|Q9Y252|RNF6_HUMAN	E3 ubiquitin-protein ligase RNF6	6049	RNF6	21.0012	23.9438	20.9009	24.3751	23.4052	25.5439	23.1603	31.7686	18.5067	26.7455	27.6616	23.0662	21.164	27.9794	23.7605	30.2008	18.8136	23.334	22.4254	28.0431	26.9286	26.5193	30.8147	30.4478	28.6379	27.7778	25.3149	31.0396	33.0791	30.2924	32.7471	25.9802	30.2414	24.6783	30.8695	29.907
evm.model.chr3.1913	MSTRG.11575	sp|Q9Y250|LZTS1_HUMAN	Leucine zipper putative tumor suppressor 1	11178	LZTS1	4.27463	4.37268	4.07872	2.51244	4.63902	3.83756	5.05449	5.14509	0.872851	2.25296	3.65979	2.23565	1.76557	4.35499	2.88471	3.13981	2.66906	3.22106	1.12111	2.00568	4.28453	0.656728	5.64022	4.59531	2.80635	2.7011	2.10153	5.9765	7.90449	2.51937	2.53809	1.15391	3.69504	1.19875	6.19133	3.03124
evm.model.chr21.109	MSTRG.7806	sp|Q9Y248|PSF2_HUMAN	DNA replication complex GINS protein PSF2	51659	GINS2	32.5206	39.7055	56.7963	40.383	29.1562	46.4998	37.3275	49.5639	34.9462	46.9037	32.0827	37.6473	42.304	45.1795	37.0803	82.617	33.5993	36.3733	99.0246	39.1179	43.8778	92.862	39.698	37.7873	43.0619	43.5106	28.5309	43.9421	23.024	30.0593	32.5866	89.1362	31.8523	64.2821	35.0083	29.4006
evm.model.chr5.873	MSTRG.13559	sp|Q9Y243|AKT3_HUMAN	RAC-gamma serine/threonine-protein kinase	10000	AKT3	19.8776	19.3665	22.2886	21.3029	20.7453	17.9501	33.0892	24.8548	30.2668	28.2067	24.4517	25.4716	26.4023	23.4826	18.5491	18.5513	22.9463	22.5095	11.545	18.5662	15.2438	15.451	19.7813	17.0305	21.2152	20.2659	15.1195	27.6621	19.3704	17.0054	19.1862	13.2399	15.7088	20.7177	19.5244	20.3207
evm.model.chr21.780	MSTRG.8371	sp|Q9Y240|CLC11_HUMAN	C-type lectin domain family 11 member A	6320	CLEC11A	1.5768	1.09651	0.680949	0.881595	1.15046	1.29864	1.9079	1.83116	2.57752	1.4696	1.58461	1.21894	1.93212	0.914719	1.32598	1.34795	2.09764	1.89737	0.914642	1.18641	1.32018	0.574208	1.74739	1.08589	1.66083	1.22771	1.05483	0.591459	0.452909	0.700238	0.905044	0.433995	0.853622	1.18712	1.34208	1.08091
evm.model.chr7.295	MSTRG.15244	sp|Q9Y239|NOD1_HUMAN	Nucleotide-binding oligomerization domain-containing protein 1	10392	NOD1	22.3924	27.4197	17.0387	27.427	21.2627	29.1835	17.408	22.5486	12.6254	18.8787	20.0362	28.4443	18.1003	23.411	15.4661	32.5045	18.6991	21.9042	49.0717	13.4118	20.2271	41.4848	23.6111	27.2594	34.3734	37.9537	45.5492	18.6619	29.7539	41.4792	30.9383	25.0306	18.5044	26.6368	20.2216	28.1315
evm.model.chr22.84	MSTRG.8552	sp|Q9Y238|DLEC1_HUMAN	Deleted in lung and esophageal cancer protein 1	9940	DLEC1	21.9363	17.7439	19.4807	21.0634	22.7312	15.0597	20.3385	19.1665	12.0145	16.6865	20.559	23.9786	12.101	16.7952	14.7829	14.4347	18.417	21.4428	10.1683	20.9141	16.5088	21.1841	17.7156	18.101	17.7066	25.9831	13.9037	12.5067	24.5795	22.6673	20.3422	14.4775	15.5526	15.733	12.3388	22.4638
evm.model.chr14.545	MSTRG.3593	sp|Q9Y236|OSGI2_HUMAN	Oxidative stress-induced growth inhibitor 2	734	OSGIN2	13.1902	9.49028	9.40303	13.8054	11.4483	11.0091	6.57139	6.45747	9.20194	14.2376	10.3229	9.63721	9.02496	16.4739	10.1214	21.6987	8.78275	10.9709	18.8583	11.8753	12.0966	27.1087	10.0328	13.8846	11.2469	14.5328	9.2837	13.808	11.0616	13.065	21.7899	19.8532	17.1948	21.5989	14.6502	18.5759
evm.model.chr2.44	MSTRG.6132	sp|Q9Y232|CDYL_HUMAN	Chromodomain Y-like protein	9425	CDYL	7.97522	12.8023	6.9935	11.1319	9.73566	9.87738	9.25756	11.0127	9.90681	9.11079	9.57829	9.90211	9.77783	10.3492	7.24627	10.9465	9.80087	8.40317	15.7544	11.4709	9.74128	19.885	10.3787	10.4999	7.89191	12.3809	12.2626	13.091	7.66491	8.21848	10.0962	16.8851	8.35009	17.2202	8.922	9.50378
evm.model.chr5.1419	MSTRG.13994	sp|Q9Y228|T3JAM_HUMAN	TRAF3-interacting JNK-activating modulator	80342	TRAF3IP3	2.79682	2.33321	2.47365	4.23468	2.14714	7.04476	2.09022	3.2208	1.47087	2.22112	1.88603	1.99771	1.71099	4.34556	2.53094	19.2053	1.67075	1.92485	39.4522	2.52058	6.42162	62.2874	2.41805	2.49388	4.47177	13.8319	2.40669	3.97811	1.87866	3.86808	3.55803	47.454	3.52123	33.2237	1.73765	2.42333
evm.model.chr3.1690	MSTRG.11404	sp|Q9Y227|ENTP4_HUMAN	Ectonucleoside triphosphate diphosphohydrolase 4	9583	ENTPD4	31.8694	36.1285	27.1943	42.8207	34.2456	32.6185	23.6288	39.7174	23.5061	32.0433	31.5232	35.9357	24.6224	25.3036	23.53	46.1131	27.9785	25.594	42.9042	26.1675	26.5068	45.232	26.173	26.333	23.8254	30.3344	21.2612	27.5448	25.7627	23.5436	28.2308	44.4075	26.4659	40.5435	27.8758	28.4655
evm.model.chr15.251	MSTRG.3835	sp|Q9Y225|RNF24_HUMAN	RING finger protein 24	11237	RNF24	16.0911	17.0981	13.5176	14.7777	22.5473	16.3215	23.5904	17.4295	23.6723	21.6437	23.7378	21.5034	18.0777	17.7558	14.5538	15.1388	20.2859	20.0458	15.1157	14.0789	10.7363	13.8505	18.2105	14.9437	18.3812	21.6465	14.5152	22.1119	23.6983	20.1052	13.7248	14.2004	9.92386	17.2691	16.6726	11.8046
evm.model.chr12.444	MSTRG.2488	sp|Q9Y224|RTRAF_HUMAN	RNA transcription, translation and transport factor protein	51637	RTRAF	10.9869	6.53766	6.95272	9.55482	8.67812	7.86616	8.62966	8.45607	14.3587	12.1157	9.73391	12.1633	9.73639	12.9624	9.93552	8.10194	8.3058	11.457	8.08823	10.3724	10.5959	6.79041	9.10301	11.307	11.4885	8.4359	9.81149	7.01854	9.52624	16.8453	15.9453	10.6087	18.7202	8.69337	11.7107	15.5314
evm.model.chr3.1621	MSTRG.11346	sp|Q9Y223|GLCNE_HUMAN	Bifunctional UDP-N-acetylglucosamine 2-epimerase/N-acetylmannosamine kinase	10020	GNE	6.29587	6.94064	4.42676	8.33159	8.26699	6.50734	5.05179	7.59912	8.44311	7.63713	8.17378	8.54558	10.6078	5.29682	6.23812	8.11946	8.36768	6.1507	8.17301	6.17527	4.84032	8.89603	6.06217	4.63048	5.67045	5.91243	5.59614	7.2368	5.19117	4.85131	4.77293	7.85117	4.4621	8.10922	4.83395	4.5029
evm.model.chr7.151	MSTRG.15133	sp|Q9Y222|DMTF1_HUMAN	Cyclin-D-binding Myb-like transcription factor 1	9988	DMTF1	27.3699	23.8391	28.4718	29.9526	28.555	24.4462	30.8367	35.6722	25.413	32.1882	33.8503	31.0026	31.2239	31.6841	29.6688	39.3481	23.284	31.764	49.1153	31.6575	33.9867	45.8048	34.2405	29.4229	32.4058	32.1201	27.7034	30.7256	29.7267	36.7937	33.7119	51.2927	34.0793	46.1994	32.1704	34.0846
evm.model.chr13.203	MSTRG.3048	sp|Q9Y217|MTMR6_HUMAN	Myotubularin-related protein 6	9107	MTMR6	9.41732	9.77615	8.35365	7.40522	11.8528	10.0525	8.74682	9.78136	12.8575	7.02407	11.3966	11.2322	8.73606	10.4697	10.6391	9.29674	9.74862	9.12288	14.469	8.58996	11.5158	8.24751	10.3816	10.2407	8.72558	9.8675	10.8478	6.40684	10.1024	9.38608	10.0967	14.2134	11.1026	8.44482	10.3177	10.1457
evm.model.chr1.181	MSTRG.135	sp|Q9Y216|MTMR7_HUMAN	Myotubularin-related protein 7	9108	MTMR7	0.495935	0.55499	0.28941	0.437854	0.411301	0.385609	0.662105	0.422003	0.57625	0.526411	0.4219	0.465318	0.446425	0.288847	0.376734	0.448895	0.597198	0.316393	0.247029	0.280893	0.313621	0.43521	0.37917	0.268787	0.356964	0.470572	0.368389	0.368136	0.371683	0.293781	0.206674	0.281087	0.22828	0.561564	0.283617	0.20312
evm.model.chr1.1056	MSTRG.813	sp|Q9Y215|COLQ_HUMAN	Acetylcholinesterase collagenic tail peptide	8292	COLQ	16.9842	13.286	37.5546	21.6601	58.9649	10.4331	8.68703	26.9804	53.3816	23.1927	55.3685	61.3612	14.9965	13.7508	35.1371	19.226	38.3179	28.069	48.256	13.2519	75.8835	7.33974	49.8436	39.6787	12.415	22.0255	53.292	8.04801	36.9634	36.5312	14.8131	20.9861	60.3075	13.3221	44.2212	21.9987
evm.model.chr12.671	MSTRG.2667	sp|Q9XTA5|HIF1A_BOVIN	Hypoxia-inducible factor 1-alpha	-	HIF1A	134.576	69.0336	125.722	93.5744	64.4447	105.214	34.6015	76.1562	59.5594	101.534	68.9916	55.0705	108.02	125.741	61.3026	102.793	55.4351	66.5354	96.3624	101.671	111.678	62.6302	68.3475	126.117	47.0577	57.3143	105.581	41.4266	41.4332	59.5253	155.038	106.893	185.735	82.5426	132.354	139.359
evm.model.chr5.916	MSTRG.13595	sp|Q9XTA3|MYOC_BOVIN	Myocilin	-	MYOC	8.35637	4.39309	5.36716	8.35163	13.594	5.77571	7.07667	5.44403	21.0023	11.3778	15.182	8.98108	8.43468	4.8222	12.9848	11.2032	19.3012	12.413	0.277337	2.33406	4.58377	1.43731	3.26216	4.93566	3.50446	0.469802	1.89053	2.4761	0.478287	2.30948	2.21555	1.50025	5.43579	3.81147	5.37505	6.06899
evm.model.chr11.196	MSTRG.1883	sp|Q9XTA2|PPCE_BOVIN	Prolyl endopeptidase	286818	PREP	5.17881	4.23503	4.53739	4.66052	4.70974	4.5415	3.92246	4.47782	4.64972	4.99799	4.96243	4.80549	4.99304	5.98362	5.21146	4.79762	4.28584	5.56822	5.63032	4.96962	5.44918	6.23552	5.50409	6.43389	4.93926	5.1168	5.79049	4.89446	5.18032	6.14872	6.01922	5.88907	6.30811	5.00309	7.03277	8.01522
evm.model.chr1.591	evm.TU.chr1.591	sp|Q9XT98|CLD16_BOVIN	Claudin-16	282184	CLDN16	0	0	0	0	0	0	0	0	0	0	0	0	0	0	0	0	0	0	0.0273002	0	0	0	0	0.0139426	0.0220992	0.0710312	0.00471054	0.0693228	0.00394894	0.045765	0.0384685	0.00426543	0	0	0	0
evm.model.chr12.787	MSTRG.2764	sp|Q9XT97|PSN1_BOVIN	Presenilin-1	282705	PSEN1	9.04296	10.8343	11.3268	9.77141	10.247	10.8316	8.98511	10.416	11.1824	11.1868	11.7346	10.804	8.82686	9.7456	9.40847	12.4458	10.0408	9.45098	12.3332	9.74336	10.2642	11.9753	10.4643	11.034	9.07529	10.4445	10.1292	10.3056	10.5441	9.71091	10.7705	11.6928	9.80347	12.0866	11.1999	10.6198
evm.model.chr5.842	MSTRG.13532	sp|Q9XT96|PSN2_BOVIN	Presenilin-2	282010	PSEN2	2.05186	3.39645	1.58024	3.31625	3.70856	3.76551	2.01741	3.37968	2.98881	3.41012	3.30598	3.007	2.43154	1.72618	1.97945	3.9098	3.04552	2.30511	3.62426	2.35807	1.6541	3.39093	2.15065	2.12142	1.76597	2.97377	1.3547	2.20947	1.73055	1.79955	1.72962	3.628	1.20253	4.15461	2.90521	1.57309
evm.model.chr12.102	MSTRG.2196	sp|Q9XT82|PE2R2_CANLF	Prostaglandin E2 receptor EP2 subtype	403797	PTGER2	0.0906156	0.19353	0.152086	0.15015	0.112294	0.443365	0.541074	0.271997	0.0952866	0.181253	0.145534	0.102278	0.109891	0.229493	0.199137	0.506069	0.105905	0.151522	1.03603	0.0828995	0.205465	0.560152	0.0566456	0.0512006	0.366764	0.445267	0.226466	0.480499	0.100354	0.348359	0.240321	1.09412	0.106921	0.791574	0.093869	0.0482064
evm.model.chr10.595	MSTRG.1288	sp|Q9XT77|SC5A6_RABIT	Sodium-dependent multivitamin transporter	100009326	SLC5A6	10.4131	11.7341	11.8498	11.8545	14.1108	12.3025	8.42359	14.3025	9.93865	12.6973	13.5902	12.2289	10.711	13.2847	14.0625	12.7258	9.69594	12.1386	10.8527	18.43	30.0603	11.8796	22.6394	26.0368	9.92085	11.2359	13.866	6.48949	12.638	12.5092	30.1406	15.3864	25.7352	11.5221	17.0392	20.5651
evm.model.chr10.596	MSTRG.1289	sp|Q9XT77|SC5A6_RABIT	Sodium-dependent multivitamin transporter	100009326	SLC5A6	0.188044	0.25996	0.410613	0.291779	0.358143	0.441431	0.457391	0.492952	0.388277	0.459612	0.68893	0.364544	0.222914	0.270471	0.445467	0.292567	0.121647	0.127336	0.0886701	0.286032	0.491784	0.355252	0.44343	0.30263	0.131202	0.2324	0.378357	0.406361	0.272478	0.130501	0.306258	0.212119	0.275702	0.2843	0.345699	0.356838
evm.model.unplace848.1	evm.TU.unplace848.1	sp|Q9XT73|FRIH_TRIVU	Ferritin heavy chain	-	FTH1	0	0	0	0.00860315	0	0	0	0	0	0	0	0	0	0	0.00478255	0.0116202	0	0	0.0262628	0	0	0.0181956	0	0.00370459	0.003021	0.00206649	0	0	0	0.00478459	0.00605866	0.0118407	0	0	0	0
evm.model.chr6.65	MSTRG.14091	sp|Q9XT56|JAM1_BOVIN	Junctional adhesion molecule A	281258	F11R	7.53011	4.44578	5.44699	7.0403	7.85339	4.93991	3.78161	6.06429	2.78406	5.89055	5.91665	5.63308	4.11168	6.16053	5.334	5.52653	5.25176	5.49996	3.24994	4.60749	5.4837	3.75879	6.30042	7.94697	4.28856	3.84635	3.93191	5.39853	5.89063	5.24368	5.81492	3.05371	5.45872	3.5643	6.45537	7.86597
evm.model.chr13.107	MSTRG.2973	sp|Q9XT50|ATP7B_SHEEP	Copper-transporting ATPase 2	443046	ATP7B	17.9995	18.8793	16.9647	6.67377	22.1105	16.2083	23.9512	26.7821	10.1147	5.7644	18.5602	7.04286	10.7349	23.9841	14.7286	5.00347	15.4494	8.11085	2.91908	19.8959	16.9738	3.45454	21.6332	11.4576	14.2847	16.6305	9.655	7.12766	21.0958	8.90151	18.9194	9.41994	15.0897	5.98795	20.7245	12.3375
evm.model.chr3.1085	MSTRG.10911	sp|Q9XT49|SC6A4_BOVIN	Sodium-dependent serotonin transporter	282365	SLC6A4	391.696	305.005	523.022	374.742	518.905	305.084	190.332	372.835	204.473	368.207	482.783	248.244	234.542	563.521	447.209	262.765	239.315	285.881	13.5159	324.855	450.31	39.0921	438.45	450.608	339.414	194.642	236.718	156.614	475.869	397.168	495.644	139.958	654.485	23.3761	586.046	554.086
evm.model.chr8.313	MSTRG.15829	sp|Q9XSX7|AMBN_BOVIN	Ameloblastin	280995	AMBN	0	0.028589	0	0.00919737	0.0093163	0.00753278	0	0	0.0102215	0.0109256	0.0204534	0	0	0.0221581	0.0164357	0.0874612	0.00813188	0.0191352	0.284519	0.00933797	0.0219414	0.106742	0.00775648	0	0.0141134	0.0420025	0.00903331	0.0103648	0	0.027735	0.0177159	0.247403	0.021753	0.115101	0	0.0159168
evm.model.chr1.265	evm.TU.chr1.265	sp|Q9XSP1|KCNE1_FELCA	Potassium voltage-gated channel subfamily E member 1	493681	KCNE1	0.00488247	0	0.00688653	0.00447922	0	0	0	0.00209607	0.00398688	0	0.00265722	0	0	0.00159379	0	0	0.00396322	0	0	0	0	0	0	0	0.0139424	0	0	0	0	0.00246638	0.00513537	0	0.00273338	0.0405304	0.00483003	0
evm.model.chr10.406	MSTRG.1143	sp|Q9XSM7|CD8B_SAISC	T-cell surface glycoprotein CD8 beta chain	-	CD8B	0.394867	0.455402	0.408198	1.12548	0.326769	1.0402	0.580095	0.450638	0.972388	0.789811	0.392173	0.648933	0.648306	0.814388	0.614535	3.23366	0.519701	0.658496	5.87784	0.702255	1.68121	12.3987	0.296114	0.18367	1.47124	1.59947	0.51091	1.25938	0.171039	0.446581	0.638931	3.54516	0.625606	3.01478	0.153733	0.385081
evm.model.chr7.590	evm.TU.chr7.590	sp|Q9XSM3|TRPV5_RABIT	Transient receptor potential cation channel subfamily V member 5	100009364	Trpv5	0	0	0	0.641481	0	0	0	0.292424	0	0.89758	0	0.57903	0.801303	0.403261	0.203658	2.00996	1.08666	1.04637	2.6222	0	0.331109	2.15365	0	0.641789	0.47567	2.12223	0.825514	4.1949	0.497211	0.614174	0	1.6409	0	2.87397	0.27528	0.471067
evm.model.chr24.37	MSTRG.9529	sp|Q9XSM2|TRYT_SHEEP	Tryptase-2	100144429	-	10.3183	4.12652	1.96091	18.3184	15.8753	5.50709	2.15732	1.93969	21.2312	22.4445	21.474	12.4662	17.0789	6.10878	22.3474	15.6506	23.2077	22.4456	13.4253	4.44029	6.02478	3.99066	10.4704	11.4585	9.72336	3.43082	2.65612	5.95809	0.264039	7.63544	5.49835	3.48727	5.51533	17.1703	8.84762	8.81805
evm.model.chr24.38	MSTRG.9530	sp|Q9XSM2|TRYT_SHEEP	Tryptase-2	100144429	-	22.2671	7.77237	2.07321	38.6684	24.038	9.81555	4.607	3.38262	31.0804	48.08	29.9047	20.9635	29.3899	5.7701	24.3689	33.1471	26.6146	33.9848	27.8281	5.50606	6.09579	9.25601	10.5124	13.6704	20.1201	3.87291	3.1042	12.4654	0.333006	13.4905	10.5534	6.13046	8.22978	29.4796	12.2629	10.0997
evm.model.chr3.1696	evm.TU.chr3.1696	sp|Q9XSL6|ADA28_MACFA	Disintegrin and metalloproteinase domain-containing protein 28	102143721	ADAM28	0.0902217	0.242627	0.117423	0.2195	0.0956543	0.13069	0	0.106478	0.266305	0.124056	0.0649287	0.235534	0	0.155817	0.330196	0.382193	0.165096	0	0.48482	0.293997	0.287942	0.282031	0.0717453	0.199803	0	0.121517	0.453109	0.105758	0.050331	0.218176	0.213417	0.261427	0.158058	0.303119	0.281362	0.288468
evm.model.chr5.1074	MSTRG.13729	sp|Q9XSK8|P73_CHLAE	Tumor protein p73	-	TP73	13.887	9.16169	4.89548	22.2286	19.8213	19.7205	19.3294	11.9256	14.1213	10.6732	21.568	13.9708	15.8893	19.7149	32.5707	58.7428	19.3572	30.0789	119.299	15.1842	23.4105	161.696	25.1089	16.5946	19.3811	41.6705	7.77775	8.85875	7.51816	13.6408	18.5602	117.005	12.4096	70.067	11.9612	10.8321
evm.model.chr6.142	MSTRG.14144	sp|Q9XSK7|HDGF_BOVIN	Hepatoma-derived growth factor	327953	HDGF	4.56324	4.79472	5.16689	4.8963	5.06942	6.11966	5.35112	5.60751	5.28193	4.60518	5.43299	5.72003	5.70604	4.55718	4.65119	6.38564	4.2954	4.71912	11.0125	4.85839	5.32316	7.32793	4.42729	4.73095	4.49081	5.91124	5.29629	5.07742	4.91213	4.13626	6.1912	10.8808	5.1548	7.99963	5.23974	4.76181
evm.model.chr4.746	MSTRG.12286	sp|Q9XSK2|CD63_BOVIN	CD63 antigen	404156	CD63	26.9243	46.9237	22.4201	38.2367	39.6866	42.2527	27.7032	32.2149	45.2965	38.6348	38.5822	34.8551	35.6265	28.5388	32.8321	28.6573	33.866	30.1238	23.7332	32.4393	24.0869	20.7604	32.05	40.4904	27.0091	27.3582	34.2819	31.6978	26.8495	30.2943	34.6582	16.7857	27.9335	22.1227	37.1338	28.564
evm.model.chr21.689	evm.TU.chr21.689	sp|Q9XSK0|CRX_BOVIN	Cone-rod homeobox protein	280756	CRX	0	0.0402574	0	0	0	0	0.0381079	0	0	0	0	0	0	0	0	0	0	0	0	0	0.0885573	0	0	0	0	0	0	0	0	0	0	0	0	0	0	0
evm.model.chr17.95	MSTRG.4831	sp|Q9XSJ6|IL15_SHEEP	Interleukin-15	443056	IL15	0.246122	0.258958	0.293872	0.267226	0.350651	0.202294	0.292372	0.289518	0.121524	0.321097	0.299863	0.234093	0.228488	0.304168	0.22122	0.323777	0.182974	0.226234	0.264601	0.11936	0.25656	0.174354	0.232699	0.230847	0.299969	0.206422	0.15819	0.306964	0.205345	0.374614	0.308059	0.106573	0.206143	0.133407	0.280842	0.264714
evm.model.chr5.991	MSTRG.13662	sp|Q9XSJ4|ENOA_BOVIN	Alpha-enolase	281141	ENO1	86.1511	128.147	48.0939	114.957	149.847	134.928	74.2782	98.07	120.103	100.663	140.039	176.281	85.3032	75.9787	92.4264	114.399	111.506	85.8307	188.42	82.5007	82.4527	132.85	118.821	111.293	75.4713	109.758	120.718	83.3113	95.9469	103.607	79.3072	178.031	66.1969	116.079	93.3388	75.0616
evm.model.chr20.185	evm.TU.chr20.185	sp|Q9XSI3|RL10_BOVIN	60S ribosomal protein L10	286790	RPL10	0	0	0	0	0	0	0	0	0	0	0	0	0	0	0	0	0	0	0.0127908	0	0	0	0	0	0	0	0	0	0	0	0	0.0106355	0	0	0	0
evm.model.chr5.1366	MSTRG.13945	sp|Q9XSI3|RL10_BOVIN	60S ribosomal protein L10	286790	RPL10	294.257	313.638	208.282	386.911	276.992	312.279	339.272	272.624	358.36	409.928	291.434	329.118	423.116	262.163	286.077	450.576	332.438	353.327	468.073	375.091	281.095	634.139	293.966	283.417	378.273	337.157	356.403	504.979	262.922	316.358	326.955	481.319	326.003	585.891	268.198	276.626
evm.model.chrX.213	MSTRG.17175	sp|Q9XSI3|RL10_BOVIN	60S ribosomal protein L10	286790	RPL10	109.267	110.66	93.7667	102.787	105.327	126.377	120.861	108.3	152.564	100.357	103.254	114.726	149.843	108.264	122.317	110.788	128.613	128.37	169.387	135.551	99.9048	136.917	110.509	103.67	146.399	130.829	143.338	123.551	102.647	102.695	119.433	175.669	117.854	124.498	94.8004	98.1938
evm.model.unplace1669.3	MSTRG.17659	sp|Q9XSI3|RL10_BOVIN	60S ribosomal protein L10	286790	RPL10	0.0230045	0.0953198	0.0263924	0.0820231	0.0280699	0.136813	0.0284842	0.0454508	0.0221641	0.0330511	0.00491269	0.0329732	0.0516887	0.0718415	0.0179389	0.177353	0.0270274	0.0785716	0.263749	0.0306311	0.036896	0.497448	0.0242559	0.0407288	0.0650416	0.136433	0.0145583	0.0728141	0.0296638	0.0414237	0.0547448	0.502271	0.0176873	0.226558	0.0501929	0.0522303
evm.model.chr19.576	MSTRG.6023	sp|Q9XSI3|RL10_BOVIN	60S ribosomal protein L10	286790	RPL10	0.471127	0.45973	0.460587	0.546458	0.33579	0.657779	0.746748	0.507018	0.666759	0.783008	0.497832	0.59536	0.912791	0.498786	0.5171	0.863299	0.482104	0.667503	0.882076	0.558463	0.498258	1.12563	0.446121	0.437009	0.923104	0.595854	0.533172	0.886129	0.470632	0.670737	0.656031	0.948481	0.496721	0.97603	0.553558	0.596452
evm.model.chr23.214	MSTRG.9268	sp|Q9XSI3|RL10_BOVIN	60S ribosomal protein L10	286790	RPL10	4.18606	4.45804	2.8402	4.51281	4.97559	2.7942	3.9201	6.64157	3.16393	3.92575	5.51477	4.96341	2.82809	3.21955	1.82352	6.19522	2.78347	2.52163	5.95758	3.4678	4.15984	9.17051	4.46517	3.71516	2.56386	3.8448	3.9938	3.62095	2.79249	3.10421	3.62281	5.99722	2.72751	5.61021	2.61084	3.30543
evm.model.chr6.752	evm.TU.chr6.752	sp|Q9XSG3|IDHC_BOVIN	Isocitrate dehydrogenase [NADP] cytoplasmic	281235	IDH1	0.110455	0	0.308102	0.119527	0.0796163	0.142888	0	0.116205	0.0954228	0.185894	0.157105	0.132033	0.0967056	0.134839	0.138961	0.15135	0.125387	0.171132	0	0.0321649	0.0947891	0	0.277566	0.141503	0.0668851	0	0.237771	0	0.115615	0.109975	0.251599	0.135197	0.113126	0.0641457	0	0
evm.model.chr2.1176	MSTRG.7015	sp|Q9XSG3|IDHC_BOVIN	Isocitrate dehydrogenase [NADP] cytoplasmic	281235	IDH1	173.802	111.66	102.639	191.478	420.956	129.007	85.0484	153.644	135.982	195.606	275.11	240.921	103.976	246.89	300.464	118.876	175.16	200.835	37.3069	134.883	302.557	59.8313	391.066	347.715	394.785	169.126	448.57	95.6652	596.64	793.755	188.157	87.2798	406.223	48.2943	381.094	451.364
evm.model.chr17.590	MSTRG.5211	sp|Q9XSC9|TCO2_BOVIN	Transcobalamin-2	281518	TCN2	51.7903	53.7023	51.8104	48.8666	54.1066	51.8204	55.2668	58.7887	20.0778	47.2646	43.4165	29.2154	40.7141	51.8966	35.6369	46.9506	44.2198	38.3374	14.6496	42.158	38.2407	21.5252	46.697	38.9473	46.6093	41.51	28.4884	68.6535	49.1378	31.2225	77.3505	20.3004	39.7065	29.4477	54.9534	36.8556
evm.model.chr21.626	MSTRG.8241	sp|Q9XSC6|KCRM_BOVIN	Creatine kinase M-type	286822	CKM	104.795	0.117785	0.0844362	0.352253	0.132253	0.18187	0.117192	0.126674	0.0856475	0.0819024	0.163576	0.118449	0.129637	0.18113	0.0738436	0.219019	0.152537	0.174313	0	0.0376974	0.0559698	0	0.151081	0.0626431	0.055301	0.136602	0.12677	0.238132	0.246452	0.0740723	0	0.0905844	0.107778	0.0646104	0.13202	0.0257169
evm.model.chrX.1	MSTRG.17040	sp|Q9XSC3|WDR44_BOVIN	WD repeat-containing protein 44	286825	WDR44	65.6107	66.7441	79.9428	80.0158	87.222	75.7473	74.6684	69.4084	85.604	101.002	92.227	91.777	75.6675	83.1406	77.6219	94.9396	89.1546	75.7221	102.395	63.7981	70.0052	107.607	81.209	70.427	81.0626	81.6699	83.3687	85.1907	84.5145	95.5132	63.7984	91.7439	60.892	89.9762	84.382	70.873
evm.model.chr23.130	MSTRG.9203	sp|Q9XSC1|SFRP5_BOVIN	Secreted frizzled-related protein 5	282069	SFRP5	20.7836	8.44572	8.69391	12.9611	16.3852	13.5849	5.29276	10.025	5.38433	12.1106	15.6607	12.8699	8.85854	21.8641	26.2809	5.58415	13.0117	15.2146	0.6867	11.8336	20.05	2.38497	13.6898	13.618	14.1111	13.779	20.7335	1.9756	24.2762	20.5671	3.39389	4.67039	14.3402	1.96871	12.4191	11.4843
evm.model.chr23.131	MSTRG.9204	sp|Q9XSC1|SFRP5_BOVIN	Secreted frizzled-related protein 5	282069	SFRP5	24.1248	7.41131	10.2524	13.6847	17.373	14.2029	6.42011	10.6785	5.68951	13.5173	17.6679	15.0593	10.7954	24.3104	28.8893	6.21224	15.0766	16.9484	0.637693	15.0128	23.1413	2.60249	16.385	15.0537	16.5805	15.1911	23.2996	2.36698	27.8878	26.1042	3.36526	6.00077	17.8513	2.28576	14.8373	13.4429
evm.model.chr12.683	MSTRG.2676	sp|Q9XSB5|ESR2_BOVIN	Estrogen receptor beta	281146	ESR2	0.679852	0.348012	0.454456	0.620649	0.471658	0.276763	0.378891	0.56869	0.219119	0.495517	0.3993	0.235693	0.627067	0.327453	0.30044	0.558758	0.558921	0.323225	0.263089	0.298344	0.369274	0.527269	0.304105	0.338198	0.524466	0.378963	0.166251	0.619845	0.347257	0.20378	0.288433	0.320701	0.275664	0.547356	0.42891	0.319921
evm.model.chr2.1516	MSTRG.7285	sp|Q9XSA7|CLIC4_BOVIN	Chloride intracellular channel protein 4	286823	CLIC4	240.954	180.749	424.231	215.018	313.849	264.595	220.033	237.983	242.92	260.94	313.545	284.527	280.536	318.219	280.326	180.15	270.278	267.943	56.1405	322.594	302.816	92.425	335.39	358.898	243.153	200.869	410.354	292.166	322.251	285.316	264.839	99.0856	331.752	135.994	396.665	391.263
evm.model.chr4.1082	MSTRG.12568	sp|Q9XS78|CD4_DELLE	T-cell surface glycoprotein CD4	-	CD4	0.0765922	0.183843	0.100787	0.372139	0.0492082	1.14006	0.0749517	0.193785	0.0266665	0.133398	0.0232371	0.0442169	0.0933739	0.281691	0.0686114	1.74705	0.0198454	0.038422	3.00811	0.230997	0.449273	5.2559	0.0448531	0.0524025	0.322946	1.48997	0.105122	0.24602	0.0291901	0.238183	0.198955	4.78382	0.175012	2.94776	0.0489721	0.105283
evm.model.chr6.108	MSTRG.14120	sp|Q9XS72|CD1A_PIG	T-cell surface glycoprotein CD1a	396785	CD1A	0.356392	2.64	0.516618	1.84105	2.03318	1.90526	0.0720177	1.11985	0.344871	0.874858	0.611282	0.477148	0.306575	0.458196	0.188735	5.24546	0.253119	0.450961	2.70022	0.101768	1.03288	7.87522	0.354131	2.55356	0.348288	1.11021	0.743294	0.574912	0.804354	1.35685	1.09951	3.29415	0.326902	4.6141	1.48941	0.21295
evm.model.chr4.365	evm.TU.chr4.365	sp|Q9XS59|S6A15_BOVIN	Sodium-dependent neutral amino acid transporter B(0)AT2	281952	SLC6A15	0	0	0	0	0	0.08996	0	0.883346	0	0	0	0	0.228751	0	0.0770948	0.184601	0	0.207424	0	0.0806172	0.135739	0	0.0845799	0	0.0868357	0	0	0.206211	0	0	0	0.300924	0	0.342723	0.114955	0
evm.model.chr12.831	MSTRG.2797	sp|Q9XS47|PLGF_BOVIN	Placenta growth factor	280894	PGF	0.494394	0.512817	0.870466	0.328219	1.18904	0.645203	1.15434	1.45267	1.16283	0.975343	1.04985	1.16572	0.964603	2.15244	0.939642	0.440151	0.910409	0.705133	0.191156	1.06178	2.06515	0.162032	1.33435	1.00193	0.825969	0.76487	1.7715	0.691423	2.15425	1.16577	1.0789	0.681438	2.02223	0.318701	1.17625	1.05729
evm.model.chr12.554	evm.TU.chr12.554	sp|Q9XS28|CP19A_SHEEP	Aromatase	100144423	CYP19A1	0	0	0	0	0	0	0	0	0	0	0	0	0	0	0	0	0	0	0	0	0	0	0	0	0	0	0	0	0	0	0	0	0	0	0	0
evm.model.chr19.544	evm.TU.chr19.544	sp|Q9WVK8|CP46A_MOUSE	Cholesterol 24-hydroxylase	13116	Cyp46a1	0.133426	0.142052	0.0723397	0.153516	0.0543358	0.0973062	0.260563	0.241484	0.0477256	0.133565	0.0664157	0.0625631	0.0641663	0.0770479	0.0862716	0.166936	0.0430516	0.0610235	0.155023	0.139329	0.0582786	0.0402023	0.0319284	0.0573766	0.0784603	0.0959508	0.0658226	0.0781938	0.0329916	0.0608645	0.0922315	0.0554837	0.0517387	0.206759	0.0299273	0.0552365
evm.model.chr4.1337	MSTRG.12779	sp|Q9WVE8|PACN2_MOUSE	Protein kinase C and casein kinase substrate in neurons protein 2	23970	Pacsin2	11.4414	13.9711	19.2198	12.0819	15.1417	15.5035	13.471	12.2255	9.34114	13.8349	14.291	14.9213	9.76749	13.0748	18.2835	16.079	16.3281	13.2415	10.2228	16.5071	15.9754	13.66	16.5204	15.9115	10.932	18.4768	15.1606	24.6071	15.2178	12.1655	10.2627	12.8108	16.1044	12.7186	13.1579	13.8733
evm.model.chr5.1153	MSTRG.13791	sp|Q9WVB9|DVL1_RAT	Segment polarity protein dishevelled homolog DVL-1	83721	Dvl1	173.934	166.557	150.498	144.981	163.96	132.66	149.187	181.32	94.508	136.228	164.564	124.506	121.477	170.688	160.214	123.075	139.088	129.281	51.0711	182.364	186.569	95.7204	201.908	175.283	145.173	176.52	189.918	161.26	224.157	128.188	174.546	76.4161	166.28	92.2863	169.876	171.215
evm.model.chr18.2	MSTRG.5354	sp|Q9WVB4|SLIT3_MOUSE	Slit homolog 3 protein	20564	Slit3	75.6971	106.605	35.2775	73.2263	64.2789	94.4962	23.3643	68.8637	123.567	116.458	112.353	113.032	118.413	37.3959	46.1066	90.517	124.383	97.7555	66.1933	210.215	52.8137	65.8595	79.9581	69.038	53.9729	68.8494	22.1746	90.6035	14.7998	28.1319	22.6162	30.469	30.0401	103.873	43.8738	28.8291
evm.model.chr23.395	MSTRG.9400	sp|Q9WVA3|BUB3_MOUSE	Mitotic checkpoint protein BUB3	12237	Bub3	98.2198	136.64	115.569	121.32	111.916	130.945	94.3427	136.417	97.9328	124.064	114.071	108.491	92.2534	113.809	104.881	184.998	88.1514	93.0271	253.253	132.107	139.7	239.626	121.49	120.611	102.849	146.6	122.723	137.915	111.08	104.745	134.399	237.347	122.912	216.414	115.089	126.98
evm.model.chr21.779	MSTRG.8370	sp|Q9WV48|SHAN1_RAT	SH3 and multiple ankyrin repeat domains protein 1	78957	Shank1	0	0.400516	0.50415	0.386885	0.67807	0.634844	1.74381	0.601948	0.399863	0.402968	0.482641	0.0689387	1.67987	0.385544	0.487955	0.650288	0.496521	0.431056	3.43294	0.816045	0.831718	0.390491	0.663085	0.693069	0.847294	14.4837	1.68711	0.669789	0	0.562181	0.640422	0.253218	0.313986	1.12861	0.477548	0
evm.model.chr2.272	MSTRG.6311	sp|Q9WV18|GABR1_MOUSE	Gamma-aminobutyric acid type B receptor subunit 1	54393	Gabbr1	6.62532	6.44291	7.44373	4.56897	4.63644	6.03886	8.85596	7.2369	4.31079	5.67425	5.12167	6.58192	5.23186	3.55092	4.40582	4.62675	4.11065	6.28729	3.48797	4.89224	5.81255	2.91594	5.44249	5.19892	5.34008	7.71119	4.42991	7.57352	6.49627	5.8239	6.50459	3.72125	5.17393	4.95819	5.81047	5.34846
evm.model.chr2.273	MSTRG.6312	sp|Q9WV18|GABR1_MOUSE	Gamma-aminobutyric acid type B receptor subunit 1	54393	Gabbr1	45.7398	49.9702	74.7312	36.9624	40.482	46.9875	76.1097	65.0864	35.9645	50.7902	43.6902	56.4763	47.5519	27.925	35.1486	37.6424	35.5898	53.9584	34.1864	35.383	48.2305	23.6957	36.2081	40.4111	50.5127	54.5837	39.3164	58.8801	52.3261	63.3238	49.2143	28.5115	41.3152	38.0166	48.8158	43.4736
evm.model.chr1.919	MSTRG.708	sp|Q9WUZ7|SH3BG_MOUSE	SH3 domain-binding glutamic acid-rich protein	50795	Sh3bgr	5.79253	2.93667	5.46961	1.45973	1.28565	2.76937	3.12782	3.23905	2.97157	3.26859	2.28768	1.39959	3.29027	4.63035	4.33156	4.52858	3.87017	6.6161	1.47115	5.20779	6.14942	11.249	7.39315	6.9965	7.39485	5.78439	3.91099	4.6085	8.00321	4.14974	2.51502	3.22497	4.42671	44.5823	2.97601	4.55104
evm.model.unplace2113.1	evm.TU.unplace2113.1	sp|Q9WUW8|ST1C2_RAT	Sulfotransferase 1C2	171072	Sult1c2	0.0124649	0	0	0	0	0	0	0.0138775	0	0	0.0178145	0	0	0	0	0	0	0	0	0	0	0	0	0	0	0	0	0	0	0	0.0428843	0	0	0.00851102	0	0
evm.model.chr8.59	MSTRG.15633	sp|Q9WUW3|CFAI_RAT	Complement factor I	79126	Cfi	8.31885	3.79701	6.65058	8.36121	5.61713	5.04047	2.58855	3.75816	2.60665	3.52352	2.9743	7.07951	11.6452	4.00314	2.91134	4.80783	6.60588	7.35506	74.8675	6.11478	7.11167	4.34936	4.77271	4.75958	16.7621	108.143	26.7872	154.339	3.69141	19.7603	34.3461	11.7853	4.83138	6.47646	3.02115	5.82816
evm.model.chr24.161	MSTRG.9633	sp|Q9WUQ7|DEXI_MOUSE	Dexamethasone-induced protein	58239	Dexi	18.28	19.0504	12.3599	15.9674	18.4552	14.0124	12.2174	22.4019	14.9189	14.8637	16.0115	15.0412	13.707	14.7947	14.4579	19.4897	13.9934	15.6936	19.6595	14.0936	14.7142	30.4575	15.481	13.0508	14.5363	16.7677	16.2909	18.7883	18.0931	13.206	16.7407	26.3416	8.55462	22.9451	13.8847	12.0712
evm.model.chr9.832	MSTRG.16743	sp|Q9WUQ5|CXL14_MOUSE	C-X-C motif chemokine 14	57266	Cxcl14	37.7466	12.3175	11.9868	32.475	56.6915	25.0478	188.735	89.6193	328.484	109.724	96.3705	153.235	52.8024	35.2552	42.612	29.6311	89.7506	52.605	5.26795	16.0352	27.4775	5.95411	50.7535	16.3923	16.6015	6.04241	10.8502	0.718685	36.0928	13.6025	3.50982	2.84116	10.417	2.26709	23.0793	15.3058
evm.model.chr1.287	evm.TU.chr1.287	sp|Q9WUQ3|OLIG1_RAT	Oligodendrocyte transcription factor 1	60394	Olig1	0.190748	0.165377	0	0	0	0.112525	0	0	0	0.0717446	0	0	0	0	0.282723	0	0.367147	0.102045	0	0	0	0.136569	0.113819	0	0.202079	0	0	0	0.275449	0.192262	0.0289521	0.117555	0	0	0	0
evm.model.chr4.1433	MSTRG.12849	sp|Q9WUI1|MK11_MOUSE	Mitogen-activated protein kinase 11	19094	Mapk11	0.558645	1.18125	1.07778	0.636221	0.791352	1.22024	1.11156	1.23439	1.14437	0.900963	1.01393	0.843176	0.980472	0.888681	0.736715	0.949078	1.11069	0.643264	0.838556	1.0109	0.764502	0.52503	1.01037	0.701948	0.805087	1.1775	1.0248	0.591621	0.905012	0.367087	0.945023	1.06358	0.777639	1.37654	0.934217	0.639496
evm.model.chr15.477	MSTRG.4031	sp|Q9WUD9|SRC_RAT	Proto-oncogene tyrosine-protein kinase Src	83805	Src	1.11566	1.14391	0.62884	1.05386	1.0622	1.20462	1.36922	1.26736	1.0748	1.21493	1.02412	1.19395	1.04585	0.891616	0.939938	0.91516	0.985535	0.940408	1.18857	1.20316	1.00413	0.638456	1.13691	1.16593	1.00974	1.72735	1.01153	1.64882	1.06658	0.808858	1.12368	1.01914	0.907734	1.18652	1.03195	0.848566
evm.model.chr24.155	MSTRG.9628	sp|Q9WU49|CHSP1_RAT	Calcium-regulated heat stable protein 1	260416	Carhsp1	9.18778	5.96569	9.66979	7.24575	7.36879	7.64032	5.94729	7.78238	4.75847	6.17897	7.66857	8.28564	4.89183	9.36305	6.55046	9.91299	4.43662	6.93387	13.884	6.63519	8.80429	9.54367	9.57161	10.9519	7.5173	7.74084	7.92005	5.8089	9.85801	10.5726	13.5586	13.698	10.1981	9.7655	11.3961	13.6958
evm.model.chr5.351	MSTRG.13163	sp|Q9WU47|B3GA3_CRIGR	Galactosylgalactosylxylosylprotein 3-beta-glucuronosyltransferase 3	100689419	B3GAT3	7.59076	11.2117	8.38311	8.14407	9.75016	10.1421	8.87821	12.0556	7.31969	8.08953	9.71569	7.90761	7.91832	8.3517	8.19341	9.2503	6.89504	8.66835	10.4965	10.5814	10.6001	10.8025	10.513	10.498	8.38935	10.3726	9.06977	10.6322	10.7858	9.39108	10.6811	10.3317	10.6614	10.2198	9.83768	8.73841
evm.model.chr7.481	MSTRG.15391	sp|Q9WU00|NRF1_MOUSE	Nuclear respiratory factor 1	18181	Nrf1	40.9656	45.5123	64.0186	51.0708	46.9311	48.3881	48.4677	58.3989	39.058	53.1547	52.7964	43.6436	49.2832	52.8777	50.8829	66.2968	47.7161	49.3593	76.4651	59.254	55.7194	78.7209	51.1473	47.8104	54.5234	57.6423	42.9312	58.8166	56.9202	48.1059	47.4434	76.9071	52.0796	68.7687	50.6044	52.4538
evm.model.chr1.831	MSTRG.643	sp|Q9WTZ1|RBX2_MOUSE	RING-box protein 2	19823	Rnf7	2.07297	2.54959	2.09899	2.83419	3.06235	2.17626	2.92703	2.73662	3.1559	3.23934	2.71611	2.37121	2.32019	2.52147	3.28802	2.60952	1.57658	2.13324	1.99793	3.34364	2.93976	3.34036	3.2487	3.11097	2.84068	2.07795	2.62544	2.86041	3.14883	2.25477	3.38119	2.70219	3.27291	3.24416	2.84604	2.83641
evm.model.chr4.503	MSTRG.12084	sp|Q9WTY0|AQP6_RAT	Aquaporin-6	29170	Aqp6	0.687572	1.66221	1.10507	0.429769	1.04348	1.63999	0.31988	1.19699	0.208279	0.435603	0.919126	0.3654	0	1.46788	0.338874	0.726929	0.327509	1.17847	0.383271	0.784601	0.673771	0	0.512977	0.873465	0.211998	0.330393	0	0.258688	0.865535	0.342991	11.0867	1.29217	0.236893	0.247749	0.737125	0.88449
evm.model.chr7.163	evm.TU.chr7.163	sp|Q9WTX6|CUL1_MOUSE	Cullin-1	26965	Cul1	0	0	0	0	0	0	0	0	0	0	0.0537594	0.0436936	0	0	0	0	0	0.0082515	0	0	0.0288478	0	0.0438303	0	0	0	0.0248604	0	0.0268763	0	0	0	0.0171214	0	0.0252841	0
evm.model.chr2.1286	MSTRG.7095	sp|Q9WTW3|KCNE4_MOUSE	Potassium voltage-gated channel subfamily E member 4	57814	Kcne4	9.18048	8.12306	8.05539	12.3291	8.4171	6.54526	25.6228	11.526	12.0863	19.0753	5.81373	16.945	9.4304	5.04395	10.7169	11.4586	5.3364	7.0806	7.36686	3.69329	13.5763	4.98157	5.1152	6.50176	6.19769	7.78948	6.06633	13.885	5.38957	7.96232	4.40924	8.98089	20.1126	15.8628	5.81863	8.63441
evm.model.chr9.6	MSTRG.16038	sp|Q9WTU6|MK09_MOUSE	Mitogen-activated protein kinase 9	26420	Mapk9	46.6462	28.9709	33.0494	45.457	50.7021	31.4538	30.6974	39.6598	42.2455	45.6727	45.4025	45.0413	29.7298	59.8932	46.3756	35.2122	36.5502	37.0507	22.6438	39.1954	49.7531	21.0785	44.9005	42.6009	52.9668	35.3482	50.6068	29.9838	56.5378	66.1678	54.5943	29.3551	62.167	23.6092	52.2562	60.6466
evm.model.chr3.1825	MSTRG.11510	sp|Q9WTU0|PHF2_MOUSE	Lysine-specific demethylase PHF2	18676	Phf2	6.87169	6.83485	8.29571	7.27677	7.11389	7.0652	7.67572	7.06006	7.63295	7.64166	7.60721	7.85303	6.60558	6.63609	8.09515	7.02862	7.56353	8.17465	6.57729	8.34071	8.14499	7.77447	7.48762	8.0852	7.71168	7.03745	7.93402	8.41285	9.16078	8.25449	7.76466	6.16687	8.21382	7.39068	8.28276	8.29645
evm.model.chr17.130	MSTRG.4857	sp|Q9WTR6|XCT_MOUSE	Cystine/glutamate transporter	26570	Slc7a11	0.321466	0.835516	0.235322	0.375297	0.58151	1.04719	0.552899	0.817024	1.88814	0.525688	0.470202	0.828806	0.483999	0.198884	0.103156	1.42183	0.600423	0.446961	1.06137	0.634652	0.391538	0.577135	0.246663	0.682549	0.290884	1.34878	0.449872	0.356888	0.059264	0.301831	0.258239	3.99081	0.156259	0.581245	0.186112	0.223755
evm.model.chr15.557	evm.TU.chr15.557	sp|Q9WTP5|CAD22_MOUSE	Cadherin-22	104010	Cdh22	0	0	0	0	0	0.00254462	0	0	0	0	0	0	0	0	0	0.0202933	0	0.00493591	0.10386	0	0.00407039	0	0	0	0	0.00761536	0	0	0	0.00557533	0.0104736	0.10243	0	0.0283821	0	0
evm.model.chr6.303	MSTRG.14269	sp|Q9WTL3|SEM6C_RAT	Semaphorin-6C	29744	Sema6c	6.09735	4.38389	3.55103	4.47693	5.25095	3.4969	5.9795	4.49037	7.3223	4.30481	4.21566	6.85443	4.84175	3.21761	5.60511	2.7926	5.2978	6.61225	1.99724	5.96343	4.66823	3.98307	4.42679	3.90705	7.86285	4.16024	3.90809	5.78145	6.56562	6.39978	6.33213	1.90381	4.80251	4.79691	4.29739	4.02233
evm.model.chr14.40	MSTRG.3221	sp|Q9WTK3|GPAA1_MOUSE	Glycosylphosphatidylinositol anchor attachment 1 protein	14731	Gpaa1	13.9528	15.4895	10.6505	15.0685	16.1088	13.2115	13.7189	15.1226	14.9391	13.4278	15.2261	14.588	12.0712	10.4192	12.5361	13.8918	13.7689	10.5614	13.1167	10.547	13.7993	13.6897	15.1031	12.9342	11.4381	12.1308	14.3993	12.9493	13.8566	9.83497	13.7885	12.02	13.454	12.4456	12.5016	11.035
evm.model.chr3.1983	evm.TU.chr3.1983	sp|Q9WJR5|POK19_HUMAN	Endogenous retrovirus group K member 19 Pol protein	-	ERVK-19	0	0	0.0139815	0	0.0155821	0	0	0	0.0231681	0	0.0254466	0.0143326	0	0	0.00440107	0.00681627	0.0144396	0.017839	0	0.00574154	0.0176131	0	0.0199965	0.00652508	0.00450305	0	0	0	0.0274669	0.0193706	0	0	0.0217171	0	0.0387803	0.0148892
evm.model.chr12.766	MSTRG.2745	sp|Q9WJR5|POK19_HUMAN	Endogenous retrovirus group K member 19 Pol protein	-	ERVK-19	0.0224661	0.0242747	0.0328795	0.0356137	0.0224369	0.0281784	0.00986292	0.0641437	0.0504034	0.0155947	0.0416638	0.0430497	0	0.0680121	0	0.0189582	0	0.0441292	0.0119609	0.0445007	0.0446359	0	0.0491169	0.0345907	0	0.04876	0	0	0.0382244	0.0429572	0.0371426	0.0393461	0.0250927	0	0.0543579	0.0920785
evm.model.chr2.374	MSTRG.6401	sp|Q9WJR5|POK19_HUMAN	Endogenous retrovirus group K member 19 Pol protein	-	ERVK-19	3.88567	3.71718	3.1167	6.22935	6.48595	3.96966	8.44752	4.77793	9.00242	5.75559	5.78564	7.56076	4.2249	2.40929	4.81629	5.16232	6.96102	5.34052	8.53629	3.84171	4.82355	6.35902	5.95495	3.97972	5.98161	6.1499	4.36994	7.21505	4.12061	5.72913	4.88062	4.06711	5.21056	9.86127	3.3706	4.10359
evm.model.chr8.538	MSTRG.16008	sp|Q9W676|LDB2_CHICK	LIM domain-binding protein 2	395631	LDB2	0.617817	0.537422	0.321064	0.529263	0.531849	0.636855	0.758273	0.604599	1.02231	0.890986	0.770312	0.899811	0.692377	0.39756	0.652998	0.444587	0.736783	0.807304	0.137282	0.477365	0.395412	0.259108	0.46654	0.357396	0.723218	0.434229	0.263472	0.49591	0.675686	0.496238	0.368037	0.294032	0.448894	0.588596	0.52674	0.370885
evm.model.chrX.618	MSTRG.17451	sp|Q9UQR0|SCML2_HUMAN	Sex comb on midleg-like protein 2	10389	SCML2	47.6835	57.6304	49.9139	65.0328	50.6634	48.9011	53.3136	59.2246	70.8426	58.5141	62.8881	70.7501	48.2513	47.0219	43.2531	50.8535	57.2439	66.607	16.0655	78.1197	45.2801	36.2328	46.6724	56.9861	57.7735	52.3944	56.7585	69.0824	55.7675	59.9649	44.8341	20.9608	47.8229	41.7639	39.4046	56.3867
evm.model.chr17.343	MSTRG.5022	sp|Q9UQQ2|SH2B3_HUMAN	SH2B adapter protein 3	10019	SH2B3	0.261815	0.291191	0.177647	0.244147	0.159178	0.272465	0.206982	0.377976	0.138247	0.285021	0.238513	0.197854	0.233281	0.221829	0.121108	0.376579	0.214565	0.162743	0.193619	0.193109	0.189532	0.321526	0.238831	0.198557	0.17175	0.19087	0.147621	0.247406	0.152583	0.122765	0.162163	0.198403	0.166952	0.217399	0.196891	0.172576
evm.model.chr17.344	MSTRG.5023	sp|Q9UQQ2|SH2B3_HUMAN	SH2B adapter protein 3	10019	SH2B3	5.57804	6.2784	5.1603	6.46456	5.26306	6.80815	5.68386	7.67254	4.23567	6.3009	6.23044	5.42161	5.03496	5.25484	4.01762	7.33962	6.15134	5.13476	4.63024	4.62129	4.20849	6.4858	5.83895	4.70281	3.75667	5.05204	3.94362	5.83476	4.65674	2.7582	4.99216	3.77753	3.47594	4.62154	5.39656	3.6261
evm.model.chr5.267	MSTRG.13093	sp|Q9UQQ1|NALDL_HUMAN	Aminopeptidase NAALADL1	10004	NAALADL1	3.5541	4.22583	2.95733	3.99657	3.93753	5.06148	4.87743	5.84233	3.5541	3.78372	3.21461	4.69319	3.08103	4.05319	3.74942	5.77713	2.17666	4.39637	6.53005	4.38235	4.77929	13.9385	3.77324	3.98327	3.75786	4.93381	2.95542	2.9731	2.41966	4.05377	5.7606	9.2141	3.42065	7.34262	2.64961	4.33556
evm.model.chr5.1270	MSTRG.13881	sp|Q9UQP3|TENN_HUMAN	Tenascin-N	63923	TNN	0.932468	0.864896	1.41863	1.20589	1.23317	1.23798	2.27314	1.07555	0.863814	1.49672	1.71145	1.14493	1.01358	1.26238	0.869075	5.60421	1.20274	1.32416	5.80899	0.830331	1.45905	6.80293	1.48104	0.945875	0.818127	1.78775	0.622637	1.9241	1.54076	0.762121	0.635026	5.66367	0.924477	3.85552	1.04007	0.708244
evm.model.chr3.621	evm.TU.chr3.621	sp|Q9UQF0|SYCY1_HUMAN	Syncytin-1	30816	ERVW-1	0.017171	0.0374117	0.0651516	0.045767	0.035219	0.0636438	0.0237075	0.0396991	0.0131748	0.0449556	0.0254179	0.0201957	0.015579	0.0302753	0.0150644	0.0270644	0.0181849	0	0.0183435	0.0129374	0	0	0.0084238	0.0199903	0.0235885	0	0.0131839	0.00497343	0.0100517	0.0072035	0.0211138	0.0342873	0	0.00710327	0	0.0175314
evm.model.chr23.280	MSTRG.9318	sp|Q9UQE7|SMC3_HUMAN	Structural maintenance of chromosomes protein 3	9126	SMC3	13.306	11.2024	14.6426	16.6226	16.4917	13.1528	14.8676	16.7576	22.5368	17.9396	16.9503	18.4997	15.1969	17.9765	17.9402	20.4485	14.4498	15.9382	36.3275	13.2732	17.8208	21.5133	15.4765	13.7389	20.1798	16.9753	14.7425	17.532	16.6332	20.7744	18.5268	34.3885	20.4135	27.1274	17.4117	18.3696
evm.model.chr4.480	MSTRG.12061	sp|Q9UQD0|SCN8A_HUMAN	Sodium channel protein type 8 subunit alpha	6334	SCN8A	0.345006	0.260393	0.827617	0.658266	0.175708	0.282497	0.477566	0.305684	0.163102	0.347522	0.223219	0.152562	0.267239	0.30367	0.646534	2.13402	0.234726	0.280486	3.35709	0.863021	0.829629	1.88325	0.288747	0.625943	0.728535	0.643032	0.475936	1.04859	0.476953	0.505119	0.724192	2.04683	0.509076	2.97831	0.47745	0.378177
evm.model.chr6.634	evm.TU.chr6.634	sp|Q9UQC9|CLCA2_HUMAN	Calcium-activated chloride channel regulator 2	9635	CLCA2	3.18801	3.38898	1.11793	1.24806	0.325542	3.18354	0	3.15151	1.49795	1.45941	1.01997	0	1.46994	1.12462	0.340091	0	0	0	0.484035	1.0562	0.624993	0	0	0.364871	1.32353	3.3272	0	0	0.38617	0	1.61347	0.459198	0.762604	0.876138	0	0.364776
evm.model.chr5.590	MSTRG.13336	sp|Q9UQC2|GAB2_HUMAN	GRB2-associated-binding protein 2	9846	GAB2	55.2892	44.8501	45.951	53.9475	50.8557	53.4438	70.7851	58.8424	44.7007	54.5642	54.1172	62.9468	49.083	57.399	49.2161	41.7273	52.9827	53.9318	42.2978	44.8571	46.6816	35.5883	63.5147	60.1493	73.9984	51.9424	54.2009	44.8118	85.1891	92.356	74.2616	32.9045	54.2622	50.8739	60.4038	63.9853
evm.model.chr5.592	MSTRG.13338	sp|Q9UQC2|GAB2_HUMAN	GRB2-associated-binding protein 2	9846	GAB2	1.20562	1.53386	1.09871	1.50119	1.56413	1.39357	2.04994	1.45264	1.3992	1.40821	1.54965	1.93621	1.51375	1.45906	1.13941	1.23713	1.49092	1.42972	1.66083	1.17015	1.5196	1.13183	1.76549	1.42516	1.99708	1.53389	1.87915	1.05852	2.45537	2.34443	1.86675	1.00731	1.21294	1.51799	1.59	1.53908
evm.model.chr21.769	MSTRG.8361	sp|Q9UQB9|AURKC_HUMAN	Aurora kinase C	6795	AURKC	5.1472	5.69028	6.40611	5.38116	6.33535	7.1038	6.21621	6.89818	3.05177	4.79336	6.48812	3.41661	4.83603	6.63713	3.8784	5.1055	6.61572	4.74028	6.0697	5.85286	5.52348	4.63335	6.10838	3.8179	5.98443	7.003	3.00196	5.67588	6.32139	4.62627	5.24437	6.44537	3.7521	5.09398	6.97913	3.87441
evm.model.chr21.919	MSTRG.8470	sp|Q9UQB9|AURKC_HUMAN	Aurora kinase C	6795	AURKC	21.9438	20.8221	29.674	20.8302	20.9275	18.2362	19.7095	21.3571	14.9723	24.4464	22.9052	20.8517	22.3823	21.1108	27.4529	21.2398	23.4345	22.0813	18.3326	25.8178	33.3945	23.8209	26.9747	25.3377	24.435	26.9136	28.263	27.2678	32.091	25.5956	23.1605	20.16	33.9756	20.7109	27.0356	28.3034
evm.model.chr21.161	MSTRG.7847	sp|Q9UQ90|SPG7_HUMAN	Paraplegin	6687	SPG7	42.0363	33.4639	28.7251	40.5099	41.4311	32.2608	34.5243	38.6243	29.2247	29.9378	36.9605	35.6378	29.488	35.2229	38.2546	34.1468	31.3752	33.1705	26.9153	38.9777	39.6705	38.065	42.4162	44.8019	35.9284	34.077	31.9078	35.5428	40.3151	31.1149	47.8964	34.9514	42.9958	32.7231	37.993	46.185
evm.model.chr5.880	MSTRG.13562	sp|Q9UQ84|EXO1_HUMAN	Exonuclease 1	9156	EXO1	0	1.59528	0	0.471578	0.30624	1.89492	0.0780232	0.482308	0.0605831	0.11522	0.00506778	0.192148	0	0.2216	0.191508	2.2267	0	0	10.8989	0.0582962	0.514464	2.47101	0.0530515	0.284013	0.192172	1.8932	0.293003	0	0.0472225	0.290086	0.180017	11.239	0.101569	4.61806	0.30565	0
evm.model.chr4.731	MSTRG.12271	sp|Q9UQ80|PA2G4_HUMAN	Proliferation-associated protein 2G4	5036	PA2G4	22.8592	18.0956	24.8879	20.3878	19.5481	25.1482	20.3941	21.6176	24.81	23.8962	21.0141	21.6929	26.3851	22.8404	20.8729	28.1508	19.0962	22.5382	42.8505	24.3606	22.1787	31.4664	21.946	23.9176	25.0143	24.0194	24.2462	24.2049	20.5119	26.2786	35.3734	47.498	34.2354	34.6932	25.468	29.3871
evm.model.chr22.242	evm.TU.chr22.242	sp|Q9UQ52|CNTN6_HUMAN	Contactin-6	27255	CNTN6	0	0	0	0	0	0	0	0	0	0	0	0	0	0	0	0	0	0	0	0	0	0	0	0	0	0	0	0	0	0	0	0	0	0	0	0
evm.model.chr13.301	evm.TU.chr13.301	sp|Q9UQ07|MOK_HUMAN	MAPK/MAK/MRK overlapping kinase	5891	MOK	0	0	0	0	0	0	0	0	0	0	0	0	0	0	0	0	0	0	0	0	0	0	0	0	0	0	0	0	0	0	0	0	0	0	0	0
evm.model.chr19.584	MSTRG.6030	sp|Q9UQ07|MOK_HUMAN	MAPK/MAK/MRK overlapping kinase	5891	MOK	1.91722	3.21389	2.56203	2.5454	3.37963	2.73915	2.58275	2.43988	2.95352	2.96023	2.61239	4.34038	2.36405	1.97801	2.15657	2.50514	2.52847	3.51855	1.5449	3.08286	2.37461	0.980957	2.72914	2.87903	2.59453	3.39786	1.88115	2.21159	2.45771	3.36424	2.87582	0.985977	2.58272	1.96168	2.9111	2.52665
evm.model.chr3.506	MSTRG.10420	sp|Q9UQ05|KCNH4_HUMAN	Potassium voltage-gated channel subfamily H member 4	23415	KCNH4	3.30052	2.03212	8.19193	1.95578	1.8836	3.96155	5.34803	2.68337	4.72801	2.14985	2.31515	2.59122	4.16752	2.65296	2.53688	3.97303	2.04621	3.61481	10.8249	4.31249	4.26231	36.3062	2.73246	4.62121	3.07679	7.03667	4.50998	4.82073	3.548	3.69445	9.19929	10.3407	1.39769	6.87812	1.40942	4.612
evm.model.chr12.146	MSTRG.2234	sp|Q9UQ03|COR2B_HUMAN	Coronin-2B	10391	CORO2B	49.4462	47.6096	70.7008	55.2762	53.7381	45.1036	103.924	49.1629	71.6924	76.8914	81.708	77.1719	77.9709	78.093	56.8569	52.1851	75.2422	88.6979	15.0228	67.6101	62.9505	25.3137	74.7172	82.6019	43.9511	76.8984	58.1234	104.163	64.2689	47.0936	48.0979	17.5972	45.8966	29.0653	69.9374	89.1494
evm.model.chr2.367	MSTRG.6396	sp|Q9UPZ9|ICK_HUMAN	Serine/threonine-protein kinase ICK	22858	CILK1	227.34	228.38	210.934	271.341	320.157	227.472	299.719	323.71	399.576	297.847	313.843	342.821	237.555	341.016	338.456	232.458	296.784	312.484	202.358	305.638	312.544	252.678	348.072	268.918	387.157	307.845	345.684	317.245	340.469	435.429	304.309	275.213	381.999	254.611	359.568	322.576
evm.model.chr7.88	MSTRG.15083	sp|Q9UPZ6|THS7A_HUMAN	Thrombospondin type-1 domain-containing protein 7A	221981	THSD7A	2.45734	2.63136	2.91147	3.57423	1.62236	2.86928	3.21766	2.81437	1.85382	2.02298	1.73616	1.58831	5.21228	2.7167	1.83686	1.95084	3.37325	2.31589	0.938847	4.50578	3.76836	1.67049	2.92658	2.82268	6.8713	4.63114	3.7914	4.79816	3.54112	3.50748	3.99338	2.00741	2.9392	3.14971	2.2548	2.07885
evm.model.chr5.529	MSTRG.13297	sp|Q9UPZ3|HPS5_HUMAN	Hermansky-Pudlak syndrome 5 protein	11234	HPS5	41.9381	37.8346	33.018	42.2991	44.1104	35.5223	35.1819	43.1873	40.2045	43.466	45.3633	41.783	35.7887	51.1323	43.6182	73.1164	40.4306	38.0159	94.9297	38.5838	48.0735	79.9426	51.1063	46.2307	46.4778	53.6016	40.5182	48.8032	48.4427	45.3254	43.5093	74.8396	43.4668	82.8934	48.33	46.6431
evm.model.chr13.192	MSTRG.3042	sp|Q9UPY6|WASF3_HUMAN	Wiskott-Aldrich syndrome protein family member 3	10810	WASF3	14.0491	8.72848	10.1528	10.1314	12.9301	7.6175	14.6083	14.153	17.247	16.1916	16.8825	14.9023	14.2817	13.8231	19.6399	12.3092	16.1464	15.5391	4.90205	18.1673	14.1234	6.50549	14.6294	12.7816	21.1752	12.7794	13.1508	20.1607	14.1525	19.0483	10.4155	4.17435	13.9778	11.919	10.9019	12.672
evm.model.chr5.94	MSTRG.12941	sp|Q9UPX8|SHAN2_HUMAN	SH3 and multiple ankyrin repeat domains protein 2	22941	SHANK2	0.675915	0.643907	0.216616	0.768585	0.223501	0.962007	0.524649	0.372079	0.191467	0.456919	0.229429	0.197243	0.697161	0.489159	0.208705	0.805165	0.702812	0.522314	2.07685	0.401417	0.405123	0.398655	0.320952	0.17806	1.53654	1.96102	0.597571	2.43191	0.536591	0.966738	1.55253	1.19992	0.152861	0.561828	0.259843	0.310352
evm.model.chr19.184	MSTRG.5739	sp|Q9UPX6|MNAR1_HUMAN	Major intrinsically disordered Notch2-binding receptor 1	23251	MINAR1	2.35447	1.88237	3.37639	0.921572	3.44554	1.51874	2.62755	2.9995	0.360303	1.42336	2.52619	0.692556	0.339294	3.06462	0.954303	2.03549	0.888568	0.256785	0.0809676	0.816791	2.98338	0	3.3392	3.11656	0.823803	0.328529	0.417618	0.251744	1.32839	0.194844	4.36291	0.977103	8.74078	0.109285	6.85106	3.38786
evm.model.chr5.459	evm.TU.chr5.459	sp|Q9UPX0|TUTLB_HUMAN	Protein turtle homolog B	22997	IGSF9B	0	0	0	0	0	0	0.0497745	0	0	0.0566599	0.0689761	0.112485	0	0	0	0	0	0	0.152953	0	0.0610679	0.136291	0.0916291	0.130815	0.149684	0.141889	0	0	0	0	0	0.321318	0	0.106689	0.0877726	0
evm.model.chr9.129	MSTRG.16147	sp|Q9UPW8|UN13A_HUMAN	Protein unc-13 homolog A	23025	UNC13A	0.488484	1.38228	1.49732	1.09379	1.01393	1.73579	0.383776	1.11231	0.199813	0.946786	0.844994	0.598152	0.242285	2.6812	0.685025	3.23512	0.446463	0.352116	11.2477	1.28996	2.34869	3.53048	1.27681	1.09782	1.76041	2.63591	1.34829	2.476	1.2883	0.729752	1.84638	9.17993	3.54853	5.29015	0.917899	0.768387
evm.model.chr2.1058	MSTRG.6915	sp|Q9UPW6|SATB2_HUMAN	DNA-binding protein SATB2	23314	SATB2	1.97088	2.27884	3.31446	1.97401	2.31051	2.88013	4.71497	4.21689	2.63713	4.63511	3.5096	2.73891	3.99696	5.2425	2.42521	1.54242	1.48557	2.90938	1.5605	3.01136	2.35341	3.72959	2.01451	4.91317	3.12462	2.71144	2.2278	0.834446	1.38006	1.99347	19.7962	4.22233	7.49078	2.59657	5.74679	9.02342
evm.model.chr3.1771	MSTRG.11465	sp|Q9UPW5|CBPC1_HUMAN	Cytosolic carboxypeptidase 1	23287	AGTPBP1	12.6673	11.2861	14.0306	16.6566	17.0556	13.109	18.9478	12.0355	18.8294	17.0834	13	13.347	15.2229	13.471	18.4524	17.3399	16.8648	13.4425	20.1241	15.2101	16.6206	19.7043	18.5265	13.5088	17.0428	17.0185	14.6153	21.214	19.058	17.1113	13.2086	20.9084	14.7241	51.232	13.4392	13.2259
evm.model.chr6.966	MSTRG.14795	sp|Q9UPW0|FOXJ3_HUMAN	Forkhead box protein J3	22887	FOXJ3	183.338	164.665	203.034	202.789	178.625	175.119	191.898	189.19	210.39	201.878	193.613	206.854	191.376	182.681	197.081	225.564	174.352	180.892	274.227	190.172	215.802	275.798	183.16	180.017	197.298	216.343	182.63	223.599	180.401	214.493	206.044	254.895	217.34	263.171	196.818	204.298
evm.model.chr22.133	MSTRG.8588	sp|Q9UPV9|TRAK1_HUMAN	Trafficking kinesin-binding protein 1	22906	TRAK1	37.1006	36.7452	69.2466	40.1443	43.369	37.1598	52.884	45.7314	31.0684	41.294	45.2327	42.1885	44.7585	43.6258	48.5678	37.9422	41.3742	40.5206	25.2777	42.4642	62.7955	32.3699	57.8488	56.6707	49.0477	45.3064	58.8311	40.5449	65.2785	58.3752	51.6243	29.142	54.2427	35.8804	61.2026	51.3558
evm.model.chr3.1588	MSTRG.11313	sp|Q9UPV7|PHF24_HUMAN	PHD finger protein 24	23349	PHF24	30.0854	28.0223	64.9489	38.7236	45.1658	33.6908	18.4855	34.9504	20.2362	46.6103	38.8227	38.9916	11.4918	55.9411	42.7071	27.0717	18.8809	25.1198	5.52839	49.3147	94.0023	6.18932	54.2321	92.821	18.0338	20.5983	18.2757	7.00093	37.5451	37.1691	75.6567	11.7249	91.8382	2.264	62.6806	74.0384
evm.model.chr12.612	MSTRG.2625	sp|Q9UPU9|SMAG1_HUMAN	Protein Smaug homolog 1	23034	SAMD4A	145.736	334.97	200.785	144.529	143.08	316.117	337.568	204.197	243.673	287.667	211.855	215.044	193.828	138.475	151.798	141.604	237.89	227.452	112.227	165.339	99.6935	71.1482	153.255	172.895	194.259	176.252	230.598	168.788	201.184	197.165	107.89	68.6166	73.165	225.419	191.141	111.724
evm.model.chr19.245	MSTRG.5779	sp|Q9UPU7|TBD2B_HUMAN	TBC1 domain family member 2B	23102	TBC1D2B	148.901	164.587	131.653	193.572	202.402	165.036	133.128	154.389	206.353	185.661	209.132	203.842	211.043	185.286	218.282	183.655	191.072	183.873	110.518	205.504	197.543	247.342	238.977	205.645	140.256	181.236	230.123	140.369	203.333	177.328	105.501	146.536	153.402	123.013	166.794	141.027
evm.model.chr6.778	MSTRG.14649	sp|Q9UPU5|UBP24_HUMAN	Ubiquitin carboxyl-terminal hydrolase 24	23358	USP24	73.0937	72.4111	83.688	82.0813	74.7302	80.942	77.6319	82.9315	72.6932	81.0682	81.3808	72.0248	80.5142	85.9464	75.4525	109.384	70.8666	72.0002	116.897	85.8373	85.3468	174.594	81.3231	79.1772	76.6664	96.5166	79.7387	101.508	76.2116	76.1168	89.7354	116.364	81.3464	111.256	87.0672	90.5012
evm.model.chr23.247	evm.TU.chr23.247	sp|Q9UPU3|SORC3_HUMAN	VPS10 domain-containing receptor SorCS3	22986	SORCS3	0	0	0	0	0	0	0	0	0	0	0	0	0	0	0	0	0.0133943	0.0315892	0.0462714	0	0	0	0	0	0	0.0533132	0	0	0	0	0	0.0791189	0	0.0429027	0	0
evm.model.chr23.265	evm.TU.chr23.265	sp|Q9UPU3|SORC3_HUMAN	VPS10 domain-containing receptor SorCS3	22986	SORCS3	0	0	0.242216	0.0989412	0.358655	0	0	0	0	0.139868	0	0.113668	0	0	0	0	0.113332	1.6765	1.56576	0	0	0	0	0	0	1.73782	0	0	0	0	0.398711	1.322	0	0.877416	0	0
evm.model.unplace1241.3	MSTRG.17579	sp|Q9UPT6|JIP3_HUMAN	C-Jun-amino-terminal kinase-interacting protein 3	23162	MAPK8IP3	3.60147	3.99022	2.41622	4.2489	4.30266	2.83395	4.26377	4.91432	3.13123	3.50311	4.57111	5.29083	2.64369	1.82869	2.68937	3.46486	4.27192	3.67054	2.27327	2.91687	1.92687	2.29175	3.58442	2.52435	2.95547	2.28677	2.02775	2.76072	2.90903	2.89164	1.80287	2.16824	1.3346	3.32624	2.58042	1.82279
evm.model.unplace1165.1	evm.TU.unplace1165.1	sp|Q9UPS8|ANR26_HUMAN	Ankyrin repeat domain-containing protein 26	22852	ANKRD26	0	0	0	0	0	0	0	0	0	0	0	0	0	0	0	0	0	0	0.0087275	0	0	0	0	0	0	0	0	0	0	0	0.0263845	0	0	0	0	0
evm.model.unplace1319.1	evm.TU.unplace1319.1	sp|Q9UPS8|ANR26_HUMAN	Ankyrin repeat domain-containing protein 26	22852	ANKRD26	0.175532	0.0645344	0.128373	0.227584	0	0.0821755	0.709023	0.114881	0.148488	0.146844	0.0818568	0.167477	0.160945	0.13475	0.12869	0.373569	0	0.297849	0.136263	0.0441333	0.066124	0.0883795	0.0678027	0.199115	1.07677	0.236331	0.246873	0.335327	0.0363798	0.988962	0.397612	0.161198	0.118143	0.133744	0.160246	0.279234
evm.model.unplace1361.1	evm.TU.unplace1361.1	sp|Q9UPS8|ANR26_HUMAN	Ankyrin repeat domain-containing protein 26	22852	ANKRD26	0	0.0127615	0.0252727	0.0161902	0.0305321	0	0.0299235	0.0232616	0.0151678	0.0110138	0	0.0124986	0	0	0.0163785	0.0227499	0.0056136	0.0172371	0.00603463	0	0.0106404	0.0187399	0.0056038	0.0129245	0.0106313	0.00595498	0.0107467	0.00902858	0	0.0371706	0.0217672	0.0122122	0.013128	0.0126289	0.0211695	0
evm.model.unplace1875.1	evm.TU.unplace1875.1	sp|Q9UPS8|ANR26_HUMAN	Ankyrin repeat domain-containing protein 26	22852	ANKRD26	0	0.00376374	0	0	0	0	0.00744843	0	0.00310242	0	0	0	0.00478834	0	0.00371543	0.00674148	0	0.00999412	0	0	0	0	0	0	0.0163503	0	0	0	0	0.0136906	0.0061911	0	0	0	0	0.00278919
evm.model.unplace2.1	evm.TU.unplace2.1	sp|Q9UPS8|ANR26_HUMAN	Ankyrin repeat domain-containing protein 26	22852	ANKRD26	0.11076	0.216563	0.182922	0.091215	0.125924	0.170812	0.396167	0.246196	0.361547	0.2961	0.0229485	0.167077	0.169039	0.0431681	0.16263	0.426464	0.114751	0.116509	0.293287	0.281641	0.0249369	0.273751	0.0698987	0.102913	0.349115	0.267944	0.136868	0.102793	0.0494107	0.544172	0.264972	0.515494	0.110713	0.389963	0.194057	0.0551646
evm.model.unplace66.1	evm.TU.unplace66.1	sp|Q9UPS8|ANR26_HUMAN	Ankyrin repeat domain-containing protein 26	22852	ANKRD26	0.0370259	0.13146	0.159643	0.0776773	0.0632218	0.125316	0.0612518	0.102565	0.0944446	0.063122	0.0506345	0.0430321	0.10055	0.0896602	0.142107	0.0857494	0.0577855	0.0757357	0.234653	0.0891306	0.20262	0.0947971	0.0339019	0.141119	0.0927564	0.107936	0.077829	0.0846296	0.0552594	0.0437187	0.118594	0.237458	0.130652	0.158358	0.0317459	0.10333
evm.model.chr6.627	MSTRG.14541	sp|Q9UPS8|ANR26_HUMAN	Ankyrin repeat domain-containing protein 26	22852	ANKRD26	0.730199	0.767305	0.345249	0.724335	0.816046	0.668048	0.382777	0.547795	0.762035	0.681496	0.570779	0.660611	0.47438	0.694582	0.631333	0.602662	0.753275	0.560536	0.585259	0.657578	0.560336	0.656206	0.604169	0.471133	0.545784	0.75003	0.690243	0.746022	0.7143	0.495817	0.462412	0.517471	0.479689	0.609524	0.570802	0.432772
evm.model.unplace1497.1	MSTRG.17627	sp|Q9UPS8|ANR26_HUMAN	Ankyrin repeat domain-containing protein 26	22852	ANKRD26	0.0255673	0.0549534	0.0358119	0.0327985	0.0257563	0.0432262	0.0345657	0.0237732	0.044994	0.0162259	0.0320287	0	0.0165908	0.0252855	0.0522356	0.0460695	0.0199867	0.0198339	0.0451584	0.0483944	0	0.0441517	0.0146008	0.0488664	0.0209862	0.0458874	0.0196818	0.0371077	0.0279635	0.0184327	0.0203516	0.0631341	0.0364473	0.0497189	0.043156	0.0248582
evm.model.unplace1793.1	MSTRG.17697	sp|Q9UPS8|ANR26_HUMAN	Ankyrin repeat domain-containing protein 26	22852	ANKRD26	3.14738	3.48671	8.35602	5.32728	3.87282	4.9967	2.89759	2.61382	5.28645	4.97622	2.77687	5.92814	3.48512	5.51257	6.15413	7.55151	3.8591	3.68442	9.73284	4.51083	6.72252	6.95212	5.63153	7.0578	3.39651	7.41586	4.20282	8.32852	5.64522	4.50587	5.38231	10.7879	7.67493	8.15894	6.61548	7.28958
evm.model.unplace1793.2	MSTRG.17698	sp|Q9UPS8|ANR26_HUMAN	Ankyrin repeat domain-containing protein 26	22852	ANKRD26	0.34465	0.618191	0.701491	0.44661	0.428437	0.67022	0.476602	0.498875	0.639918	0.528592	0.26212	0.382905	0.505626	0.644532	0.553191	0.693046	0.430868	0.633659	0.843291	0.513448	0.769719	0.487845	0.655423	0.730375	0.718236	0.872135	0.827876	0.643403	0.677381	0.793083	0.602946	1.15349	0.913716	1.18618	0.681504	0.589758
evm.model.unplace1793.3	MSTRG.17699	sp|Q9UPS8|ANR26_HUMAN	Ankyrin repeat domain-containing protein 26	22852	ANKRD26	0.0171894	0.0478921	0.0155524	0.0153871	0.0302541	0.0216488	0.0382051	0	0.0490867	0.0461698	0.00932335	0.0497869	0.0392875	0.00947771	0.0301539	0.0170401	0.0200069	0.0102647	0.0579552	0.0323804	0.0539151	0.0753833	0.0334996	0.0557085	0.0139943	0.0284135	0.0688474	0.0408777	0.0611232	0.0779127	0.0176774	0.0403935	0.0407112	0.112435	0.0467157	0.0457612
evm.model.unplace192.2	MSTRG.17732	sp|Q9UPS8|ANR26_HUMAN	Ankyrin repeat domain-containing protein 26	22852	ANKRD26	0.096308	0.0781776	0.0844534	0.043725	0.0956504	0.0469489	0.114529	0.0519811	0.0903324	0.0351139	0.117011	0.157585	0.0844869	0.069896	0.0845203	0.044658	0.100776	0.0752805	0.114282	0.0830285	0.0821738	0.0353037	0.160402	0.159761	0.195474	0.090895	0.063097	0.0817094	0.115363	0.108052	0.143009	0.112434	0.119649	0.107275	0.137745	0.173244
evm.model.unplace192.3	MSTRG.17733	sp|Q9UPS8|ANR26_HUMAN	Ankyrin repeat domain-containing protein 26	22852	ANKRD26	0.141262	0.169778	0.174329	0.126913	0.150713	0.146557	0.252876	0.124641	0.100491	0.121406	0.147356	0.163411	0.0959493	0.148765	0.174056	0.19047	0.109216	0.135086	0.241263	0.163706	0.185236	0.124419	0.131661	0.214283	0.216121	0.156994	0.124936	0.172167	0.0848299	0.20643	0.213614	0.25424	0.157107	0.194465	0.137674	0.182453
evm.model.chr15.49	MSTRG.3674	sp|Q9UPS8|ANR26_HUMAN	Ankyrin repeat domain-containing protein 26	22852	ANKRD26	1.44795	1.04536	1.65776	1.38946	2.26368	1.2674	1.7051	2.20363	1.45904	1.28608	2.1345	2.72252	1.17512	1.92346	1.90477	1.09738	1.45768	1.83106	1.08256	1.26019	2.08651	0.83961	2.26165	1.26997	1.35507	1.52238	1.56141	0.93751	2.02043	2.0176	1.27244	1.22238	1.62906	0.875739	1.53213	1.53817
evm.model.unplace1958.1	MSTRG.17737	sp|Q9UPS6|SET1B_HUMAN	Histone-lysine N-methyltransferase SETD1B	23067	SETD1B	49.4763	47.807	44.7017	47.0078	46.5876	49.5208	55.1612	56.342	29.3479	45.3422	45.1202	41.0283	43.554	33.4093	37.56	53.4196	34.8398	45.6873	42.5939	41.6936	40.5866	73.352	45.017	40.2399	42.4036	43.6872	34.0464	40.8623	46.4748	38.2707	48.0311	45.0545	33.4686	47.5961	39.1329	36.2777
evm.model.chr9.477	evm.TU.chr9.477	sp|Q9UPR6|ZFR2_HUMAN	Zinc finger RNA-binding protein 2	23217	ZFR2	0	0	0.0305193	0.0982276	0.107399	0.178494	0	0.060938	0.0385181	0.0675769	0.0360219	0	0	0	0.0184519	0.313205	0	0	0.229409	0	0.159968	1.15467	0	0.0768085	0.120695	0.187127	0.039688	0.119327	0	0.168675	0.0995805	0.325143	0	0.540046	0.101719	0
evm.model.chr6.167	MSTRG.14160	sp|Q9UPR3|SMG5_HUMAN	Protein SMG5	23381	SMG5	108.368	112.046	86.2324	108.813	129.065	105.124	116.267	130.494	116.446	116.469	141.687	153.64	91.5575	106.176	121.091	116.237	101.583	123.138	119.309	96.598	116.605	143.174	124.868	119.741	101.099	112.581	95.9469	97.0043	134.781	130.092	97.5618	151.523	110.869	122.161	123.023	121.723
evm.model.chr1.1070	MSTRG.823	sp|Q9UPR0|PLCL2_HUMAN	Inactive phospholipase C-like protein 2	23228	PLCL2	129.773	162.102	93.3161	180.846	139.867	179.318	115.923	157.968	136.045	161.276	141.714	118.194	113.366	136.021	158.475	358.413	151.115	151.886	442.398	139.842	172.1	643.345	124.036	142.693	134.869	244.604	107.793	214.575	75.6622	136.009	121.576	423.725	89.4451	399.233	97.8575	126.526
evm.model.chr22.245	MSTRG.8676	sp|Q9UPQ7|PZRN3_HUMAN	E3 ubiquitin-protein ligase PDZRN3	23024	PDZRN3	39.2533	45.5274	20.7464	55.6334	44.28	35.0168	41.7887	42.3306	83.3593	64.4623	45.0554	47.8943	46.0234	25.9731	57.0617	35.501	64.9089	58.2171	46.566	49.4417	28.6182	30.9672	39.8579	22.2822	56.4661	56.6259	44.4965	43.5683	44.3019	45.0494	11.8155	31.563	20.0655	117.456	19.9428	18.8932
evm.model.chr3.1713	MSTRG.11416	sp|Q9UPQ4|TRI35_HUMAN	Tripartite motif-containing protein 35	23087	TRIM35	1.75499	2.2067	2.2245	2.06167	2.2837	2.20686	1.7527	2.35098	1.50662	1.85111	2.29463	2.3781	1.96254	1.65472	1.68183	2.23627	2.35107	1.83701	2.09943	1.87612	1.8501	2.60029	1.99023	1.92495	1.77882	2.25238	1.89639	2.07793	1.86164	1.72959	1.81361	2.39034	1.66026	2.49379	1.96811	1.986
evm.model.chr8.231	MSTRG.15771	sp|Q9UPQ0|LIMC1_HUMAN	LIM and calponin homology domains-containing protein 1	22998	LIMCH1	54.4271	49.8858	54.0152	67.6693	52.3464	42.4681	57.7018	40.2694	62.614	76.5929	61.325	72.803	52.3362	87.856	79.6259	49.8867	65.8955	75.0201	9.457	65.9283	63.9198	19.3956	86.1129	76.2806	67.367	72.0428	74.2618	97.8588	86.2636	86.2161	47.3781	23.2614	55.9329	39.7563	63.1929	77.5599
evm.model.chr6.600	MSTRG.14519	sp|Q9UPP5|K1107_HUMAN	AP2-interacting clathrin-endocytosis protein	284697	KIAA1107	13.3024	14.4578	15.8057	12.6759	14.5998	15.7972	14.3462	14.9116	25.3505	17.5609	15.3916	17.0459	15.3323	16.5243	18.0228	14.845	20.8758	17.0483	16.2058	16.6016	19.4861	17.6541	14.9184	15.402	17.7946	16.1906	13.2447	16.2521	15.0804	19.1956	17.1332	17.307	19.7092	18.2258	17.5739	19.0769
evm.model.chrX.473	MSTRG.17363	sp|Q9UPP1|PHF8_HUMAN	Histone lysine demethylase PHF8	23133	PHF8	140.41	168.777	159.671	165.927	162.09	147.579	140.53	170.388	127.573	152.758	148.721	150.79	127.256	113.259	142.182	190.031	151.105	134.045	215.547	153.666	155.356	271.771	143.16	136.857	144.93	179.002	127.362	173.574	155.225	140.253	140.541	215.895	135.996	216.767	133.224	146.121
evm.model.chr6.427	MSTRG.14379	sp|Q9UPN9|TRI33_HUMAN	E3 ubiquitin-protein ligase TRIM33	51592	TRIM33	25.9453	21.6759	32.7101	29.9534	25.9609	25.9951	23.5882	23.593	26.911	29.6007	23.7761	25.1207	24.7675	28.5635	28.004	35.9488	23.9636	26.6734	46.6245	29.9447	38.2133	48.3451	28.2626	35.1125	30.6159	32.2331	27.1751	36.7009	28.0907	34.8304	42.3025	48.7026	41.8616	44.5573	36.3965	39.0333
evm.model.chr21.866	MSTRG.8435	sp|Q9UPN7|PP6R1_HUMAN	Serine/threonine-protein phosphatase 6 regulatory subunit 1	22870	PPP6R1	58.254	83.4529	66.5974	66.1881	59.9016	87.4791	71.2231	86.8477	45.7541	59.4642	59.2016	56.0036	57.1679	54.5636	53.7195	108.437	54.339	54.1895	196.863	68.5654	76.1816	184.339	63.6359	64.3237	55.7883	103.81	63.0188	69.8541	61.4726	53.6173	70.4068	211.981	56.0602	156.883	56.8328	56.3821
evm.model.chr11.400	MSTRG.2036	sp|Q9UPN6|SCAF8_HUMAN	SR-related and CTD-associated factor 8	22828	SCAF8	173.838	154.476	243.719	173.871	161.368	161.812	182.871	168.297	177.593	204.262	170.477	175.923	174.696	199.959	196.613	232.679	166.728	180.943	286.937	197.101	213.936	255.296	171.305	185.443	199.426	202.706	198.647	222.938	192.754	207.522	202.069	287.14	217.461	272.23	208.19	229.715
evm.model.chr3.241	MSTRG.10195	sp|Q9UPN4|CP131_HUMAN	Centrosomal protein of 131 kDa	22994	CEP131	9.29974	12.363	12.1386	10.3614	10.2645	10.4497	12.6275	13.868	10.2523	10.2662	10.3012	10.2915	9.4184	9.31606	9.70018	9.30831	9.91649	10.2079	8.89344	11.2991	11.3014	10.7887	10.5176	9.0477	10.2102	11.9595	8.98719	11.589	10.2654	10.2555	10.5914	9.135	11.4265	11.4135	10.4638	10.4938
evm.model.chr3.781	MSTRG.10647	sp|Q9UPM9|B9D1_HUMAN	B9 domain-containing protein 1	27077	B9D1	1.14868	1.12619	1.0496	1.2175	0.968392	0.958884	1.58347	1.47759	1.47046	1.11002	1.26753	1.54759	1.49551	0.730682	1.12161	0.856925	0.871745	1.09706	0.561227	1.22807	1.19716	0.452492	1.13608	0.996933	1.00705	1.05879	1.00871	1.66197	0.955644	0.938955	1.17687	0.38262	1.02079	0.765723	0.83705	1.00519
evm.model.chr12.556	MSTRG.2575	sp|Q9UPM8|AP4E1_HUMAN	AP-4 complex subunit epsilon-1	23431	AP4E1	22.1512	24.0389	31.3992	25.01	24.0208	25.9465	21.4711	31.7051	30.2603	26.4559	24.3326	26.3344	21.7179	32.1503	28.8167	26.5202	20.9528	21.1335	30.1147	28.5968	34.6131	35.2476	26.1013	23.4371	24.3482	28.8527	29.1571	22.2074	22.7117	24.3985	30.3281	37.6054	33.7711	28.834	27.0133	27.683
evm.model.chr10.769	MSTRG.1408	sp|Q9UPM6|LHX6_HUMAN	LIM/homeobox protein Lhx6	26468	LHX6	6.84788	7.0439	7.38966	5.28127	3.00857	7.17305	7.23596	5.62769	1.63528	4.46248	3.16353	2.84138	7.54317	5.86439	3.74193	9.63569	3.76873	5.47791	1.93912	8.25064	6.67507	2.61384	7.95669	7.79371	4.57075	4.49909	5.53148	6.4004	4.18327	2.78097	8.77173	2.25517	6.3626	3.70378	5.97064	6.37617
evm.model.unplace2086.1	MSTRG.17787	sp|Q9UPI3|FLVC2_HUMAN	Feline leukemia virus subgroup C receptor-related protein 2	55640	FLVCR2	27.8208	56.3125	28.189	49.7181	40.83	40.8688	8.11585	22.1509	11.4818	28.1317	34.645	20.5834	46.4213	29.6792	20.9516	39.7668	23.3106	27.3521	25.4385	37.6489	22.9775	27.6849	37.3037	52.5929	12.7114	17.3308	24.1186	19.693	18.25	15.4958	40.1951	20.6252	19.3412	12.4691	45.4571	26.782
evm.model.chr15.410	MSTRG.3967	sp|Q9UPG8|PLAL2_HUMAN	Zinc finger protein PLAGL2	5326	PLAGL2	118.586	151.622	128.721	127.476	137.751	227.643	114.18	169.584	103.678	140.575	156.61	108.963	128.109	153.196	126.448	186.89	152.974	164.501	238.758	162.238	148.003	214.035	149.844	136.308	121.4	169.571	97.5775	102.427	162.839	113.978	138.041	277.194	124.458	167.864	161.856	123.064
evm.model.chr22.471	MSTRG.8871	sp|Q9UPA5|BSN_HUMAN	Protein bassoon	8927	BSN	58.5336	47.7123	40.8904	45.1955	52.4381	44.5195	37.1618	57.8408	38.5827	39.2849	48.6569	45.8687	40.3337	47.0048	49.6692	48.9429	40.661	43.0875	47.0305	55.274	60.2597	60.6357	50.7417	52.5385	54.7043	53.1155	49.9489	39.9809	52.6947	54.2006	77.8966	55.655	71.0459	54.545	49.2355	54.6642
evm.model.chr5.431	evm.TU.chr5.431	sp|Q9UP79|ATS8_HUMAN	A disintegrin and metalloproteinase with thrombospondin motifs 8	11095	ADAMTS8	0.177669	0.0624514	0.139799	0.0806662	0.143888	0.209698	0.0510987	0.13899	0.045013	0.0839092	0.100067	0.0737075	0.0414644	0.0943028	0.10354	0.205742	0.100427	0.101134	0.300087	0.120861	0.126385	0.288928	0.143313	0.205791	0.122282	0.317375	0.277564	0.180384	0.595019	0.490609	0.126853	0.235746	0.201589	0.242724	0.210876	0.192925
evm.model.chr24.462	evm.TU.chr24.462	sp|Q9UP52|TFR2_HUMAN	Transferrin receptor protein 2	7036	TFR2	0.6265	0.302864	0.369951	0.375713	0.341479	0.276609	0.395744	0.536754	0.236702	0.336696	0.254115	0.339062	0.188214	0.4342	0.564608	0.592905	0.154926	0.218731	0.347406	0.264298	0.516222	0.325853	0.285865	0.320779	0.20005	0.265365	0.240733	0.094454	0.183045	0.0999624	0.572935	0.542031	0.434815	0.275943	0.165386	0.359065
evm.model.chr7.24	MSTRG.15028	sp|Q9UP38|FZD1_HUMAN	Frizzled-1	8321	FZD1	6.33413	8.44326	3.45571	9.55085	9.63465	4.91028	3.55243	3.17132	3.14355	6.09998	6.81839	5.99582	11.5525	3.40472	6.46885	5.92439	11.917	9.3181	4.54267	8.11473	3.65932	3.53973	6.40084	4.11587	6.91314	5.61738	10.0785	5.74151	6.23538	4.08537	3.12884	2.84581	2.48723	12.1743	5.32112	3.7747
evm.model.chr6.402	MSTRG.14359	sp|Q9UNY4|TTF2_HUMAN	Transcription termination factor 2	8458	TTF2	4.5206	4.43543	2.80771	4.00845	4.03696	4.7874	2.96271	4.01627	3.27348	3.48859	3.91629	3.75164	3.16995	4.17584	3.74137	7.58825	3.39341	3.59657	11.9967	4.08904	4.54034	10.4125	4.14428	4.38518	4.65136	5.33616	3.90524	3.72143	3.98382	4.30175	5.74004	11.9706	4.52786	9.93648	4.131	4.77266
evm.model.chr21.702	evm.TU.chr21.702	sp|Q9UNX9|KCJ14_HUMAN	ATP-sensitive inward rectifier potassium channel 14	3770	KCNJ14	0.0210155	0.0211034	0.0137709	0	0.0144282	0.0471361	0	0.0332836	0	0.0231865	0.0158651	0.0138781	0	0.0402901	0	0.013287	0.0136771	0.0419919	0	0.0261356	0.0201794	0	0.0374642	0.0846153	0	0.032776	0.0359278	0.00897242	0.0190788	0.0326572	0.0148752	0.037802	0.0289857	0.0359021	0.0208094	0.0471714
evm.model.chr6.390	MSTRG.14349	sp|Q9UNX4|WDR3_HUMAN	WD repeat-containing protein 3	10885	WDR3	21.3951	25.2897	25.5188	23.3018	25.5031	27.5763	20.8844	28.4685	26.9938	24.5607	26.1688	26.7917	23.2036	26.7932	26.5801	36.5129	22.5599	23.6948	53.9601	29.4845	30.7951	41.7348	27.7257	28.3309	23.4009	33.8436	30.7242	25.3755	25.8824	24.0458	27.5401	50.6649	29.6008	41.8835	25.7618	29.4402
evm.model.chr21.650	MSTRG.8265	sp|Q9UNW9|NOVA2_HUMAN	RNA-binding protein Nova-2	4858	NOVA2	16.4604	20.7981	20.4834	20.3083	24.4634	18.9925	26.2246	20.6972	10.1348	18.4544	22.9928	17.9707	13.5835	18.7978	16.2799	17.1282	20.3699	20.0763	5.82183	17.5694	18.5916	10.9398	26.6768	13.5343	16.2558	21.089	16.4263	27.5328	28.2106	16.2667	14.9322	10.713	17.6757	11.5179	26.5058	14.5385
evm.model.chr23.22	MSTRG.9118	sp|Q9UNW1|MINP1_HUMAN	Multiple inositol polyphosphate phosphatase 1	9562	MINPP1	33.2461	33.4298	35.1872	24.0209	40.8365	35.1968	37.394	46.595	50.3792	24.7683	41.212	40.0325	42.9883	44.7226	46.1632	25.6515	34.9362	38.5828	32.4614	42.0116	44.8614	25.1692	47.501	42.8031	37.5272	38.4621	46.6846	24.4594	35.9258	37.6391	42.2884	40.5407	47.508	24.4981	37.3578	46.9843
evm.model.chr4.716	MSTRG.12257	sp|Q9UNS1|TIM_HUMAN	Protein timeless homolog	8914	TIMELESS	10.689	12.5142	6.06314	7.34452	6.16545	14.1675	10.2044	7.26851	4.47962	5.23666	3.76129	4.31353	7.4444	6.44839	6.27061	15.8902	5.81538	8.61016	41.0209	8.13075	9.31395	17.7837	6.8367	10.9251	13.5124	15.072	6.81219	8.46075	7.17748	10.8768	12.4848	44.4652	7.13114	24.8334	6.21089	11.5897
evm.model.chr10.317	evm.TU.chr10.317	sp|Q9UNN4|TF2AY_HUMAN	TFIIA-alpha and beta-like factor	11036	GTF2A1L	0	0.102429	0.0648745	0	0	0.0690121	0	0.125743	0	0	0	0.0278988	0	0	0	0	0	0	0	0.1171	0.0876195	0	0	0.0523134	0	0	0.0969185	0	0	0	0	0.133714	0	0	0	0
evm.model.chr12.864	MSTRG.2824	sp|Q9UNK9|ANGE1_HUMAN	Protein angel homolog 1	23357	ANGEL1	32.887	17.3117	14.8607	26.4426	25.2617	16.1265	14.3602	23.3127	15.1869	19.7227	25.9815	20.6468	16.9795	21.8815	22.5197	22.0556	21.2173	16.8437	15.9645	22.5466	24.8274	15.4486	27.6894	23.2132	18.7243	16.3155	16.5709	11.8057	25.8162	15.494	27.6647	14.9159	23.4711	15.4237	24.791	23.4127
evm.model.unplace2164.1	MSTRG.17806	sp|Q9UNK4|PA2GD_HUMAN	Group IID secretory phospholipase A2	26279	PLA2G2D	0	0.0664733	0.0692273	0.128093	0	0.417595	0	0	0	0.0956645	0	0.0316549	0	0.0660573	0	2.45084	0.0167393	0	15.5791	0	0.178805	1.13578	0	0	0.257183	2.80897	0	0.24566	0	0.044829	0	8.81315	0.145061	2.92158	0	0
evm.model.chr6.569	MSTRG.14495	sp|Q9UNH6|SNX7_HUMAN	Sorting nexin-7	51375	SNX7	3.27161	3.10591	2.82383	3.68512	3.98427	3.52093	4.58694	3.63192	6.81671	5.47826	4.43058	5.43422	3.49641	3.73994	4.12607	3.1223	4.08347	4.01435	1.44784	2.38713	2.75479	1.15521	3.15412	2.56983	3.0535	2.94629	2.83848	3.48785	2.8468	3.30446	2.25295	1.83594	3.14419	3.13634	3.6553	2.851
evm.model.chr6.558	MSTRG.14485	sp|Q9UNH5|CC14A_HUMAN	Dual specificity protein phosphatase CDC14A	8556	CDC14A	1.39451	2.11395	2.45434	2.79788	1.92442	3.04684	2.58591	2.01846	2.64385	2.57189	1.75225	2.3428	1.95362	2.40473	2.35302	6.82543	2.12846	2.26653	6.91438	2.09167	2.8628	11.809	1.95352	2.08277	2.73007	3.55133	1.83644	3.67106	2.1724	2.95614	2.3038	7.99773	2.24988	8.31257	2.05435	2.23883
evm.model.chrX.482	MSTRG.17369	sp|Q9UNF1|MAGD2_HUMAN	Melanoma-associated antigen D2	10916	MAGED2	184.199	172.356	104.792	179.467	192.823	150.155	162.27	167.491	212.674	172.726	191.336	187.644	162.034	178.578	193.236	149.511	164.714	169.379	139.82	176.483	199.587	112.456	237.986	227.705	191.714	195.742	220.486	183.135	235.657	216.21	193.578	122.362	213.731	155.272	201.537	200.017
evm.model.chr24.19	MSTRG.9514	sp|Q9UNE7|CHIP_HUMAN	E3 ubiquitin-protein ligase CHIP	10273	STUB1	16.5277	13.1769	12.9284	15.3566	16.9372	15.2738	13.9819	14.6989	15.0738	15.9438	17.0558	15.8054	13.9477	18.4122	17.9823	15.8688	13.4594	14.1734	14.8009	16.8195	17.1662	18.1744	19.7955	17.4006	14.3014	16.1202	17.1473	13.3909	17.909	15.7098	19.3284	18.5933	19.9091	15.2945	19.6146	18.0188
evm.model.chr20.328	MSTRG.7647	sp|Q9UNA4|POLI_HUMAN	DNA polymerase iota	11201	POLI	49.6055	29.7644	35.8176	36.9167	40.2331	30.509	37.4799	41.056	49.9643	35.3678	39.8935	41.5444	34.6273	43.7782	42.7161	31.9722	28.6883	33.4776	28.2506	34.6484	46.9618	30.3117	39.3549	32.9836	45.8312	34.8388	38.3032	25.2888	37.4897	41.5631	61.0632	26.795	54.268	24.9224	40.0239	41.586
evm.model.chr1.868	evm.TU.chr1.868	sp|Q9UNA3|A4GCT_HUMAN	Alpha-1,4-N-acetylglucosaminyltransferase	51146	A4GNT	1.14043	1.08263	0.805803	0.728923	1.20247	0.713879	1.73433	1.87062	1.21914	0.989788	1.1289	1.16708	1.49243	0.414393	0.687353	0.805671	0.904317	0.632442	0.898326	0.84525	0.801935	0.484909	1.12517	0.243594	0	1.19956	1.40753	0	0.835655	1.0735	0	0.397302	0.437259	0.591259	0.665285	0
evm.model.chr1.321	MSTRG.240	sp|Q9UNA0|ATS5_HUMAN	A disintegrin and metalloproteinase with thrombospondin motifs 5	11096	ADAMTS5	62.0103	35.2331	44.9301	42.9363	68.9397	54.7425	14.5582	24.6417	13.992	38.8188	46.779	27.5888	27.8248	60.2583	65.2769	24.7957	39.717	33.2783	4.05359	37.6174	40.4995	6.35572	41.8751	50.7147	28.458	20.324	68.5133	13.0825	76.4954	40.9355	30.2221	14.432	40.6367	9.58137	108.032	71.4747
evm.model.chrX.148	evm.TU.chrX.148	sp|Q9UN88|GBRT_HUMAN	Gamma-aminobutyric acid receptor subunit theta	55879	GABRQ	0	0	0	0	0	0	0	0	0	0	0	0	0.0269738	0	0	0	0.0277659	0	0	0	0	0	0	0.0265247	0	0	0	0	0	0	0	0	0	0	0	0
evm.model.chr8.347	MSTRG.15858	sp|Q9UN86|G3BP2_HUMAN	Ras GTPase-activating protein-binding protein 2	9908	G3BP2	7.10516	5.87417	8.23225	7.57187	7.86342	7.74071	5.87306	7.33109	8.51323	8.73262	7.92565	7.76435	7.54797	8.64758	7.21709	9.39853	7.18521	7.32088	11.1973	8.32325	8.67101	12.8768	8.55714	8.24652	7.6264	8.31733	7.78646	8.89917	7.9685	8.19398	7.80416	11.6609	9.09338	10.4638	9.27592	8.88129
evm.model.chr5.685	MSTRG.13403	sp|Q9UN79|SOX13_HUMAN	Transcription factor SOX-13	9580	SOX13	17.0425	16.6569	8.89618	15.36	16.7289	6.45704	9.82018	23.6157	9.73454	12.8872	16.5112	6.31837	16.4548	12.6414	10.3668	17.5136	4.89096	13.8656	4.29531	15.8688	8.14015	10.7606	8.45005	17.1009	7.27596	14.5887	7.74908	8.91953	18.1673	13.0198	19.5956	5.52486	13.4571	4.2305	16.4531	10.8527
evm.model.chrX.6	evm.TU.chrX.6	sp|Q9UN76|S6A14_HUMAN	Sodium- and chloride-dependent neutral and basic amino acid transporter B(0+)	11254	SLC6A14	0.315952	0.940889	0.205518	0.554071	0.539762	0.354251	0.513807	0.843024	0.901687	0.565848	0.682304	0.650245	0.765304	0.37673	0.450166	0.467243	0.72815	0.720843	0	0.713429	0.277892	0	0.288018	0.303753	0.652943	0.506723	0.452707	0.522218	0.323163	0.484013	0.385201	0.149413	0.329388	0.509856	0.316652	0.174268
evm.model.chr9.905	MSTRG.16804	sp|Q9UN72|PCDA7_HUMAN	Protocadherin alpha-7	56141	PCDHA7	0.613196	0.883644	0.789624	1.12578	0.766861	0.796677	0.838572	1.2072	1.62887	1.2354	0.88818	0.968806	0.69174	1.87716	2.67584	1.77985	1.53339	1.25507	0.497938	1.06314	1.08226	1.04277	1.22386	1.03435	2.03112	1.63864	1.68585	1.83332	2.25842	2.65714	0.606379	0.613543	1.26622	1.25817	0.853752	0.835336
evm.model.chr8.114	MSTRG.15677	sp|Q9UN19|DAPP1_HUMAN	Dual adapter for phosphotyrosine and 3-phosphotyrosine and 3-phosphoinositide	27071	DAPP1	0.9054	1.65581	0.721425	1.6061	1.02268	2.04042	0.428895	1.38947	0.8579	1.01218	1.22025	1.13028	0.720447	1.14856	0.742509	5.32882	1.14348	0.858429	10.2006	0.848888	1.44442	7.02278	0.620873	0.735059	0.887785	3.7427	0.685648	1.30543	0.432196	0.779238	0.891429	10.6111	0.741241	6.41735	0.677336	0.514935
evm.model.chr4.356	MSTRG.11964	sp|Q9UMZ3|PTPRQ_HUMAN	Phosphatidylinositol phosphatase PTPRQ	-	PTPRQ	3.14317	4.90735	5.09117	5.09002	2.83319	3.79769	1.97066	2.62872	4.25747	2.63965	3.17971	2.43137	2.52215	5.36062	3.88666	6.38533	3.26215	4.82021	8.42179	3.78139	6.20532	5.09155	3.79246	3.19593	5.85596	13.9794	10.6857	15.0195	10.0222	6.3124	87.3976	7.42258	8.37368	12.3189	5.68892	4.99824
evm.model.chr3.1211	MSTRG.11021	sp|Q9UMZ2|SYNRG_HUMAN	Synergin gamma	11276	SYNRG	313.893	191.315	277.672	265.563	243.918	206.585	195.205	216.997	193.31	282.694	241.997	246.163	209.429	293.458	276.677	301.6	201.758	253.903	314.312	284.397	374.742	357.901	282.394	348.147	271.914	258.433	263.027	228.492	310.1	327.148	407.737	345.73	414.016	296.481	345.836	433.987
evm.model.chr2.1134	MSTRG.6983	sp|Q9UMY4|SNX12_HUMAN	Sorting nexin-12	29934	SNX12	9.0887	12.4652	10.262	11.4223	14.3666	15.1375	10.9416	13.4866	15.2331	15.383	15.2035	14.784	12.7167	12.9067	15.1668	12.3869	12.9179	13.5859	13.6262	15.5397	13.3973	14.7552	14.9952	18.1782	14.834	15.1428	14.839	13.4249	17.9784	16.3237	14.903	14.3539	15.5152	15.3056	18.4847	15.4012
evm.model.chr2.119	MSTRG.6188	sp|Q9UMY1|NOL7_HUMAN	Nucleolar protein 7	51406	NOL7	1.99648	2.63437	2.7205	2.62539	2.55556	3.19983	3.12475	2.97547	2.64518	2.86718	2.04388	2.31841	2.46447	3.02667	2.50944	3.37844	1.43453	2.25514	4.11377	2.5609	2.77897	2.89355	2.91101	3.40274	2.79255	2.49899	2.85981	2.95349	2.93083	2.18149	4.21591	4.97535	4.11162	2.67714	3.51581	2.61556
evm.model.chr6.1238	MSTRG.14998	sp|Q9UMX3|BOK_HUMAN	Bcl-2-related ovarian killer protein	666	BOK	9.05088	7.8645	6.81995	7.66772	9.31557	6.91377	6.62989	10.8265	3.53955	7.32308	7.88532	6.7473	5.06458	7.1998	7.21123	7.85744	7.45863	5.63174	2.19846	7.39676	7.11933	2.39181	9.89513	8.59754	7.07613	7.29992	7.65707	6.48009	11.9825	7.50054	10.2677	3.41891	9.44087	5.00444	7.20492	7.17383
evm.model.chr6.280	MSTRG.14250	sp|Q9UMX2|OAZ3_HUMAN	Ornithine decarboxylase antizyme 3	51686	OAZ3	0	0	0	0	0	0	0	0	0	0.00030294	0	0	0.000690588	0	0	0	0	0	0	0	0	0	0	0.000327907	0	0	0	0	0	0	0.000197502	0	0	0	0	0
evm.model.chr23.207	MSTRG.9261	sp|Q9UMX1|SUFU_HUMAN	Suppressor of fused homolog	51684	SUFU	6.24477	9.0135	6.7705	8.10416	8.90864	7.34754	10.1469	10.4765	9.70042	9.8017	9.24907	13.3322	6.88379	6.45671	8.15402	6.25033	8.74521	9.08021	7.86719	8.56743	9.76276	10.6466	9.10862	8.52966	9.56868	10.0027	9.73732	8.57374	9.87416	9.63508	7.69904	7.63413	7.54894	9.1781	6.84167	8.10576
evm.model.chr3.1758	MSTRG.11456	sp|Q9UMX0|UBQL1_HUMAN	Ubiquilin-1	29979	UBQLN1	301.256	216.995	354.74	294.839	286.91	284.943	240.125	244.665	260.14	345.418	298.945	282.608	293.474	367.968	320.873	319.886	281.35	302.378	389.905	351.45	380.616	387.488	347.519	371.669	324.157	316.988	336.814	327.056	339.229	354.303	396.049	431.835	415.865	340.768	396.756	405.252
evm.model.chr8.27	MSTRG.15607	sp|Q9UMS6|SYNP2_HUMAN	Synaptopodin-2	171024	SYNPO2	133.429	41.5255	93.0852	88.117	81.734	54.7812	37.4776	81.6332	40.108	99.9468	108.125	63.0229	107.271	168.258	93.7544	64.9381	87.6126	100.258	8.33903	107.904	113.734	31.1691	138.276	134.759	77.405	43.5468	75.7183	47.3276	91.3613	91.9835	162.031	46.8114	166.117	97.2129	196.694	185.122
evm.model.chr4.1053	MSTRG.12542	sp|Q9UMR7|CLC4A_HUMAN	C-type lectin domain family 4 member A	50856	CLEC4A	0.0662463	0.823052	0.0435399	0.501311	0.306715	0.445202	0.0501741	0.367832	0.485193	0.306957	0.23089	0.366383	0.0704477	0.241085	0.0991997	0.213735	0.139056	0.170026	0.126444	0.0797	0.129944	0.495382	0.180188	0.470091	0.300906	0.450515	0.437039	0.241475	0.111243	0.399515	0.688863	0.0809245	0.164411	0.306656	0.283037	0.104209
evm.model.chr21.5	MSTRG.7715	sp|Q9UMR2|DD19B_HUMAN	ATP-dependent RNA helicase DDX19B	11269	DDX19B	67.3958	78.3908	73.2742	76.7319	112.697	75.3941	51.694	98.4074	47.4218	65.1452	112.384	58.0901	62.2059	104.273	52.4898	93.0146	90.5338	71.9254	74.7239	58.6045	62.2882	71.4404	96.7182	68.0568	51.9412	61.6126	52.4279	55.8661	85.8115	64.622	79.5163	87.6716	60.6149	66.7623	86.0131	74.2423
evm.model.chr5.467	evm.TU.chr5.467	sp|Q9UMQ3|BARX2_HUMAN	Homeobox protein BarH-like 2	8538	BARX2	0.622481	0	0	0.162872	0	0.0683193	3.2998	0	0.227788	0	0	0	0	0	0	0	0	0.102373	0.0733014	0.251368	0	0	0	0	0.395013	0	0.152298	1.08262	0.430894	1.20485	0.0699506	0	0	0	0	0
evm.model.chr21.450	MSTRG.8096	sp|Q9UMN6|KMT2B_HUMAN	Histone-lysine N-methyltransferase 2B	9757	KMT2B	535.829	595.915	563.987	551.348	527.739	577.584	533.255	653.413	371.231	509.345	504.002	496.025	463.397	421.895	500.416	677.351	464.393	496.094	779.838	554.715	598.264	941.363	510.926	491.161	498.291	665.975	493.464	641.881	594.435	500.833	505.353	805.741	511.931	745.86	495.299	499.755
evm.model.chr9.305	evm.TU.chr9.305	sp|Q9UMF0|ICAM5_HUMAN	Intercellular adhesion molecule 5	7087	ICAM5	0.704272	0.418914	1.37012	0.357456	0.478508	0.737533	0.463085	0	0.381433	0.28254	0.55266	0.997146	0.914483	0	0.450903	0.92016	0.476492	0.431503	0.576162	0.370163	0.244648	1.84225	0.868675	0.413707	1.07094	0.375076	0.355441	2.16248	1.0611	0.225218	0	0.806012	0.136731	0.787754	0	0.247335
evm.model.chr15.582	MSTRG.4122	sp|Q9UM82|SPAT2_HUMAN	Spermatogenesis-associated protein 2	9825	SPATA2	3.88518	3.45224	3.21566	4.09219	3.40694	3.6119	3.24065	3.85173	2.51044	3.90535	3.80308	2.51244	3.80742	3.13368	2.9058	4.83385	3.10456	3.74782	5.64238	3.79359	3.80035	5.85857	3.71157	3.72185	3.61445	3.92028	2.68012	3.5488	3.93807	2.94967	3.92204	5.58593	3.46703	5.30057	3.60362	3.35264
evm.model.chr10.554	evm.TU.chr10.554	sp|Q9UM73|ALK_HUMAN	ALK tyrosine kinase receptor	238	ALK	0.034618	0.0385844	0.322901	0.0311147	0.0898299	0.043255	0	0.0372459	0.1128	0.0702511	0.051451	0.0667013	0	0.0373826	0.158776	0.0964909	0.00906019	0.0626838	0	0.0924023	0.223834	0.0301451	0.0246914	0.142341	0.0152314	0.0170652	0.0627268	0.058844	0.0187813	0.0213326	0.381896	0.01588	0.1343	0	0	0.0219168
evm.model.chr10.556	evm.TU.chr10.556	sp|Q9UM73|ALK_HUMAN	ALK tyrosine kinase receptor	238	ALK	0	0	0.0648636	0	0	0.0274658	0	0.0779939	0.157964	0.0288688	0.0473544	0.0638738	0	0	0.0824835	0.0710993	0	0	0	0	0.0636779	0.0248883	0	0	0	0	0	0.0932057	0	0	0.303703	0	0.0523104	0	0	0
evm.model.chr9.193	MSTRG.16202	sp|Q9UM47|NOTC3_HUMAN	Neurogenic locus notch homolog protein 3	4854	NOTCH3	35.1856	27.2657	14.7232	22.7544	24.5863	19.8713	49.4417	47.0027	16.6371	31.9966	26.2338	37.3704	28.4241	19.1681	24.3984	22.0244	24.3665	19.3842	5.45614	15.5619	18.4954	8.53562	30.7627	20.9343	24.7443	16.6805	15.7	25.9817	32.5094	13.6872	13.4894	5.10045	16.9846	14.5082	17.1922	13.5004
evm.model.chr1.419	MSTRG.318	sp|Q9UM44|HHLA2_HUMAN	HERV-H LTR-associating protein 2	11148	HHLA2	22.5393	17.6295	17.5335	8.58765	23.8239	11.1506	8.07048	28.1566	10.3391	10.2478	26.8789	28.4161	14.1459	7.3303	8.54113	9.44791	15.8386	28.7672	12.8229	5.15073	10.8663	8.86864	31.6124	28.5548	10.501	12.9826	9.93159	6.50738	30.0598	35.273	11.6684	4.43837	9.42196	7.28608	24.9366	37.0217
evm.model.chr17.82	MSTRG.4821	sp|Q9UM13|APC10_HUMAN	Anaphase-promoting complex subunit 10	10393	ANAPC10	0.489631	0.388504	0.606561	0.43857	0.447512	0.511032	0.456901	0.520786	0.589393	0.443929	0.465147	0.57032	0.368308	0.670336	0.563415	0.673839	0.479415	0.509134	0.85002	0.502623	0.837538	1.00172	0.602065	0.555388	0.578152	0.514847	0.583835	0.451304	0.740162	0.75145	0.647351	0.978719	0.776027	0.790921	0.514527	0.555185
evm.model.chr2.1652	MSTRG.7390	sp|Q9UM07|PADI4_HUMAN	Protein-arginine deiminase type-4	23569	PADI4	90.7741	84.3073	464.971	55.6493	210.574	115.058	38.062	66.5229	26.4391	43.7449	214.226	121.255	53.1343	142.066	71.7855	33.8947	92.3559	133.16	3.225	131.096	70.7546	6.10897	200.446	229.657	28.7266	44.788	43.3674	4.28771	265.155	74.6129	51.583	29.6253	84.9897	1.93471	207.067	238.638
evm.model.chr12.258	MSTRG.2332	sp|Q9UM01|YLAT1_HUMAN	Y+L amino acid transporter 1	9056	SLC7A7	1.74935	4.69928	1.2792	3.41388	2.65043	3.00381	1.15552	2.43755	1.90034	2.45119	2.22134	2.73115	1.56375	1.84099	1.61394	4.03906	1.68303	1.66379	7.13577	1.88506	1.8889	4.81677	2.27959	2.81689	2.06198	2.85651	2.46348	2.28134	1.80669	2.00587	5.5314	4.78597	1.81189	3.24428	2.77666	1.64219
evm.model.chr8.303	MSTRG.15824	sp|Q9ULZ2|STAP1_HUMAN	Signal-transducing adaptor protein 1	26228	STAP1	49.3523	37.7924	52.646	46.3467	46.1738	46.3948	40.8048	59.1805	47.1849	45.3332	57.0249	53.2398	57.9034	52.1963	32.5062	75.8118	56.6343	47.3618	92.5643	26.5128	38.7257	61.7037	43.6889	27.8812	37.6485	42.2618	33.9539	42.9417	41.8778	24.9545	36.5165	85.7126	34.2147	59.0105	41.5367	32.6652
evm.model.chr4.1055	MSTRG.12544	sp|Q9ULY5|CLC4E_HUMAN	C-type lectin domain family 4 member E	26253	CLEC4E	0.0344485	1.84233	0.0574446	2.46012	0.168377	1.35445	0	0.29566	0	0.683578	0.0653784	0.0971995	0	0.234492	0.0789818	1.36701	0	0.068395	0.784628	0	0.21207	0.338522	0.135532	0.316295	0.282265	0.76281	0.465616	0.335324	0.175781	0.399923	0.929492	0.385034	0	0.857514	0.210382	0.0558507
evm.model.chr6.330	MSTRG.14295	sp|Q9ULX7|CAH14_HUMAN	Carbonic anhydrase 14	23632	CA14	0.0439051	0.0223931	0.010622	0.0435627	0.0770576	0.0380464	0.012255	0.0697173	0	0.0284559	0.0695967	0.0274543	0.0246107	0	0.0139149	0.0621516	0	0.0413786	0.0294159	0.0110718	0.018002	0.0489191	0.021835	0.031265	0.0147808	0.0267122	0.0290245	0.0398065	0.0174005	0.0060329	0.0391007	0.0514752	0.0412703	0.0255384	0.029977	0.0191366
evm.model.chr17.238	MSTRG.4937	sp|Q9ULW2|FZD10_HUMAN	Frizzled-10	11211	FZD10	0	0.265137	0	0	0.375088	0.546361	0	0.531163	3.29863	0	0.857975	0.458291	1.28098	0.861905	0.842292	0.46394	2.31103	1.13929	1.81205	0.502938	1.20495	0.956779	1.56774	0.563395	1.81367	0.675692	0.954341	0.253285	4.44807	3.71326	2.3251	0.918976	2.51338	5.17172	2.88275	3.72041
evm.model.chr21.602	MSTRG.8220	sp|Q9ULV8|CBLC_HUMAN	E3 ubiquitin-protein ligase CBL-C	23624	CBLC	0.516916	0	0	0.322949	0.11667	0.334348	0	0.352117	0.496664	0.589122	0	0.366275	0	0	0.806647	0.931638	0.358724	0.497511	1.0332	0.420236	0.822953	2.70527	0.35203	0	0.59958	1.127	0.203027	3.49536	0.596291	0.67227	1.29343	0.791272	0.43327	2.25927	0	0.172102
evm.model.chr17.486	MSTRG.5132	sp|Q9ULV4|COR1C_HUMAN	Coronin-1C	23603	CORO1C	3.50811	4.92119	5.05453	5.03087	5.25487	5.81297	5.85418	4.662	5.27764	5.69529	5.52154	5.67267	5.16478	4.84691	4.83226	5.14642	5.41741	5.62459	7.90394	5.09407	6.06168	5.15377	5.76905	6.60275	5.49695	6.4922	6.62834	8.51728	6.1282	6.12374	4.81915	7.22528	6.53548	7.41228	6.60564	6.13052
evm.model.chr10.883	MSTRG.1502	sp|Q9ULV3|CIZ1_HUMAN	Cip1-interacting zinc finger protein	25792	CIZ1	36.7068	39.5344	40.564	41.3438	28.2898	42.8628	37.3311	49.4436	31.4995	41.2698	29.9181	33.1994	37.419	46.2723	35.3832	43.4259	25.4121	34.9997	40.5276	49.3316	40.1505	54.3766	30.3037	37.0296	34.9421	46.6472	36.5671	42.2038	33.1389	38.6268	47.7729	52.9686	44.9554	46.3826	33.979	40.4993
evm.model.chr5.629	MSTRG.13366	sp|Q9ULV1|FZD4_HUMAN	Frizzled-4	8322	FZD4	81.7998	39.3342	43.5938	52.9181	76.0598	43.2808	42.4982	50.3727	27.9889	47.0827	60.8795	44.8669	40.7832	72.3438	55.1014	40.1911	56.8867	56.6668	6.84154	58.3663	47.9122	15.0265	55.2403	61.6723	51.9702	42.9182	42.6513	45.2975	75.5967	58.6498	53.7019	19.7067	53.8997	15.8983	68.9461	67.7622
evm.model.chr20.303	MSTRG.7629	sp|Q9ULV0|MYO5B_HUMAN	Unconventional myosin-Vb	4645	MYO5B	16.2638	8.90517	27.4662	15.2293	24.7047	9.40517	21.2025	18.584	16.1523	11.5645	23.2755	19.8397	11.6078	16.3384	32.2827	17.2117	9.13341	15.765	32.125	11.5932	45.763	23.0504	29.7175	15.6632	24.7846	90.6127	30.5406	89.2648	31.4363	23.7966	38.9563	11.9053	55.9281	15.9128	20.5672	12.353
evm.model.chrX.579	MSTRG.17428	sp|Q9ULU4|PKCB1_HUMAN	Protein kinase C-binding protein 1	23613	ZMYND8	0.436948	0.517085	0.545796	0.521561	0.699341	0.750053	0.515641	0.711337	0.7327	0.422794	0.802071	0.506141	0.573167	0.744437	0.757546	0.830589	0.645504	0.739197	0.962458	0.697758	0.732397	1.04594	0.675142	0.780547	0.555999	0.896293	0.587961	0.467543	0.808137	0.855168	0.639815	1.29644	0.65068	0.876568	0.69392	0.754642
evm.model.chr15.564	MSTRG.4107	sp|Q9ULU4|PKCB1_HUMAN	Protein kinase C-binding protein 1	23613	ZMYND8	177.062	275.407	294.523	202.773	260.103	274.859	257.819	282.11	321.549	219.671	263.023	254.07	229.01	292.811	290.426	281.825	214.99	270.948	528.512	261.82	363.259	477.144	282.434	282.611	249.57	337.642	236.153	199.803	302.78	336.151	256.464	530.877	294.112	393.804	264.927	287.481
evm.model.chr19.342	MSTRG.5854	sp|Q9ULT8|HECD1_HUMAN	E3 ubiquitin-protein ligase HECTD1	25831	HECTD1	137.773	118.907	115.938	140.374	134.94	125.499	112.051	127.515	130.176	135.748	136.444	130.33	118.968	152.812	128.286	137.294	111.407	119.186	129.203	141.456	143.772	139.174	134.068	155.019	122.9	125.948	125.139	136.593	131.473	125.137	160.912	138.643	155.143	145.604	148.234	166.899
evm.model.chr17.551	MSTRG.5178	sp|Q9ULT6|ZNRF3_HUMAN	E3 ubiquitin-protein ligase ZNRF3	84133	ZNRF3	3.96122	3.19266	3.31802	3.82896	3.83704	3.00727	3.92434	3.04648	2.69904	3.04742	3.73941	3.46648	3.45511	2.63597	2.67958	2.42488	3.8038	3.38152	0.948247	4.88612	3.62323	2.71328	4.44581	3.4506	3.09279	3.56454	3.40391	5.09224	4.26016	3.6763	4.68709	1.45124	2.94552	2.80979	3.91866	3.72692
evm.model.chr10.301	MSTRG.1068	sp|Q9ULT0|TTC7A_HUMAN	Tetratricopeptide repeat protein 7A	57217	TTC7A	38.436	105.209	40.5078	70.6107	54.8205	102.738	91.5573	80.9803	86.2684	63.5732	65.413	86.5239	45.4581	52.9636	49.0765	137.076	50.8138	43.5784	165.658	35.9026	54.2551	197.554	42.5002	43.3222	38.1872	81.3211	49.334	42.5091	35.705	37.9304	37.54	161.141	32.3687	138.175	39.5609	30.6806
evm.model.chr14.487	MSTRG.3549	sp|Q9ULS6|KCNS2_HUMAN	Potassium voltage-gated channel subfamily S member 2	3788	KCNS2	0	0	0	0	0.0185773	0	0	0.031534	0.54087	0.0233212	0.0474499	0.0499289	0.0706076	0.0381529	0.0275702	0	0.24049	0.459395	0	0	0.326665	1.74952	0.0661614	0.0261022	0.199539	0	0	0	0.0249235	0	0	0	0	2.6441	0	0
evm.model.chr4.400	MSTRG.12001	sp|Q9ULS5|TMCC3_HUMAN	Transmembrane and coiled-coil domain protein 3	57458	TMCC3	3.32086	10.4183	12.6855	5.02249	3.28729	11.8115	3.49629	8.08136	2.57117	5.21355	4.4738	4.034	4.94003	6.54778	4.81387	7.25842	3.67626	2.8213	4.42397	15.1798	6.77364	5.8215	3.34139	6.57339	3.45519	12.7375	5.31996	7.37927	3.67797	4.04579	4.20853	9.09565	8.7424	4.99387	3.09203	8.43686
evm.model.chr10.177	MSTRG.975	sp|Q9ULR5|PAI2B_HUMAN	Polyadenylate-binding protein-interacting protein 2B	400961	PAIP2B	35.7018	8.83541	12.2311	14.5746	17.8125	9.75844	10.6698	11.3078	14.0624	13.3181	16.5996	17.1611	13.4702	27.3509	20.1341	9.95331	15.1896	19.4504	5.19249	16.2878	24.396	9.03858	29.4375	34.944	23.8313	11.4967	18.7603	13.1918	33.1725	32.8018	40.2056	10.5006	36.612	11.6817	34.0045	46.3884
evm.model.chr4.646	MSTRG.12196	sp|Q9ULR3|PPM1H_HUMAN	Protein phosphatase 1H	57460	PPM1H	6.04937	9.75398	5.24431	7.31067	5.44898	7.50061	4.15374	6.09367	3.31009	5.52333	6.28919	4.9891	4.17048	8.72484	6.16902	6.79394	5.23727	6.1077	7.19522	5.63202	5.97894	13.4744	7.50492	7.85459	7.02371	9.64364	8.12269	6.22805	11.2461	9.24971	7.66995	10.3097	5.34756	8.16791	8.1132	8.22713
evm.model.chr17.404	MSTRG.5063	sp|Q9ULQ1|TPC1_HUMAN	Two pore calcium channel protein 1	53373	TPCN1	3.2229	4.80326	3.5319	4.61018	4.8244	4.07987	3.7345	5.42231	3.20005	4.4049	5.46714	5.02722	3.25983	5.08642	4.36333	3.6662	4.58784	4.65911	4.7496	4.01177	4.75428	2.8218	4.71408	3.49009	3.99612	4.65023	3.69351	2.66947	5.73045	6.08287	4.59723	4.93063	5.11734	3.06494	3.44621	3.19641
evm.model.chr7.478	MSTRG.15388	sp|Q9ULQ0|STRP2_HUMAN	Striatin-interacting protein 2	57464	STRIP2	7.04927	5.79677	5.88717	3.61797	6.66082	5.52075	3.52509	11.2622	1.95614	2.26459	3.83416	2.41637	6.13153	8.06441	3.52798	3.77323	3.59081	4.85277	2.85733	16.2472	8.53179	3.4939	9.47202	7.53311	7.33465	6.32701	4.40789	8.81829	12.3517	7.16441	14.3142	6.1991	11.2212	3.39332	6.21091	9.09248
evm.model.chr24.74	MSTRG.9561	sp|Q9ULP9|TBC24_HUMAN	TBC1 domain family member 24	57465	TBC1D24	17.0833	22.1504	20.5096	19.4852	23.8872	19.5778	21.443	19.999	20.2179	20.6103	29.2426	30.3373	21.7079	19.2847	25.102	15.8642	18.5872	20.9294	13.5403	22.7441	18.9958	15.1724	23.8718	18.4969	15.8767	13.825	20.8796	16.1474	17.3207	16.2389	25.4145	12.8041	17.4502	10.5875	19.7316	13.8221
evm.model.chr9.2	MSTRG.16034	sp|Q9ULM6|CNOT6_HUMAN	CCR4-NOT transcription complex subunit 6	-	CNOT6	54.2468	53.1268	61.074	60.9024	69.791	57.5313	58.0429	55.7615	80.6933	67.0945	66.0565	67.6408	65.3167	65.0394	66.3462	76.5335	64.3344	66.9158	126.202	52.6401	65.2277	111.445	64.1916	63.8911	69.9155	68.9868	69.6464	69.6839	72.8848	78.288	66.3086	113.346	65.3679	103.565	66.5542	65.2648
evm.model.chr1.654	MSTRG.505	sp|Q9ULM3|YETS2_HUMAN	YEATS domain-containing protein 2	55689	YEATS2	4.79632	4.58613	7.10703	3.69221	4.15332	5.07353	5.20687	4.69605	3.37987	4.34619	3.87395	3.99357	5.77435	4.80203	4.89413	4.88082	4.16775	5.23047	8.06543	5.56159	6.15696	5.57256	5.36224	6.62147	5.8513	5.89284	6.22593	6.11646	6.39121	6.33539	6.8509	7.82563	6.66642	5.94303	5.86465	7.79811
evm.model.chr12.725	MSTRG.2713	sp|Q9ULM0|PKHH1_HUMAN	Pleckstrin homology domain-containing family H member 1	57475	PLEKHH1	0.276929	0.707317	0.141263	0.702167	0.195842	0.829545	0.150753	0.433395	0.0344685	0.329198	0.188938	0.125715	0.23909	0.22983	0.122439	0.660951	0	0.267517	2.25882	0.354737	0.365913	0.956299	0.336639	0.857745	0.206062	7.82341	0.325244	8.3044	0.29229	0.816314	3.19178	1.39123	0.0852174	0.575718	0.158869	0.157743
evm.model.chrX.457	MSTRG.17350	sp|Q9ULL8|SHRM4_HUMAN	Protein Shroom4	57477	SHROOM4	110.551	104.326	220.805	98.2884	95.5237	112.973	140.504	141.658	41.268	106.306	89.9949	72.0031	134.021	145.527	66.8845	106.649	96.0773	97.1834	15.5463	118.549	102.488	39.1461	135.662	157.575	93.978	105.502	103.104	167.994	115.895	64.655	147.312	38.4293	99.2842	49.7333	144.319	147.99
evm.model.chr21.745	MSTRG.8338	sp|Q9ULL5|PRR12_HUMAN	Proline-rich protein 12	57479	PRR12	46.1694	45.6319	49.9946	49.4827	50.6045	48.4447	58.3745	63.2254	45.0391	47.8264	51.926	52.6714	40.6323	45.4193	50.5339	52.2916	45.6076	49.597	61.228	48.8118	58.7018	79.6306	55.3789	46.1437	53.3991	60.1294	43.5707	47.1895	67.352	57.8189	52.7215	63.1958	51.2673	59.9342	52.0384	46.5509
evm.model.chrX.183	MSTRG.17149	sp|Q9ULL4|PLXB3_HUMAN	Plexin-B3	5365	PLXNB3	32.6406	11.6833	11.2902	24.3675	16.7203	12.7972	21.3608	23.4236	6.72549	17.4821	16.8368	17.3057	11.9215	18.2263	13.3277	19.8523	15.011	13.752	8.89417	16.6957	19.0086	42.9374	24.974	32.7003	38.6356	28.6128	30.2938	34.2491	57.0719	34.5151	17.541	11.8569	13.5042	22.5029	15.7951	24.5992
evm.model.chr11.377	MSTRG.2018	sp|Q9ULL1|PKHG1_HUMAN	Pleckstrin homology domain-containing family G member 1	57480	PLEKHG1	5.41461	6.70386	9.08701	5.99204	6.07124	8.87948	8.22101	7.3263	4.6874	6.19514	5.96468	5.5776	6.70507	6.34516	4.54087	9.816	6.35954	4.86148	11.6442	7.28063	6.57553	8.18529	6.91027	6.30616	7.64449	10.4308	8.17787	10.2952	8.99041	5.75819	6.43771	14.1221	5.61972	9.67077	6.395	5.91418
evm.model.chrX.18	evm.TU.chrX.18	sp|Q9ULL0|K1210_HUMAN	Acrosomal protein KIAA1210	57481	KIAA1210	0.0316413	0.106369	0	0.0606751	0	0	0.0457621	0.108324	0.0480502	0	0	0	0	0	0.0712582	0.0912856	0.0459595	0.0677366	0	0.109675	0.0345035	0.121314	0.0819709	0.0336617	0.0951075	0.0341612	0.0466317	0.0922273	0.069007	0	0.0548467	0.30548	0	0.226443	0	0
evm.model.chr17.97	MSTRG.4833	sp|Q9ULK6|RN150_HUMAN	RING finger protein 150	57484	RNF150	9.77861	3.24568	5.13224	4.53038	6.57019	3.82403	3.24553	3.08461	2.74236	4.5257	6.03884	4.99859	5.26244	6.15983	8.33524	4.2985	4.53535	5.28318	4.23125	4.07012	8.44944	4.92901	8.02076	6.34791	5.66778	4.75296	8.38283	3.46165	9.06675	8.1619	5.10031	3.35056	7.75833	4.17279	7.43203	6.71947
evm.model.chr11.287	MSTRG.1940	sp|Q9ULK4|MED23_HUMAN	Mediator of RNA polymerase II transcription subunit 23	9439	MED23	18.8619	20.9549	21.131	20.6982	21.5238	19.9347	19.9259	20.534	21.602	22.773	20.6702	20.2206	20.5022	22.5388	22.1266	24.2861	17.6413	22.1203	31.7012	24.1892	28.5318	29.5441	23.3207	25.6123	22.5501	23.193	20.9918	21.541	24.9949	24.0587	23.8917	31.5133	25.628	28.1245	25.7926	26.18
evm.model.chr7.194	MSTRG.15171	sp|Q9ULK2|AT7L1_HUMAN	Ataxin-7-like protein 1	222255	ATXN7L1	54.6014	50.8536	75.9898	66.5851	60.0113	67.0622	79.689	69.0245	81.221	63.9795	58.96	82.2745	69.0892	61.5735	72.0765	88.3284	58.8687	72.3298	109.98	59.5691	87.3168	130.902	55.3383	53.0222	78.2349	67.6293	46.957	57.1176	52.1225	89.1983	70.826	101.067	84.364	105.349	60.6735	63.365
evm.model.chr4.50	MSTRG.11725	sp|Q9ULK0|GRID1_HUMAN	Glutamate receptor ionotropic, delta-1	2894	GRID1	19.4415	3.78915	12.5543	5.17355	22.2094	4.20707	45.1153	21.3118	10.77	9.3678	25.1727	4.2685	15.1919	10.8356	26.5943	22.2511	31.5967	35.7146	5.28657	10.3626	7.39222	2.2291	7.13183	7.91899	25.5307	15.7516	17.1087	28.9919	9.75875	20.8946	9.41426	1.88194	12.9229	5.96381	7.26252	6.28167
evm.model.chr7.55	MSTRG.15055	sp|Q9ULJ8|NEB1_HUMAN	Neurabin-1	55607	PPP1R9A	3.55289	3.38776	6.26377	5.40283	6.41577	4.83766	4.47426	3.62939	1.57214	3.26428	5.55444	3.09186	3.53658	5.76106	4.00006	8.39043	5.90253	7.16799	7.55953	4.69403	5.66716	8.03057	9.30137	6.9352	6.50701	12.1633	5.65624	10.4349	12.2144	10.416	7.85111	7.64378	6.57923	13.3446	8.90103	9.23413
evm.model.chr17.154	MSTRG.4877	sp|Q9ULJ7|ANR50_HUMAN	Ankyrin repeat domain-containing protein 50	57182	ANKRD50	27.8186	27.6179	24.846	33.4225	33.031	27.739	33.5436	43.8518	45.8328	43.7299	36.015	37.6697	37.8572	33.4261	43.0065	29.1162	44.714	58.4267	13.1103	22.3358	24.8883	12.5785	39.2106	29.9894	41.8284	31.8141	27.4228	30.2365	37.3802	34.8191	23.7271	13.6613	23.3013	32.3922	33.5386	27.4498
evm.model.chr4.79	MSTRG.11744	sp|Q9ULJ6|ZMIZ1_HUMAN	Zinc finger MIZ domain-containing protein 1	57178	ZMIZ1	140.482	171.294	187.245	156.602	141.697	201.414	265.051	212.794	218.137	178.959	218.827	202.098	312.803	133.45	122.863	152.602	199.629	186.748	145.053	175.339	132.62	177.179	178.025	148.462	181.525	184.151	203.735	196.938	130.414	162.689	113.736	132.936	99.1681	167.507	133.79	121.234
evm.model.chr1.934	MSTRG.718	sp|Q9ULJ3|ZBT21_HUMAN	Zinc finger and BTB domain-containing protein 21	49854	ZBTB21	204.353	234.25	307.423	207.501	135.639	257.471	179.882	164.785	129.295	244.092	131.292	83.4669	230.683	198.094	261.395	282.088	268.727	251.504	183.678	329.773	290.053	173.347	237.815	295.402	257.455	273.611	229.938	434.572	335.401	193.439	177.432	217.143	293.61	236.27	260.229	257.724
evm.model.chr19.629	MSTRG.6067	sp|Q9ULI4|KI26A_HUMAN	Kinesin-like protein KIF26A	26153	KIF26A	1.71679	1.22272	1.78716	1.21999	1.49421	1.02199	2.74115	2.41383	0.722532	1.23478	1.37114	1.29422	1.46784	1.51997	1.28994	1.36001	1.12809	1.21164	0.218429	0.771233	1.47174	0.306776	2.64581	1.27386	1.06796	1.13784	0.88019	1.46573	2.25141	0.736343	1.31627	0.338858	1.18417	0.729494	2.19624	1.34517
evm.model.chr1.525	MSTRG.406	sp|Q9ULI3|HEG1_HUMAN	Protein HEG homolog 1	57493	HEG1	189.106	259.673	307.982	231.613	186.946	274.651	279.269	255.496	163.509	223.703	213.663	197.105	274.104	244.047	149.011	250.769	180.579	225.726	114.065	245.864	207.595	200.688	253.802	235.726	198.007	207.394	313.851	258.172	185.047	170.439	247.658	135.457	209.178	177.494	262.284	229.983
evm.model.chr8.198	evm.TU.chr8.198	sp|Q9ULI1|NWD2_HUMAN	NACHT and WD repeat domain-containing protein 2	57495	NWD2	0	0.0126202	0.00690385	0	0.0151659	0.0131221	0	0	0	0	0	0	0	0	0.0112074	0.0112097	0.00831198	0	0	0	0	0	0	0.00583084	0	0.0106571	0.0111221	0.0110652	0	0.012614	0.025517	0.0160644	0.0165102	0	0.00602684	0
evm.model.chr10.636	MSTRG.1323	sp|Q9ULI0|ATD2B_HUMAN	ATPase family AAA domain-containing protein 2B	54454	ATAD2B	26.763	21.4334	25.1619	35.5765	27.9484	19.5161	20.5214	27.9655	21.8184	31.4454	25.1073	29.742	18.9538	18.6165	23.0841	30.9135	26.0041	20.8692	26.203	20.7439	24.0198	32.692	21.4038	20.3805	23.3923	24.2396	20.9598	26.5139	22.8291	24.9065	22.0348	29.1843	22.8774	28.9848	23.0318	23.8983
evm.model.chr24.178	MSTRG.9649	sp|Q9ULH7|MRTFB_HUMAN	Myocardin-related transcription factor B	57496	MRTFB	185.682	136.057	158.367	202.35	202.784	125.063	166.862	195.131	157.444	179.934	201.242	237.119	186.228	110.126	145.325	100.72	180.199	143.517	55.8721	85.2708	110.996	50.016	153.695	90.4877	117.653	122.748	106.271	160.564	151.713	126.553	93.5604	62.5079	114.58	70.7941	136.6	106.2
evm.model.chr2.513	evm.TU.chr2.513	sp|Q9ULH4|LRFN2_HUMAN	Leucine-rich repeat and fibronectin type-III domain-containing protein 2	57497	LRFN2	0	0	0	0	0	0	0	0	0.408255	0	0	0	0	0	0	0	0	0	0.356523	0	0	0.545611	0	0	0	0	0.678734	0	0.178959	0	0	0.410152	0	0	0	0
evm.model.chr10.742	MSTRG.1392	sp|Q9ULH0|KDIS_HUMAN	Kinase D-interacting substrate of 220 kDa	57498	KIDINS220	24.6791	33.9673	38.9834	28.7596	26.6585	34.6265	32.553	34.5554	38.8157	35.6236	31.8208	34.3642	27.898	39.4649	36.9386	34.6761	27.6069	33.3745	26.558	42.4054	37.6394	32.7282	31.4896	35.5906	30.5983	36.7407	35.4821	38.5556	32.1335	35.4106	31.1534	32.1969	35.9249	32.7518	32.4118	36.9724
evm.model.chr22.677	MSTRG.9042	sp|Q9ULG3|K1257_HUMAN	Uncharacterized protein KIAA1257	57501	CFAP92	0.313292	0.648409	0.68076	0.411495	0.599914	0.458156	0.734698	0.481553	0.888344	0.407779	0.736864	0.6008	0.468373	0.380544	0.464013	0.446305	1.12085	0.701115	0.304587	0.604135	0.535936	0.790428	0.959766	0.595664	0.371105	0.906342	0.755456	0.920705	0.511201	0.543138	0.388374	0.443925	0.546519	0.631163	0.42109	0.493687
evm.model.chr12.376	MSTRG.2427	sp|Q9ULG1|INO80_HUMAN	Chromatin-remodeling ATPase INO80	54617	INO80	174.23	159.659	202.173	178.037	181.221	169.302	182.154	196.673	152.265	180.112	194.654	182.924	180.202	183.303	196.887	208.151	160.648	168.66	217.266	197.493	218.842	222.052	202.495	191.639	177.572	195.584	196.638	199.52	215.959	191.073	177.387	229.707	195.923	205.545	204.034	204.318
evm.model.chr2.1038	MSTRG.6896	sp|Q9ULF5|S39AA_HUMAN	Zinc transporter ZIP10	57181	SLC39A10	22.9151	22.9419	32.7878	32.7491	31.2825	25.0658	24.5672	29.1358	42.3835	36.9863	34.783	29.3415	31.6457	37.3241	36.371	39.031	30.939	34.8012	49.7802	33.7084	41.8639	37.9968	37.0919	34.4889	37.9445	41.4113	34.2712	47.876	40.1575	39.0241	37.4876	44.7011	43.7305	43.164	35.8417	33.4589
evm.model.chr4.159	MSTRG.11819	sp|Q9ULE6|PALD_HUMAN	Paladin	27143	PALD1	9.06242	8.03768	7.32286	9.42564	13.3354	12.4515	8.79647	13.3486	12.2562	11.6781	19.1293	18.4829	7.15226	9.58706	13.7049	15.0952	19.1956	26.2771	7.50684	8.15248	10.9273	7.16387	16.9531	12.3651	17.7444	14.691	8.42819	11.6078	21.7308	20.3628	6.55504	11.1061	9.42841	20.6258	8.97513	10.0575
evm.model.chr8.164	MSTRG.15718	sp|Q9ULE4|F184B_HUMAN	Protein FAM184B	27146	FAM184B	19.6484	22.9418	18.7851	24.5302	24.4283	25.7324	28.496	25.8656	26.4988	27.8261	29.6719	25.1481	33.0404	25.6048	22.2123	28.0561	28.2717	24.984	40.3865	27.2812	23.1702	34.5809	26.5256	21.5823	28.9098	26.4207	23.2451	32.5249	26.8409	24.6622	27.1084	35.5718	21.6648	34.5074	27.3683	22.28
evm.model.chr7.562	MSTRG.15458	sp|Q9ULE3|DEN2A_HUMAN	DENN domain-containing protein 2A	27147	DENND2A	5.92822	6.0006	4.90595	6.22516	6.0757	6.24133	5.65599	6.15045	5.85374	6.91547	6.75993	5.79313	6.43126	4.88681	5.0461	7.76168	6.17965	6.32172	5.80329	8.74749	5.56631	10.7847	6.62101	6.68032	6.53267	6.20568	5.79485	8.21557	5.42254	6.0906	6.8627	5.67832	5.31325	6.95169	6.07573	6.63308
evm.model.chrX.696	MSTRG.17514	sp|Q9ULE0|WWC3_HUMAN	Protein WWC3	55841	WWC3	36.961	33.6624	50.3457	31.1276	34.9346	37.4663	53.038	45.2716	22.2327	38.2564	33.9351	28.1954	43.9163	42.626	25.6483	33.9913	32.4288	36.1703	10.2905	34.9608	35.8221	15.5376	47.2341	42.0452	29.2752	35.418	29.47	40.9575	37.6443	25.8116	35.6754	16.0151	32.2351	25.2314	41.3441	39.2312
evm.model.chr9.583	MSTRG.16534	sp|Q9ULD9|ZN608_HUMAN	Zinc finger protein 608	57507	ZNF608	0.636561	0.373352	0.755876	0.512421	0.63885	0.438682	0.955154	0.895273	0.648922	0.5563	0.589469	0.512863	1.00997	0.807952	0.67694	0.821856	0.712679	0.592172	1.61255	0.4944	0.935555	0.91159	1.09643	0.76215	1.45913	0.976048	1.34106	0.809548	1.41915	1.58455	1.50322	1.37628	0.916039	1.2376	0.763022	0.870317
evm.model.chr7.621	MSTRG.15502	sp|Q9ULD5|ZN777_HUMAN	Zinc finger protein 777	27153	ZNF777	28.7119	26.054	28.7039	29.1579	31.1353	25.9631	31.4909	32.8493	21.4632	29.1234	36.1343	28.9692	31.435	26.5351	28.8619	32.3666	22.0716	27.4524	26.5831	30.1705	32.5253	32.9047	32.022	28.2598	25.3556	29.5624	25.8769	29.8545	33.1645	28.8384	29.474	25.5805	33.3728	23.622	31.1251	27.7592
evm.model.chr2.571	MSTRG.6544	sp|Q9ULD4|BRPF3_HUMAN	Bromodomain and PHD finger-containing protein 3	27154	BRPF3	36.6395	30.7304	29.4024	34.9189	28.737	29.1202	23.6031	34.4506	22.7181	34.6447	31.0507	27.1041	28.0712	26.0757	27.3249	32.3114	26.9666	31.0582	25.753	38.5314	30.2387	43.6438	26.7317	30.1394	28.0821	29.0358	22.8705	36.7772	22.9907	24.6556	37.2975	30.317	31.6317	34.8487	30.3047	33.6941
evm.model.chr4.16	MSTRG.11701	sp|Q9ULD0|OGDHL_HUMAN	2-oxoglutarate dehydrogenase-like, mitochondrial	55753	OGDHL	5.123	5.82727	6.07693	6.38377	7.15898	6.17265	5.46876	6.20329	6.08949	6.26267	6.08583	5.91108	5.70998	6.91852	7.18422	7.96713	5.61273	6.28361	10.6904	6.75075	7.39815	11.8369	7.55146	7.11339	6.65273	8.1902	7.13402	6.89226	7.19158	7.11178	7.08739	11.1725	7.30568	10.4253	6.79226	7.42891
evm.model.chr17.743	MSTRG.5348	sp|Q9ULC8|ZDHC8_HUMAN	Probable palmitoyltransferase ZDHHC8	29801	ZDHHC8	28.5947	33.6986	42.8487	28.6924	30.6742	32.1937	43.6181	44.9919	25.7756	29.1849	33.8378	32.2978	30.7976	36.4044	32.2952	30.1405	28.022	31.223	19.4339	33.433	38.7134	25.4425	42.5659	34.6085	30.3171	37.3124	33.1122	37.6555	38.6002	28.437	34.9845	24.393	34.1195	22.1853	40.0977	35.7789
evm.model.chr2.1654	MSTRG.7392	sp|Q9ULC6|PADI1_HUMAN	Protein-arginine deiminase type-1	29943	PADI1	0.64166	0.562181	0.393775	0.359591	0.719648	1.17024	0.188818	1.27553	0.116285	0.183456	0.627592	0.163826	0.727015	2.44914	0.447554	0.210864	0.335145	0.0953272	0.0255524	2.23706	1.3552	0.0381034	1.44924	0.529721	1.82769	2.17873	2.37759	0.0208895	3.83991	0.935814	4.67021	0.842593	2.98223	0	1.94806	0.917023
evm.model.chr14.246	evm.TU.chr14.246	sp|Q9ULC3|RAB23_HUMAN	Ras-related protein Rab-23	51715	RAB23	0.0100772	0.0139978	0.0134833	0.00487048	0.0177781	0.0122795	0.0142754	0.00869853	0.0243494	0.0159663	0.00344384	0.00799507	0.014809	0.0111532	0.0065999	0.00460603	0.0176713	0.00388264	0.00512433	0.00348497	0.0103248	0.0061611	0.00759013	0.0113707	0.0100992	0.00914744	0.00665302	0.0139397	0.0151095	0.00723057	0.00331406	0.00353225	0.00816937	0.00479045	0.00673759	0.0132692
evm.model.chr8.110	MSTRG.15673	sp|Q9ULC0|MUCEN_HUMAN	Endomucin	51705	EMCN	15.3047	9.45195	24.9481	16.2905	16.2184	15.9845	21.7777	16.2726	14.6794	15.256	13.8641	18.0426	24.1411	15.8121	19.2194	9.93366	20.2576	21.3048	3.90653	17.5375	23.0267	9.67166	23.5862	18.6646	27.2108	18.7929	18.821	31.9814	22.6733	24.9274	15.8505	6.94738	25.2348	19.422	18.8437	20.66
evm.model.chr20.67	evm.TU.chr20.67	sp|Q9ULB5|CADH7_HUMAN	Cadherin-7	1005	CDH7	0.0520388	0	0	0	0	0	0	0	0	0	0	0	0	0.0282764	0.0250286	0.0202841	0	0	0.079566	0	0	0	0	0	0.245927	0	0	0.093924	0.106822	0.100954	0	0	0	0	0	0
evm.model.chr18.275	evm.TU.chr18.275	sp|Q9ULB4|CADH9_HUMAN	Cadherin-9	1007	CDH9	0	0	0	0	0	0	0	0	0	0	0	0	0	0	0	0	0	0	0	0	0	0	0	0	0	0	0	0	0	0	0	0	0	0	0	0
evm.model.chr3.2065	evm.TU.chr3.2065	sp|Q9UL68|MYT1L_HUMAN	Myelin transcription factor 1-like protein	23040	MYT1L	0	0	0	0	0.00717911	0	0	0	0.0106571	0	0.0122587	0	0	0.00822078	0	0	0.0246709	0	0.0391455	0	0	0	0.0121404	0.0127165	0	0.0272331	0	0.0484156	0	0	0.00428972	0	0	0.0164482	0	0
evm.model.chr16.378	MSTRG.4444	sp|Q9UL59|ZN214_HUMAN	Zinc finger protein 214	7761	ZNF214	0.887629	0.948291	0.672498	1.08013	1.17081	0.599972	1.24409	1.01274	1.43358	1.19883	1.4215	1.47024	1.0385	0.881565	1.09674	0.904089	1.07277	1.29592	0.574204	0.849531	1.01934	0.850137	0.985334	0.86746	1.09991	0.681001	0.679876	0.913341	0.800026	1.21303	1.09525	0.547785	0.879515	1.05733	0.930422	0.814515
evm.model.chr16.379	MSTRG.4445	sp|Q9UL58|ZN215_HUMAN	Zinc finger protein 215	7762	ZNF215	19.3118	9.96434	15.9313	19.4592	20.679	9.54863	16.7524	9.20499	12.512	19.144	15.0881	15.466	14.6648	14.9797	17.7957	12.849	19.487	19.0442	2.6501	14.4197	14.9555	6.67469	18.147	15.9915	17.7272	7.1976	10.6921	15.2392	19.6133	18.7589	17.1332	4.44794	18.7898	10.9126	21.1875	18.1216
evm.model.chr24.302	MSTRG.9752	sp|Q9UL54|TAOK2_HUMAN	Serine/threonine-protein kinase TAO2	9344	TAOK2	196.706	262.29	234.644	208.009	249.273	237.693	217.945	267.951	124.153	211.882	198.045	165.12	170.159	193.711	189.147	204.763	159.639	183.021	188.549	191.905	256.436	213.792	251.59	220.81	183.188	241.061	202.741	248.598	284.498	184.58	224.354	208.186	269.956	177.695	258.974	216.2
evm.model.chr9.717	MSTRG.16638	sp|Q9UL51|HCN2_HUMAN	Potassium/sodium hyperpolarization-activated cyclic nucleotide-gated channel 2	610	HCN2	1.57523	1.81064	1.09964	2.17891	2.47389	1.61231	1.11496	1.82205	1.90041	1.63043	2.79354	2.21258	0.991426	1.42904	0.867696	2.77108	2.23724	2.23355	4.37135	2.65746	1.43546	3.4257	2.92763	1.14344	1.93101	3.57195	1.69295	3.10908	1.32156	1.7475	1.95423	3.58296	1.08892	2.78939	1.59869	1.3012
evm.model.chr15.325	MSTRG.3899	sp|Q9UL49|TCFL5_HUMAN	Transcription factor-like 5 protein	10732	TCFL5	21.9586	33.2816	24.1559	29.0446	37.9817	30.6107	35.5533	49.2949	41.9392	30.9657	46.8922	44.7529	31.5934	36.2473	29.9335	38.7187	22.1883	29.7237	48.0361	32.7155	30.7023	60.2416	39.7434	25.1823	35.9524	37.1751	28.9199	25.2451	31.9386	31.8247	32.1304	47.1008	24.7566	44.012	26.4325	23.3689
evm.model.chr20.20	MSTRG.7426	sp|Q9UL36|ZN236_HUMAN	Zinc finger protein 236	7776	ZNF236	49.1348	63.2714	59.7516	52.2217	50.8566	62.8842	53.3279	65.9607	48.0665	56.0863	49.1312	49.6344	54.1161	52.7205	51.0586	63.369	46.6946	51.0913	67.0605	67.8128	59.9407	89.7971	54.7476	53.2734	52.1324	70.1834	57.4223	67.8898	55.6322	49.8386	53.5963	75.1688	56.2374	67.3317	55.2291	52.0278
evm.model.chr15.357	MSTRG.3925	sp|Q9UL26|RB22A_HUMAN	Ras-related protein Rab-22A	57403	RAB22A	6.31769	6.19317	5.66733	7.82505	7.58753	6.78949	7.32223	6.35777	7.68199	8.88083	7.62205	8.08843	7.07258	7.20321	7.73435	6.56369	6.68185	7.41212	5.80686	7.36228	6.51879	7.63065	7.46271	7.15172	6.52731	6.61158	6.16249	6.74788	6.54191	7.35884	6.68701	6.41526	6.92158	6.65479	7.49988	7.55443
evm.model.chr6.93	MSTRG.14111	sp|Q9UL16|CFA45_HUMAN	Cilia- and flagella-associated protein 45	25790	CFAP45	69.0673	148.385	103.351	115.39	111.191	138.229	124.062	95.3047	124.082	132.291	145.684	140.277	133.416	102.717	113.117	131.695	164.266	140.329	75.5236	91.9725	75.2341	109.681	159.133	126.062	67.6958	151.778	141.368	155.246	86.9907	83.0797	48.782	62.6271	53.7039	92.6925	96.162	77.847
evm.model.chr13.100	MSTRG.2969	sp|Q9UL03|INT6_HUMAN	Integrator complex subunit 6	26512	INTS6	4.29237	5.67388	8.98681	4.5008	4.15221	6.78858	4.76854	4.02056	5.71889	6.23792	3.59437	4.343	5.01377	5.09495	5.51828	6.39082	5.09881	5.42035	8.88243	5.7241	6.49668	9.62876	4.0341	5.47615	5.52743	7.10886	5.28878	7.16726	4.69322	5.45187	5.97915	10.1556	7.25952	9.30304	6.57529	5.68581
evm.model.chr1.817	MSTRG.631	sp|Q9UKZ9|PCOC2_HUMAN	Procollagen C-endopeptidase enhancer 2	26577	PCOLCE2	341.999	631.82	145.446	554.658	423.99	442.884	480.488	256.86	717.912	779.794	925.598	555.463	1013.86	353.25	430.539	470.074	980.355	742.211	154.015	1322.79	214.758	245.395	445.445	300.164	910.45	226.168	378.63	782.031	206.552	451.135	87.2832	39.6103	147.695	520.692	367.851	158.693
evm.model.chrX.52	MSTRG.17071	sp|Q9UKZ4|TEN1_HUMAN	Teneurin-1	10178	TENM1	18.725	22.3912	29.3152	29.5364	23.0518	17.5649	12.4707	21.6299	8.09447	29.261	23.9801	18.0501	8.15196	27.1295	12.7665	20.2016	11.6293	10.5023	12.0475	38.8818	48.023	6.34804	35.2069	71.3653	15.8153	15.461	19.6658	18.6807	38.2207	38.4173	43.5629	11.832	29.2415	9.36826	31.0537	57.1165
evm.model.chr10.83	MSTRG.905	sp|Q9UKZ1|CNO11_HUMAN	CCR4-NOT transcription complex subunit 11	55571	CNOT11	3.09873	3.33933	3.28926	3.64312	3.89937	3.77814	2.58698	3.35058	3.04105	3.60538	3.2838	3.21435	3.22013	4.08833	3.0028	5.25433	2.80188	3.19543	8.24806	3.25363	3.78194	7.53902	3.75678	3.58538	3.21101	3.82593	2.6199	2.53919	2.9598	3.22012	3.86809	8.91379	3.59757	5.12571	3.88443	3.8025
evm.model.chr12.878	MSTRG.2837	sp|Q9UKY4|POMT2_HUMAN	Protein O-mannosyl-transferase 2	29954	POMT2	79.6604	76.9072	102.511	80.2171	82.2619	88.0115	88.3962	79.0529	80.5627	83.5972	79.622	67.0078	89.6156	79.0461	98.2327	89.2856	78.2418	81.9814	78.1968	98.0981	100.257	91.5997	101.496	81.1734	81.8818	81.798	86.6934	96.0317	95.7714	70.868	94.9692	73.2931	91.6641	81.02	91.7351	79.7271
evm.model.chr4.1366	MSTRG.12798	sp|Q9UKX7|NUP50_HUMAN	Nuclear pore complex protein Nup50	10762	NUP50	83.9755	75.6437	83.7578	100.598	102.788	95.7017	87.2802	63.8023	123.997	98.4375	103.514	91.394	91.2659	138.325	126.974	108.867	85.2052	86.3835	136.173	98.3481	118.948	124.393	104.454	108.062	80.2258	105.98	101.146	74.0469	77.0795	81.3959	87.0672	154.232	133.028	106.447	108.301	129.187
evm.model.chr12.145	MSTRG.2232	sp|Q9UKX5|ITA11_HUMAN	Integrin alpha-11	22801	ITGA11	32.3363	33.1484	16.3113	39.3619	49.7013	22.9239	162.734	32.5579	136.184	59.8308	83.2904	80.8578	93.0122	19.1647	42.2553	18.5551	101.534	78.0089	10.0275	44.7956	13.0833	14.5131	40.3133	23.8141	30.8287	12.7776	16.6988	46.6952	6.23555	27.9322	7.51385	2.91389	8.89772	18.2681	14.5689	9.99622
evm.model.chr6.540	MSTRG.14474	sp|Q9UKW4|VAV3_HUMAN	Guanine nucleotide exchange factor VAV3	10451	VAV3	98.4978	89.3609	107.735	96.9837	100.582	93.1392	58.1746	67.1582	65.8878	68.8036	82.4882	63.6433	72.3867	126.226	93.9981	86.7518	69.4021	71.181	88.7908	81.8357	129.749	94.8438	102.149	101.039	90.8109	104.621	112.069	91.1359	105.443	90.1413	178.006	120.099	144.862	82.0607	135.578	119.511
evm.model.chr21.229	MSTRG.7906	sp|Q9UKV5|AMFR_HUMAN	E3 ubiquitin-protein ligase AMFR	267	AMFR	375.738	260.051	282.388	372.525	396.655	294.38	297.664	336.097	361.148	389.378	422.16	400.049	368.573	357.717	329.526	378.43	325.459	328.263	355.122	345.323	371.231	305.698	378.21	354.767	308.702	305.856	300.458	319.115	335.684	329.993	416.468	369.382	417.449	333.816	390.087	376.756
evm.model.chr12.245	MSTRG.2319	sp|Q9UKV3|ACINU_HUMAN	Apoptotic chromatin condensation inducer in the nucleus	22985	ACIN1	17.0193	20.0164	23.4879	18.2145	16.845	18.7611	19.2199	22.3841	16.425	19.857	16.2088	17.2715	18.859	17.6648	18.0069	21.6145	16.6637	18.5994	30.1527	23.3102	22.8391	30.5077	18.6568	20.0485	22.0271	25.0824	20.1665	21.2363	20.7191	22.88	25.6551	29.7872	23.8224	26.4308	20.5158	22.7521
evm.model.chr7.119	MSTRG.15107	sp|Q9UKV0|HDAC9_HUMAN	Histone deacetylase 9	9734	HDAC9	15.1142	19.0968	26.1514	29.8547	16.9054	23.8835	18.2354	18.1571	19.9923	24.9287	15.9159	18.1683	19.9564	18.9765	21.6686	63.8713	19.1733	18.4359	94.312	23.6258	35.1574	66.4309	23.8618	17.1311	27.9291	44.4405	27.0269	31.5647	36.3131	30.6166	22.1226	92.4491	33.4862	131.177	25.4936	20.3548
evm.model.chr4.333	MSTRG.11949	sp|Q9UKU6|TRHDE_HUMAN	Thyrotropin-releasing hormone-degrading ectoenzyme	29953	TRHDE	0	0	0	0.140557	0.097539	0	0	0	0	0.323512	0	0	0	0.0872987	0	2.16733	0	0.329735	1.79999	0.665372	0.922993	1.1075	1.04133	0.749324	0.36189	1.87941	0.580241	0.665335	0.878831	0.857421	0.558331	2.03013	0.655182	2.2355	0.437528	0.50041
evm.model.chr9.553	MSTRG.16512	sp|Q9UKU0|ACSL6_HUMAN	Long-chain-fatty-acid--CoA ligase 6	23305	ACSL6	0.396804	0.857774	0.222656	0.768835	0.459029	0.563251	0.145866	0.575213	0.39845	0.450391	0.536969	0.484162	0.361082	0.3419	0.251104	0.686655	0.281789	0.425733	0.565066	0.516447	0.279496	0.47669	0.219263	0.378705	0.472284	0.410957	0.398861	0.334821	0.108165	0.259545	0.621032	0.291704	0.254209	0.36298	0.271078	0.232704
evm.model.chr3.2037	MSTRG.11665	sp|Q9UKT8|FBXW2_HUMAN	F-box/WD repeat-containing protein 2	26190	FBXW2	5.05715	6.89663	8.12586	4.82382	4.82534	6.32811	4.87442	5.85443	4.03676	5.50341	4.72542	4.27033	4.70583	4.79428	5.03236	6.41697	4.57751	4.63284	7.81422	6.31185	6.03694	6.67889	5.04355	5.58018	4.50865	6.34097	5.85352	6.0864	6.19622	4.22808	5.03067	8.89834	6.01298	6.95356	5.13706	6.51482
evm.model.chr13.274	MSTRG.3099	sp|Q9UKT7|FBXL3_HUMAN	F-box/LRR-repeat protein 3	26224	FBXL3	117.055	89.9295	107.045	126.057	138.979	88.7393	122.999	115.654	140.396	141.113	139.418	157.608	109.949	124.596	120.617	131.929	113.247	126.51	122.726	118.408	122.667	145.097	109.108	106.482	133.091	111.509	94.6892	127.942	112.656	145.695	128	129.684	121.463	145.313	126.782	134.572
evm.model.chr11.393	MSTRG.2031	sp|Q9UKT4|FBX5_HUMAN	F-box only protein 5	26271	FBXO5	0.184833	0.957766	0.22168	0.484328	0.613924	1.5641	0.495662	0.816791	0.205028	0.602363	0.277422	0.568491	0.502124	0.469676	0.292445	2.03726	0.11858	0.479809	9.94573	0.421933	0.878695	3.23971	0.34429	0.820007	0.806716	1.90499	0.577179	0.482373	0.267131	0.560074	0.569366	9.84757	0.592939	4.32156	0.453297	0.433628
evm.model.chr2.1192	MSTRG.7026	sp|Q9UKS7|IKZF2_HUMAN	Zinc finger protein Helios	22807	IKZF2	9.56408	11.2128	8.16359	16.9928	9.01271	20.0067	2.44054	10.2057	8.1319	12.2356	8.2715	7.66076	8.93048	23.9205	11.8745	53.349	7.69844	8.77336	131.119	13.3693	19.8644	188.881	10.2626	14.6806	21.8777	40.9049	15.5147	20.4971	9.53813	20.3099	17.2228	133.229	16.9284	91.6032	12.35	17.9393
evm.model.chr16.660	MSTRG.4678	sp|Q9UKS6|PACN3_HUMAN	Protein kinase C and casein kinase substrate in neurons protein 3	29763	PACSIN3	2.58364	1.38466	2.80443	1.43903	1.38394	1.32166	4.27394	2.81024	1.27428	2.32328	1.27536	1.7659	1.5076	1.62628	2.40114	1.48875	1.09204	1.50559	1.17813	2.63664	3.83373	1.36332	2.04512	2.05048	2.41547	2.76094	2.28632	4.94279	3.58849	2.14291	3.46429	1.10506	3.5382	2.19205	1.49864	1.69852
evm.model.chr18.110	MSTRG.5426	sp|Q9UKP5|ATS6_HUMAN	A disintegrin and metalloproteinase with thrombospondin motifs 6	11174	ADAMTS6	0.800794	4.36272	0.583366	2.36444	1.68372	2.50163	6.25503	2.90632	7.24668	5.83028	2.62367	9.9414	2.53762	0.938712	1.07891	2.8953	2.02718	1.89592	4.92066	2.38618	1.80607	3.76713	1.47578	2.18127	1.54447	3.35574	3.39025	1.88041	1.19879	1.6633	1.56052	3.47531	1.10789	3.47633	0.999584	0.594207
evm.model.chr19.242	MSTRG.5776	sp|Q9UKP4|ATS7_HUMAN	A disintegrin and metalloproteinase with thrombospondin motifs 7	11173	ADAMTS7	32.7956	43.1079	29.189	34.8682	37.3885	39.7532	52.1179	56.907	49.4334	34.4205	40.3096	45.3184	36.4938	29.917	28.9043	24.0056	32.0647	29.448	10.1242	29.0243	19.5099	13.4719	32.6795	23.1763	36.1611	49.012	39.3054	40.3064	49.9789	40.6843	40.1977	14.7646	22.3383	20.6001	26.6222	21.2701
evm.model.chr19.243	MSTRG.5777	sp|Q9UKP4|ATS7_HUMAN	A disintegrin and metalloproteinase with thrombospondin motifs 7	11173	ADAMTS7	0.286542	0.301533	0.226162	0.384567	0.342118	0.336533	0.443408	0.420838	0.348182	0.394225	0.489658	0.431336	0.367282	0.259917	0.276466	0.305888	0.478422	0.2892	0.0851703	0.280508	0.174612	0.15101	0.300461	0.189394	0.225404	0.378155	0.262293	0.396802	0.569402	0.343603	0.318972	0.0908908	0.261751	0.176059	0.252305	0.209083
evm.model.chr10.976	MSTRG.1582	sp|Q9UKN8|TF3C4_HUMAN	General transcription factor 3C polypeptide 4	9329	GTF3C4	14.7401	14.2129	10.0548	14.5463	15.8215	12.3048	14.7207	16.3663	12.6985	14.7824	15.4484	16.2066	11.3252	11.6643	13.2386	15.62	13.6588	13.4882	18.4416	14.3658	12.0488	20.3962	15.6341	11.5151	12.7767	16.708	11.523	14.4048	14.9493	12.1473	11.3313	19.0054	9.60365	18.5102	12.0989	10.9496
evm.model.chr3.767	evm.TU.chr3.767	sp|Q9UKN7|MYO15_HUMAN	Unconventional myosin-XV	51168	MYO15A	3.06101	5.22466	9.36119	3.94421	1.12578	5.13675	1.28652	4.96395	1.02411	3.26621	2.24683	2.95311	0.354958	3.90662	1.1952	2.16542	3.31497	3.53616	3.58501	4.11478	1.61625	0.7714	0.970834	4.50388	1.91781	5.06068	4.43165	3.11679	2.66446	3.15526	1.9388	3.381	1.66253	4.03102	1.00113	2.5887
evm.model.chr4.827	MSTRG.12354	sp|Q9UKN5|PRDM4_HUMAN	PR domain zinc finger protein 4	11108	PRDM4	177.245	189.307	131.561	179.234	229.34	176.352	162.427	227.03	152.816	179.101	195.881	205.61	160.919	165.107	163.906	199.188	135.478	173.012	228.561	142.436	159.804	225.805	183.567	167.752	157.828	186.426	146.955	157.156	173.524	187.621	160.246	232.227	146.348	198.019	177.59	176.271
evm.model.chr10.1110	MSTRG.1689	sp|Q9UKM7|MA1B1_HUMAN	Endoplasmic reticulum mannosyl-oligosaccharide 1,2-alpha-mannosidase	11253	MAN1B1	1.04957	4.38447	1.62255	3.47129	1.57535	3.97235	1.36502	4.20876	1.73113	3.47906	1.58246	2.47074	1.50607	3.21785	2.47728	3.37002	1.06162	3.13939	1.71822	3.84796	2.78849	5.26977	1.68518	4.26712	1.43221	4.65183	2.68929	4.13254	1.69892	2.42158	1.59262	4.28272	2.47709	4.77829	0.981365	3.59843
evm.model.chr10.1112	MSTRG.1691	sp|Q9UKM7|MA1B1_HUMAN	Endoplasmic reticulum mannosyl-oligosaccharide 1,2-alpha-mannosidase	11253	MAN1B1	190.548	244.389	182.816	204.489	179.287	243.729	211.827	239.576	159.846	197.094	172.481	193.096	224.71	188.236	180.502	229.673	164.607	190.779	293.121	227.608	217.93	285.36	215.665	269.458	182.487	257.775	219.84	221.242	212.901	206.158	252.921	259.46	194.163	246.345	195.089	221.175
evm.model.chr11.237	MSTRG.1901	sp|Q9UKL3|C8AP2_HUMAN	CASP8-associated protein 2	9994	CASP8AP2	2.21246	2.55096	3.45852	2.21174	2.63154	2.83558	2.87187	2.77387	3.62217	2.81085	2.5917	2.99366	2.76285	3.15535	3.2275	3.11974	2.48237	3.11378	5.14864	2.73319	3.63351	3.99887	2.93044	2.60341	3.37949	3.59942	2.9822	2.77227	2.89805	3.70454	2.91419	5.34926	3.322	4.10175	3.2371	3.10334
evm.model.chr19.590	MSTRG.6035	sp|Q9UKL0|RCOR1_HUMAN	REST corepressor 1	23186	RCOR1	43.2559	79.8296	64.8408	61.7255	57.5893	73.2933	58.0862	60.2339	55.7528	62.1375	45.1296	52.2133	52.915	55.4566	59.4616	80.7437	58.1935	59.5888	125.154	77.915	75.6348	148.989	65.8226	76.9498	74.4951	95.0033	87.3576	98.1077	65.1329	67.7114	77.0207	124.15	68.1032	104.398	72.4869	66.4381
evm.model.chr15.27	MSTRG.3653	sp|Q9UKK9|NUDT5_HUMAN	ADP-sugar pyrophosphatase	11164	NUDT5	1.16921	1.89544	2.06203	1.94081	1.7054	2.23749	1.6729	2.27423	1.76672	2.33119	2.22438	1.95591	1.44109	3.11991	1.54458	3.17418	1.53647	2.06459	5.34459	2.42326	2.5469	4.75881	2.96016	3.71847	2.2383	2.67774	2.98099	1.31801	3.08169	4.08039	3.93287	6.11714	2.96897	3.56764	3.24836	4.37301
evm.model.chr13.247	MSTRG.3080	sp|Q9UKK3|PARP4_HUMAN	Protein mono-ADP-ribosyltransferase PARP4	143	PARP4	26.5562	33.0698	23.3918	31.5004	27.3018	29.1341	25.7109	29.6874	33.4382	32.9087	28.6084	33.7298	28.899	28.003	29.5611	34.0854	28.5505	30.7318	37.5746	29.9164	27.8365	44.2191	26.3383	24.4904	27.2455	35.4885	25.7205	31.5977	24.6192	28.1462	27.6555	35.2916	24.8905	34.1101	24.7357	26.8264
evm.model.chr8.272	MSTRG.15799	sp|Q9UKJ5|CHIC2_HUMAN	Cysteine-rich hydrophobic domain-containing protein 2	26511	CHIC2	34.2584	42.1375	39.7839	51.0431	50.9675	39.2346	43.1516	41.6699	59.8817	49.2491	54.3288	52.0503	44.8434	41.8273	43.1023	45.4783	52.8802	44.6337	47.6257	38.1214	42.8685	50.8718	44.0269	31.3015	41.4307	36.5652	39.4003	41.7652	33.2088	45.1933	35.6711	43.2136	36.7953	49.9752	38.4011	38.43
evm.model.chr3.431	MSTRG.10354	sp|Q9UKJ3|GPTC8_HUMAN	G patch domain-containing protein 8	23131	GPATCH8	107.414	92.5372	134.097	117.034	100.716	102.095	121.252	118.658	93.699	113.276	102.371	115.025	105.581	84.1909	100.951	107.91	90.2594	98.7475	133.492	98.8936	114.644	139.745	91.5575	96.3722	121.131	118.372	98.5269	118.43	116.75	123.798	103.138	132.802	115.079	122.03	108.429	107.983
evm.model.chr24.476	MSTRG.9905	sp|Q9UKJ1|PILRA_HUMAN	Paired immunoglobulin-like type 2 receptor alpha	29992	PILRA	17.9342	41.4996	16.0906	18.1998	10.7622	48.1832	3.37782	30.6075	14.6796	12.3869	8.32071	11.5198	17.0307	26.3893	14.478	17.6292	5.64485	7.66719	79.0853	14.757	19.0874	28.8182	8.93618	18.1843	17.7655	30.7735	31.9576	6.48115	9.36278	23.1402	54.4363	35.893	16.7554	15.1553	21.0324	15.8421
evm.model.chr24.483	MSTRG.9911	sp|Q9UKJ0|PILRB_HUMAN	Paired immunoglobulin-like type 2 receptor beta	29990	PILRB	0.115686	0.178577	0.138482	0.167524	0.14252	0.146391	0.0140596	0.146867	0.0118249	0.171371	0.12855	0.0682615	0.0899968	0.226619	0.0889913	0.198445	0.0580492	0.0468358	0.218305	0.0672474	0.117807	0.213117	0.121934	0.133009	0.0722199	0.0703915	0.148469	0.0944588	0.166881	0.0994351	0.233933	0.131533	0.139857	0.159002	0.290326	0.125913
evm.model.chr16.234	MSTRG.4338	sp|Q9UKI9|PO2F3_HUMAN	POU domain, class 2, transcription factor 3	25833	POU2F3	9.99763	10.421	6.57462	9.78321	16.6616	9.57727	11.5498	14.6589	12.8158	10.5104	15.2753	12.8232	12.9048	10.4879	19.2184	8.13374	13.7925	11.3707	3.91087	13.2488	15.6532	4.38449	17.715	13.0865	16.5751	13.6153	20.9434	8.07915	24.6566	20.5364	6.8624	5.05873	12.5732	6.22983	10.4027	8.41937
evm.model.chr2.827	MSTRG.6743	sp|Q9UKI8|TLK1_HUMAN	Serine/threonine-protein kinase tousled-like 1	9874	TLK1	187.473	127.324	163.908	177.719	163.519	147.94	158.409	156.53	191.106	172.203	172.422	202.362	161.918	191.272	163.583	229.52	165.322	163.152	286.012	145.321	170.91	353.515	157.818	149.452	182.995	190.993	160.56	176.704	162.864	193.525	189.358	270.865	175.369	253.904	166.413	183.263
evm.model.chr10.220	MSTRG.1004	sp|Q9UKI2|BORG2_HUMAN	Cdc42 effector protein 3	10602	CDC42EP3	1.32187	1.57478	3.93523	1.22708	1.58305	1.79649	1.10786	1.32555	0.657839	1.283	1.20276	0.701276	1.12294	1.39341	1.05735	0.774247	1.36409	0.959634	0.534464	1.92982	1.55735	0.96816	1.60007	1.54893	1.49855	2.14026	1.74773	3.46326	1.93099	1.19422	1.36696	0.693678	2.09235	2.06926	1.70537	1.67758
evm.model.chr7.529	MSTRG.15430	sp|Q9UKG4|S13A4_HUMAN	Solute carrier family 13 member 4	26266	SLC13A4	1.4146	4.2648	0.923283	4.63419	4.38465	3.53718	5.87955	6.23435	5.22289	5.96083	5.04798	4.41222	3.55963	9.92031	3.16995	6.97201	3.43523	4.4045	3.69444	6.16702	3.08865	4.30882	4.11221	5.43678	6.81865	2.88711	2.34835	4.50895	3.19568	3.11665	10.3419	6.80689	2.55432	4.29011	6.06772	7.56999
evm.model.chr22.351	MSTRG.8764	sp|Q9UKG1|DP13A_HUMAN	DCC-interacting protein 13-alpha	26060	APPL1	37.6117	40.3144	40.0389	43.5595	40.9007	37.0871	35.1697	38.0537	51.9468	49.8965	45.8084	43.8372	39.9504	49.012	42.0874	43.3828	40.046	41.1857	39.8053	37.5778	37.2641	37.6728	39.3521	37.4626	40.1804	36.0892	38.0116	41.4886	33.1628	39.5914	39.6273	38.9437	39.9893	43.6551	40.6678	46.3698
evm.model.chr3.322	MSTRG.10259	sp|Q9UKF7|PITC1_HUMAN	Cytoplasmic phosphatidylinositol transfer protein 1	26207	PITPNC1	12.5463	10.4554	20.31	14.8529	15.0948	12.6635	9.03505	11.5701	11.8808	15.4585	12.445	10.0237	15.0689	19.1805	16.5073	14.1176	12.7865	11.4496	12.08	18.2487	23.9111	9.70643	16.7669	16.15	11.9581	13.7625	18.1482	19.8611	13.1791	12.1219	13.1169	14.2742	20.8825	11.2658	18.1682	20.8749
evm.model.unplace1991.1	MSTRG.17758	sp|Q9UKF2|ADA30_HUMAN	Disintegrin and metalloproteinase domain-containing protein 30	11085	ADAM30	1.39576	1.17962	1.66132	4.26872	1.29544	9.16445	0.162252	1.09251	0.690858	2.75941	1.70771	1.23593	0.742955	1.60306	1.81244	34.1734	1.29832	1.69744	52.0587	0.697454	5.33145	38.1879	1.32868	1.13819	1.28422	13.802	0.669935	1.95563	0	1.28392	1.22481	77.3374	1.95287	48.6773	1.09	1.17024
evm.model.chr1.704	MSTRG.546	sp|Q9UKE5|TNIK_HUMAN	TRAF2 and NCK-interacting protein kinase	23043	TNIK	52.7482	29.17	57.1945	62.9294	29.6658	61.6119	31.5322	43.0791	23.507	41.3215	34.5224	18.9933	41.553	74.6287	61.157	126.846	57.267	80.1759	190.222	96.4511	126.329	456.399	70.8389	116.397	117.408	133.218	119.561	138.674	62.2072	146.04	104.822	205.375	105.794	208.066	56.3097	145.081
evm.model.chr15.313	MSTRG.3889	sp|Q9UKD1|GMEB2_HUMAN	Glucocorticoid modulatory element-binding protein 2	26205	GMEB2	46.3836	42.8367	33.6068	43.139	41.5035	40.1511	36.5388	44.207	28.8693	33.9503	38.6851	34.9966	39.3012	34.0746	37.1218	52.065	42.1905	36.0885	58.192	44.6468	43.6375	61.9684	40.3434	42.0055	35.0913	41.7376	34.8976	49.4885	44.1456	30.8208	37.8556	55.8416	40.264	49.5503	41.534	36.6417
evm.model.chr5.1066	evm.TU.chr5.1066	sp|Q9UKB5|AJAP1_HUMAN	Adherens junction-associated protein 1	55966	AJAP1	0.0835027	0.185011	0.0888713	0.0578477	0.0451747	0.137063	0.054175	0.309489	0.0271858	0.0636887	0.0769389	0.0204155	0.181089	0.205691	0.0696604	0.0688619	0.012325	0.0274425	0.0691799	0.0995271	0.220715	0.017122	0.21341	0.250125	0.141747	0.286287	0.296151	0.327002	0.346217	0.180724	0.218498	0.294994	0.214484	0.100832	0.362524	0.159532
evm.model.chr18.15	MSTRG.5362	sp|Q9UKB1|FBW1B_HUMAN	F-box/WD repeat-containing protein 11	23291	FBXW11	59.9209	58.9205	54.7574	64.6806	59.4253	61.9404	52.8037	58.513	53.5522	62.4433	63.6703	59.766	58.2553	56.3089	60.9105	83.6846	59.1099	55.1929	93.3339	66.104	67.9665	86.9292	64.2206	64.112	59.3715	68.3066	62.1016	72.7825	64.2992	56.7666	63.3414	88.6589	60.3727	84.6062	62.9768	66.8277
evm.model.chr13.27	MSTRG.2914	sp|Q9UKA4|AKA11_HUMAN	A-kinase anchor protein 11	11215	AKAP11	82.9248	59.7133	77.2076	87.9714	94.8358	72.8032	66.9122	85.1251	78.7704	95.8701	91.7902	84.1307	75.6082	123.798	97.0608	103.179	79.3103	82.5322	105.942	88.9335	103.225	132.737	100.89	85.5752	97.4916	93.8482	85.2787	78.9942	104.017	101.064	109.492	144.697	111.294	114.521	104.404	103.609
evm.model.chr21.732	MSTRG.8330	sp|Q9UK85|DKKL1_HUMAN	Dickkopf-like protein 1	27120	DKKL1	0.534176	0.53476	1.02495	0.324149	0.63282	0.531558	0.607129	1.15717	0.225689	0.620919	0.535429	0.689579	0.794493	0.591373	0.568727	0.507814	0.109343	0.648184	1.24222	0.510947	0.412349	0.390717	0.842218	1.06839	0.677531	3.12532	0.748744	1.90162	0.960005	1.08034	4.47501	0.467953	1.35787	0.413201	1.10277	1.42121
evm.model.chr12.144	MSTRG.2231	sp|Q9UK73|FEM1B_HUMAN	Protein fem-1 homolog B	10116	FEM1B	17.6511	15.7651	15.9346	20.3171	22.9908	17.6458	20.0483	20.1893	22.9669	22.5279	22.247	20.9196	19.8365	24.1773	21.6363	21.4262	20.6644	21.2636	21.2021	23.3373	23.5602	24.1334	24.448	22.0915	21.1205	22.2168	20.8422	20.2793	24.0318	21.5581	20.425	23.1432	22.4535	24.6082	24.0213	22.4693
evm.model.chr22.357	MSTRG.8769	sp|Q9UK61|TASOR_HUMAN	Protein TASOR	23272	TASOR	140.051	154.241	156.237	166.226	164.941	175.093	165.669	173.502	232.29	198.931	181.2	177.648	186.185	208.458	171.598	213.928	161.287	166.859	289.523	174.696	195.628	280.713	180.118	162.328	173.795	199.369	161.358	170.124	164.019	197.225	175.126	310.801	190.953	253.125	196.814	190.104
evm.model.chr1.867	MSTRG.664	sp|Q9UK59|DBR1_HUMAN	Lariat debranching enzyme	51163	DBR1	12.336	12.4167	13.7888	15.0421	15.3549	13.0294	13.7518	14.4242	16.2461	16.3174	15.2021	17.0232	15.9819	12.929	17.1346	16.7997	10.4726	12.3088	14.643	11.9879	16.5556	22.3947	14.6416	15.6205	15.9214	16.7573	15.3596	12.6678	15.3196	18.9826	17.5336	18.0957	16.4503	14.9223	17.0233	17.3409
evm.model.chr1.758	MSTRG.586	sp|Q9UK58|CCNL1_HUMAN	Cyclin-L1	57018	CCNL1	208.441	84.7094	467.387	89.4485	63.3829	105.767	40.8887	53.2291	39.6183	109.472	50.1688	30.435	70.98	98.3284	62.9862	81.9323	228.582	113.926	61.0556	106.923	99.5836	73.1068	68.3541	94.3506	118.78	90.6662	114.79	170.63	127.063	84.3264	114.671	65.9065	153.657	90.4837	119.046	137.441
evm.model.chr19.488	MSTRG.5959	sp|Q9UK55|ZPI_HUMAN	Protein Z-dependent protease inhibitor	51156	SERPINA10	0.354067	0.378962	0.34065	0.196485	0.166675	0.0463075	0.301025	0.384165	0.390663	0.0995269	0.103095	0.183883	0.236675	0.374908	0.135059	0.160204	0.0912483	0.123371	0.208305	0.201268	0.345953	0	0.113962	0.249658	0.660847	0.360749	0.488377	0.875295	0.191656	0.428167	0.282102	0.0741524	0.335782	0.0441458	0.0963732	0.243134
evm.model.chr9.524	MSTRG.16488	sp|Q9UK45|LSM7_HUMAN	U6 snRNA-associated Sm-like protein LSm7	51690	LSM7	0.419611	0.77356	1.20354	0.624992	0.594051	1.2329	1.26249	0.906752	1.18473	1.01295	0.612181	0.699566	1.16334	0.744515	0.692302	0.933206	0.525695	0.939152	1.85327	0.711492	0.833749	1.22752	0.667373	0.679107	1.09352	1.43442	0.91446	0.986457	0.951081	0.967883	0.910693	2.01807	1.01797	1.13658	0.805063	0.616751
evm.model.chr17.127	MSTRG.4863	sp|Q9UK39|NOCT_HUMAN	Nocturnin	25819	NOCT	1.54865	2.57253	9.16278	1.62039	1.0163	2.98604	1.54929	1.04595	0.562864	4.92079	0.997507	0.404951	1.41437	1.06887	1.85325	1.52484	2.50886	1.83699	1.25636	2.47152	3.08057	1.51985	1.21693	2.88079	4.41772	3.47459	3.03542	8.95048	3.33853	2.78492	3.49946	1.82049	6.35648	2.19012	3.67667	7.22788
evm.model.chrX.353	MSTRG.17275	sp|Q9UK32|KS6A6_HUMAN	Ribosomal protein S6 kinase alpha-6	27330	RPS6KA6	14.6952	10.6977	11.6299	20.5549	11.6471	11.3832	22.769	17.7584	18.762	18.4547	17.5481	11.6542	15.3034	16.2637	14.4397	39.6281	16.4149	21.7638	46.6444	35.5322	31.7022	94.3924	17.3853	14.017	43.2358	45.5873	21.1943	63.4303	31.5391	31.8327	56.0012	37.2819	33.6576	75.9253	20.5932	20.6403
evm.model.chr6.461	MSTRG.14401	sp|Q9UK17|KCND3_HUMAN	Potassium voltage-gated channel subfamily D member 3	3752	KCND3	2.20818	1.65069	0.805755	6.20623	3.21	0.799173	2.08281	1.03097	5.25741	4.95109	4.65603	4.92764	11.8076	0.75084	1.36812	1.62561	3.42049	5.51996	1.91547	5.16653	2.76468	2.88253	3.99688	1.89871	1.77543	9.46116	4.17042	9.25594	1.24062	2.13159	0.265802	0.284616	1.06931	1.59179	2.36188	0.5867
evm.model.chr4.32	evm.TU.chr4.32	sp|Q9UK05|GDF2_HUMAN	Growth/differentiation factor 2	2658	GDF2	0	0	0.0103889	0	0	0	0	0	0	0	0	0	0	0	0	0	0	0	0.00992285	0	0	0	0	0	0	0	0	0	0.013341	0	0	0.0144182	0	0.00970389	0	0
evm.model.chr22.436	MSTRG.8839	sp|Q9UK00|CC018_HUMAN	Uncharacterized protein C3orf18	51161	C3orf18	1.76725	1.50364	1.63912	1.99289	1.76592	1.29366	1.3781	1.7107	2.4928	1.68777	2.62433	2.68545	1.02381	3.79329	2.86419	1.27159	1.85675	2.49858	0.364655	2.28527	2.40689	1.14174	2.6569	3.09524	2.53018	2.11357	1.77343	0.77662	4.78158	5.05035	1.7022	1.19724	3.35118	0.945687	2.39609	3.7462
evm.model.chr4.1199	MSTRG.12666	sp|Q9UJY5|GGA1_HUMAN	ADP-ribosylation factor-binding protein GGA1	26088	GGA1	24.0101	29.529	24.9029	26.7786	21.0697	28.0573	18.5285	27.0198	17.7277	25.8985	20.9934	19.6182	18.3815	25.7405	24.6957	32.7752	25.0678	27.1514	32.424	32.0596	28.6378	45.974	27.0992	31.9548	23.6916	31.7236	23.5331	30.1761	27.9017	25.5183	30.3668	33.4697	28.1829	31.5215	27.1322	30.7535
evm.model.chr24.243	MSTRG.9701	sp|Q9UJY4|GGA2_HUMAN	ADP-ribosylation factor-binding protein GGA2	23062	GGA2	69.0175	68.6497	53.5833	71.7962	69.1755	64.109	48.155	73.5353	41.68	52.7453	58.7023	52.8678	57.1402	58.6259	53.2728	91.4892	45.4926	52.4896	205.476	65.0222	73.8165	91.5112	65.3157	81.9518	64.3597	77.4245	65.4044	57.4276	65.8009	64.6407	96.9435	209.768	73.3376	114.029	71.6012	77.1707
evm.model.chr10.1106	MSTRG.1687	sp|Q9UJX6|ANC2_HUMAN	Anaphase-promoting complex subunit 2	29882	ANAPC2	24.8685	28.0711	25.4905	23.0218	20.3919	23.6175	24.6596	30.002	15.6667	20.6845	18.0878	21.626	21.105	22.1355	19.1914	24.8776	18.5788	21.6949	26.2003	29.7506	25.8493	32.2683	21.3727	26.2886	21.2412	32.0451	22.8368	27.238	21.4866	20.0344	32.0264	33.2014	25.6365	30.1253	20.0105	28.0408
evm.model.chr8.185	MSTRG.15734	sp|Q9UJX5|APC4_HUMAN	Anaphase-promoting complex subunit 4	29945	ANAPC4	11.3864	13.6871	10.6884	12.927	12.0435	13.5407	12.447	13.5967	15.403	13.2456	12.8487	13.4346	13.7913	13.5754	12.5912	16.7745	14.5791	12.4773	22.3952	13.8853	13.8956	20.5634	13.2638	12.3997	14.8053	16.3478	12.1567	12.0484	12.0652	13.91	15.666	24.4659	13.5809	20.0903	13.0093	14.8969
evm.model.chr17.321	MSTRG.5004	sp|Q9UJX4|APC5_HUMAN	Anaphase-promoting complex subunit 5	51433	ANAPC5	8.43494	10.6345	11.6817	9.89745	9.47093	10.9954	9.93194	11.9894	9.37745	7.92678	9.66144	8.28746	9.6212	11.6635	8.84873	13.9881	7.87629	9.12819	18.7701	11.596	11.3269	19.2496	11.6163	10.7881	10.347	13.8889	10.0839	10.5945	9.98253	10.2251	12.2017	17.3195	11.6733	16.6349	11.0537	11.9209
evm.model.chr17.327	MSTRG.5010	sp|Q9UJX3|APC7_HUMAN	Anaphase-promoting complex subunit 7	51434	ANAPC7	22.864	23.5812	19.8391	25.2387	28.0198	22.3851	17.1038	26.0186	18.8927	25.2918	24.5682	21.9174	19.1696	22.7187	25.1497	33.4646	18.3932	20.0797	31.9639	20.9505	27.2731	33.5456	25.2347	29.1549	21.3213	27.1734	24.6007	19.9983	32.6024	25.6643	19.8702	33.6994	25.6656	28.1023	25.0467	25.2573
evm.model.chr1.971	MSTRG.744	sp|Q9UJW3|DNM3L_HUMAN	DNA (cytosine-5)-methyltransferase 3-like	29947	DNMT3L	76.96	88.1097	77.0442	64.6196	54.6416	120.406	51.6865	65.7908	35.9087	48.3253	41.5039	30.3521	65.0193	68.2142	61.9226	153.77	85.7139	108.404	204.071	103.107	67.5792	75.0516	66.9129	77.732	113.987	101.675	62.7698	159.991	55.3321	95.5848	82.9874	176.537	70.081	181.399	61.5203	86.5253
evm.model.chr9.667	MSTRG.16600	sp|Q9UJV9|DDX41_HUMAN	Probable ATP-dependent RNA helicase DDX41	51428	DDX41	2.95489	3.52517	2.68648	3.59672	3.55711	3.68725	3.20114	3.58262	3.61954	3.33829	3.77827	3.5281	3.13135	3.38542	3.46938	4.32869	2.97101	3.00291	5.4751	3.86518	3.62934	6.1697	3.57252	3.70054	3.11158	4.05152	3.40569	3.45784	3.35491	3.46127	3.31826	5.09756	3.511	5.15454	3.29203	3.43897
evm.model.chr1.126	MSTRG.96	sp|Q9UJV8|PURG_HUMAN	Purine-rich element-binding protein gamma	29942	PURG	4.93319	3.47433	3.76394	3.64715	5.37421	3.93583	4.38064	4.67047	4.56165	6.23162	4.08873	4.08029	4.4003	5.78882	6.13472	4.78779	4.04756	4.40611	2.79393	6.63177	6.14736	3.29728	4.64269	5.17735	4.09053	3.76286	3.9323	6.09419	4.62706	5.47949	8.92869	2.80427	7.42816	4.55645	4.27735	4.1383
evm.model.chrX.336	MSTRG.17259	sp|Q9UJV3|TRIM1_HUMAN	Probable E3 ubiquitin-protein ligase MID2	11043	MID2	8.53646	6.54869	11.903	9.10843	8.965	7.37968	11.6972	9.23492	10.4159	11.3273	10.7781	11.7619	10.5033	9.36406	8.08074	6.75125	9.5355	9.26434	2.15944	7.4225	9.51249	4.3467	10.5096	9.22324	9.39759	6.48389	7.60212	8.98092	8.92381	8.71321	9.21094	3.77123	9.55619	7.54115	10.726	10.8952
evm.model.chr6.729	MSTRG.14613	sp|Q9UJU5|FOXD3_HUMAN	Forkhead box protein D3	27022	FOXD3	0.0573163	0.00605933	0.0917326	0.0298956	0.0403305	0.0394301	0.0519928	0.0642963	0.0201621	0.0230966	0.0511056	0.0247265	0.0119384	0.115624	0.0941974	0.040574	0.0247812	0.0203299	0.00545933	0.0359916	0.221058	0.0214573	0.134689	0.411531	0.465066	0.33492	0.636679	0.572161	1.15461	0.916684	0.13846	0.0546596	0.135034	0.119633	0.474111	0.379239
evm.model.chr8.75	MSTRG.15645	sp|Q9UJU2|LEF1_HUMAN	Lymphoid enhancer-binding factor 1	51176	LEF1	4.02696	2.95218	3.61687	4.75315	3.8384	7.08982	3.29809	3.61873	1.70479	3.06259	3.08105	4.88381	2.19932	6.42915	3.39978	10.9129	3.70392	4.37135	5.84939	2.45703	6.17522	77.24	3.65496	3.04598	4.28272	5.98619	2.93151	3.06789	3.96199	5.8193	3.4739	26.6173	4.4083	19.9813	3.29039	4.39592
evm.model.chr18.285	MSTRG.5549	sp|Q9UJT9|FBXL7_HUMAN	F-box/LRR-repeat protein 7	23194	FBXL7	44.4604	38.6628	33.2426	49.3215	38.6098	42.7689	58.4002	47.0187	46.3415	46.3912	45.2877	44.6705	57.9049	39.8017	38.0168	30.526	51.8495	58.245	12.5152	42.8086	34.3784	18.642	44.369	41.1602	56.5624	45.1418	34.0214	69.8046	50.9182	44.7847	37.5301	25.0611	33.5697	34.5265	40.8745	39.0621
evm.model.chr21.750	MSTRG.8343	sp|Q9UJT2|TSKS_HUMAN	Testis-specific serine kinase substrate	60385	TSKS	4.56544	15.6496	8.48958	12.4564	4.9323	8.67869	6.377	5.75355	7.14338	5.51804	6.03856	4.94871	6.24825	3.85511	6.0966	5.7682	5.83845	4.30644	5.60855	4.90827	6.76968	6.01416	6.10596	6.17183	5.34936	6.09251	7.73721	9.94393	6.03358	5.59578	9.75749	2.58888	7.98281	5.45871	7.87583	5.10408
evm.model.chr11.131	MSTRG.1829	sp|Q9UJT0|TBE_HUMAN	Tubulin epsilon chain	51175	TUBE1	3.27728	3.86081	4.90135	4.89696	3.1763	3.78177	3.72403	4.24236	5.15385	6.37564	3.43631	4.10067	3.49969	3.89509	5.3656	5.12091	3.5713	3.40102	3.71683	4.63399	4.74225	5.93498	3.3013	3.07165	4.67431	4.2248	4.14114	5.89783	3.94074	4.4407	4.21686	4.43339	5.11173	6.36076	3.42293	4.02959
evm.model.chr7.61	MSTRG.15061	sp|Q9UJS0|CMC2_HUMAN	Calcium-binding mitochondrial carrier protein Aralar2	10165	SLC25A13	1.6846	1.36589	1.94654	1.3764	1.32183	1.30087	0.765226	1.31821	0.766258	1.02123	0.874064	0.870612	0.922093	1.5409	1.97505	1.17608	0.992454	0.8761	1.40969	1.35663	2.86454	1.10533	1.15268	1.55494	1.40965	1.60086	2.01014	0.916148	1.24508	1.3316	2.09081	1.61812	2.81777	0.999501	1.31523	1.70437
evm.model.chr15.602	evm.TU.chr15.602	sp|Q9UJQ4|SALL4_HUMAN	Sal-like protein 4	57167	SALL4	0	0	0	0	0	0	0	0	0	0	0	0	0	0	0	0	0	0	0.227542	0	0	0.0586875	0	0	0	0.110154	0	0.0393361	0	0	0.0470201	0.633167	0	0.200936	0.0351272	0
evm.model.chr15.248	MSTRG.3832	sp|Q9UJM8|HAOX1_HUMAN	Hydroxyacid oxidase 1	54363	HAO1	0	0	0	0	0	0	0	0	0	0	0	0	0	0	0	0	0	0	0	0	0	0	0	0	0.143387	0	0	0	0	0	6.86614	0	0	0.0883453	0	0
evm.model.chr5.1003	MSTRG.13672	sp|Q9UJM3|ERRFI_HUMAN	ERBB receptor feedback inhibitor 1	54206	ERRFI1	14.1822	15.9313	50.4053	10.9743	9.27775	20.3738	6.08917	7.59275	8.13972	15.828	8.06061	6.24872	10.3587	8.31647	11.5892	6.55948	17.3898	16.9717	7.26684	8.45747	11.2032	5.07364	9.04861	11.9103	12.7863	9.17976	14.4985	26.4712	10.4132	17.38	10.6462	5.15177	12.789	9.01914	19.7385	14.3115
evm.model.chr6.989	evm.TU.chr6.989	sp|Q9UJL9|ZF69B_HUMAN	Zinc finger protein 69 homolog B	65243	ZFP69B	1.07327	1.9324	1.11832	1.48043	1.81709	1.67246	1.13591	2.56768	2.12244	1.744	1.36444	2.1539	0.7053	1.66515	0.940395	1.66688	0.854508	1.37808	0.962032	1.55147	1.91439	1.21659	1.76818	1.963	0.83991	1.35303	1.30838	1.70164	2.00835	2.18012	1.08313	0.573682	1.07038	1.48604	2.04573	1.77657
evm.model.chr24.41	MSTRG.9532	sp|Q9UJK0|TSR3_HUMAN	Ribosome biogenesis protein TSR3 homolog	115939	TSR3	7.70616	7.66945	5.71543	7.44637	7.85982	7.95826	6.23011	9.39932	5.43669	6.1227	7.3864	6.85582	7.21426	7.23118	7.26882	8.20266	5.70743	6.81034	7.16722	8.57363	8.85428	11.8372	9.37697	8.72094	5.70213	8.25101	9.45089	5.9829	9.30671	5.77576	9.60535	9.14366	8.42193	8.48649	7.37151	8.20542
evm.model.chr5.1282	MSTRG.13888	sp|Q9UJF2|NGAP_HUMAN	Ras GTPase-activating protein nGAP	9462	RASAL2	52.1711	67.3607	144.024	72.1927	55.1446	76.4889	78.9778	81.6499	38.3415	62.0506	48.284	53.8517	67.9433	70.8825	69.6949	106.702	54.9988	60.4965	131.409	70.0597	103.282	138.034	67.9028	86.5515	66.0122	96.4299	83.8851	105.894	70.3742	66.2198	87.0785	150.803	107.825	112.182	79.6493	94.9103
evm.model.chr6.982	MSTRG.14807	sp|Q9UJD0|RIMS3_HUMAN	Regulating synaptic membrane exocytosis protein 3	9783	RIMS3	89.0017	29.2953	36.1946	92.8039	62.2898	37.5939	28.0455	65.3253	30.948	82.9081	39.2355	75.2539	28.7792	77.9066	50.326	46.7998	29.8617	77.0551	54.9953	31.5504	47.4185	12.0919	55.4659	90.0566	91.1529	80.2543	118.07	13.8837	73.6718	127.394	39.9051	64.9288	42.2572	46.1536	46.1672	100.662
evm.model.chr6.751	MSTRG.14629	sp|Q9UJC3|HOOK1_HUMAN	Protein Hook homolog 1	51361	HOOK1	0.259718	0	0.423974	0.492827	0.259837	0.398975	0.118266	0.238701	0.36595	0.185442	0.0554339	0.149201	0.181806	0.447113	0.439661	3.01615	0.192522	0.119672	11.3538	0	0.666782	3.88388	0.190517	0.130236	0.760184	3.58732	0.35714	3.84534	0.513029	0.398566	3.53582	3.21693	0.616601	4.56198	0.256035	0.206109
evm.model.chr2.408	MSTRG.6423	sp|Q9UJA9|ENPP5_HUMAN	Ectonucleotide pyrophosphatase/phosphodiesterase family member 5	59084	ENPP5	49.9531	94.6196	20.9646	113.247	73.8213	60.1715	65.6373	53.2073	210.723	133.904	130.74	112.392	172.081	42.5603	46.8206	61.5903	119.688	119.113	62.8329	75.5165	17.8244	28.5753	38.9172	33.9026	25.7563	27.6251	41.2401	52.9174	10.5208	29.7421	55.2901	20.4513	12.2649	32.9266	29.3243	13.4665
evm.model.chr24.477	MSTRG.9908	sp|Q9UJ98|STAG3_HUMAN	Cohesin subunit SA-3	10734	STAG3	4.52528	9.63161	7.2641	6.90436	4.73858	7.34913	2.56532	7.26096	3.17926	2.29592	3.24385	6.63987	1.26389	2.76369	3.82915	8.19975	3.0222	3.67521	7.73559	4.71967	9.41426	86.977	3.17384	4.62358	4.49937	8.1113	5.59517	4.6721	5.71788	6.08446	5.35478	35.3441	5.54912	18.5163	3.55441	4.35537
evm.model.chr20.7	evm.TU.chr20.7	sp|Q9UJ96|KCNG2_HUMAN	Potassium voltage-gated channel subfamily G member 2	26251	KCNG2	2.11106	2.15078	2.27664	1.30405	0.977196	2.29389	0.932468	3.05614	0.170068	0.994008	1.1404	1.32993	1.36184	1.20668	0.719853	2.12273	2.26513	1.84708	1.93629	1.59179	1.56223	0.477148	0.526102	1.06108	1.22289	2.10573	1.44024	1.97572	2.71408	1.56075	0.816457	2.10548	0.690265	1.79252	1.33991	1.5868
evm.model.chrX.323	evm.TU.chrX.323	sp|Q9UJ90|KCNE5_HUMAN	Potassium voltage-gated channel subfamily E regulatory beta subunit 5	23630	KCNE5	0	0.0115276	0	0	0	0.039659	0	0	0.0137557	0	0	0	0.0147224	0	0.0706314	0.0368324	0.0226189	0	0	0.0223425	0.0226405	0.0850406	0.0180635	0.061908	0.0445547	0.0310946	0.0394065	0	0.0224296	0.0232564	0	0.0230927	0.0432062	0.0237781	0.0199777	0
evm.model.chr1.1059	MSTRG.815	sp|Q9UJ83|HACL1_HUMAN	2-hydroxyacyl-CoA lyase 1	26061	HACL1	98.4536	19.1858	30.937	35.696	42.3711	21.0106	14.2673	22.0528	24.7957	24.7864	36.6542	40.2159	45.7615	26.723	43.0774	19.2633	29.9974	32.038	14.7088	27.8354	39.7733	12.5118	24.8555	36.7503	58.6114	21.2986	54.4083	13.0905	46.0504	45.7324	44.6147	17.5208	50.0587	14.3545	37.9039	52.0724
evm.model.chr10.183	evm.TU.chr10.183	sp|Q9UJ71|CLC4K_HUMAN	C-type lectin domain family 4 member K	50489	CD207	0	0.0466089	0	0.0400237	0.0554139	0.0335559	0	0.100114	0.0299993	0.0190167	0.0172089	0.0342865	0.00651443	0	0.0169911	0.0123376	0	0	0.0145771	0	0	0.0164355	0	0.0377296	0	0.0465204	0.0160992	0	0	0.0129895	0	0	0	0.027692	0	0.00782715
evm.model.chr19.4	MSTRG.5603	sp|Q9UJ55|MAGL2_HUMAN	MAGE-like protein 2	54551	MAGEL2	1.21199	1.86471	0.227217	1.47609	1.14941	1.56719	1.47277	1.66092	2.11331	1.02009	1.35304	1.02884	1.85408	0.735252	1.36485	0.691009	1.33459	1.3621	0.390752	1.27538	0.63092	0.468621	0.601332	0.632595	2.22455	0.82193	0.651085	0.915242	0.270611	0.860385	0.487336	0.483871	0.52583	0.755196	0.624644	0.640962
evm.model.chr3.89	MSTRG.10068	sp|Q9UJ37|SIA7B_HUMAN	Alpha-N-acetylgalactosaminide alpha-2,6-sialyltransferase 2	10610	ST6GALNAC2	7.64457	9.70223	13.6326	8.89127	6.13657	9.8411	9.3052	15.3867	5.15236	8.16744	6.51107	6.21383	9.23401	8.73135	4.92982	8.39671	6.60062	8.59477	2.99942	7.55914	6.773	4.62392	7.76022	7.47394	6.75622	4.96354	5.26502	7.20579	4.62429	4.73096	8.69242	3.41507	5.72789	6.39586	7.30237	6.39516
evm.model.chr11.123	MSTRG.1822	sp|Q9UJ04|TSYL4_HUMAN	Testis-specific Y-encoded-like protein 4	23270	TSPYL4	18.1985	9.7672	7.50653	8.42581	7.57284	6.87916	22.5377	33.5726	10.0486	8.93721	8.85435	35.036	20.0403	16.5667	7.93822	41.8368	7.47077	25.9138	12.668	10.5438	9.49995	40.7654	7.51207	17.5039	7.32304	13.5958	7.36465	6.67911	6.90628	24.39	13.8849	22.0419	7.55691	36.5561	5.31751	11.4675
evm.model.chr11.69	MSTRG.1778	sp|Q9UIY3|RWD2A_HUMAN	RWD domain-containing protein 2A	112611	RWDD2A	0.469933	0.202935	0.152797	0.310078	0.367555	0.220392	0.126159	0.238524	0.351982	0.335999	0.471663	0.426329	0.290122	0.247066	0.314345	0.358398	0.42705	0.244257	0.282817	0.17366	0.25949	0.237225	0.268876	0.243783	0.206893	0.14249	0.209625	0.177523	0.247948	0.29456	0.321129	0.179659	0.25826	0.306646	0.235739	0.188717
evm.model.chr15.598	MSTRG.4133	sp|Q9UIX4|KCNG1_HUMAN	Potassium voltage-gated channel subfamily G member 1	3755	KCNG1	0.252229	0.0737803	0.168797	0	0.218857	0.263772	0	0.42829	0.0559432	0	0.167731	0	0.277405	0.303601	0.177787	0.560203	0.188283	0.340299	0.531855	0.237106	0.260384	0.605056	0.222125	0.746218	1.07173	0.483784	1.23729	0.235478	0.315278	0.332981	0.352281	0.487127	0.517614	3.88068	0.248593	0.845477
evm.model.chr22.733	MSTRG.9084	sp|Q9UIW2|PLXA1_HUMAN	Plexin-A1	5361	PLXNA1	38.4039	47.6031	37.7647	33.5538	50.6495	49.1018	42.5007	49.4706	35.022	33.3464	54.2958	38.297	38.1564	39.8967	46.1283	32.7696	41.8402	36.2173	39.7277	43.6702	40.7162	20.6745	63.8094	48.3611	37.8065	61.7569	51.4009	34.7944	68.0872	39.0789	31.6981	26.0351	28.277	35.2533	37.5098	32.3035
evm.model.chr20.430	evm.TU.chr20.430	sp|Q9UIV8|SPB13_HUMAN	Serpin B13	5275	SERPINB13	0	0	0	0	0	0	0	0	0	0	0	0	0	0	0	0	0	0	0	0	0	0	0	0	0	0	0	0	0	0	0	0	0	0	0	0
evm.model.chr6.776	MSTRG.14648	sp|Q9UIV8|SPB13_HUMAN	Serpin B13	5275	SERPINB13	0.219312	0.530627	0.390408	0.603317	0.233463	0.236605	1.36797	0.897687	2.64563	0.440173	0.905557	1.19898	0.17932	0	0.469767	0	0.585405	0.32146	0	0.448877	0.869152	0	0.153995	0.294747	0	0.06274	0.615992	0	0	0.13019	0	0	0.195502	0.0915533	0	0
evm.model.chr12.663	evm.TU.chr12.663	sp|Q9UIU6|SIX4_HUMAN	Homeobox protein SIX4	51804	SIX4	9.93324	8.8666	6.12044	8.52419	11.004	6.63544	18.5855	2.78031	10.4354	3.89759	2.24679	2.26498	11.7032	5.57946	11.624	1.09381	13.6049	12.502	2.93896	12.8241	5.37943	1.44397	2.45689	3.80956	9.19545	2.36497	3.85871	2.23783	3.7955	5.90671	14.5713	2.60611	7.79214	2.6329	8.45783	4.70142
evm.model.chr20.306	MSTRG.7632	sp|Q9UIS9|MBD1_HUMAN	Methyl-CpG-binding domain protein 1	4152	MBD1	88.6209	129.451	90.392	92.2301	96.9223	106.674	95.1868	108.076	63.4217	94.1391	84.5923	84.8266	84.3404	83.0986	82.3251	114.388	83.4814	87.7523	119.255	111.999	99.42	148.63	94.4017	102.875	91.2554	117.536	87.4149	105.254	93.9165	81.3081	113.921	130.795	87.8702	130.212	91.5977	107.241
evm.model.unplace594.2	evm.TU.unplace594.2	sp|Q9UIR0|BTNL2_HUMAN	Butyrophilin-like protein 2	56244	BTNL2	0	0	0	0	0	0	0	0	0	0	0	0	0	0	0	0	0	0	0	0	0	0	0	0	0	0	0	0	0	0	0	0	0	0	0	0.00650367
evm.model.chr9.1171	MSTRG.17000	sp|Q9UIQ6|LCAP_HUMAN	Leucyl-cystinyl aminopeptidase	4012	LNPEP	8.22625	4.95257	5.98903	7.30082	7.98695	6.25612	5.09611	5.5645	4.96192	7.05658	7.11239	6.76174	4.5284	8.69105	7.85718	9.74987	6.60455	6.91559	13.6547	5.77031	7.7779	15.6599	7.59168	7.95487	7.06604	8.25837	5.90584	7.3426	8.48799	8.26574	7.69784	15.3424	8.57255	11.7701	8.53977	11.1502
evm.model.chr2.352	MSTRG.6382	sp|Q9UIM3|FKBPL_HUMAN	FK506-binding protein-like	63943	FKBPL	10.6273	8.05068	12.8544	10.6785	7.21699	9.70158	6.77206	10.1662	6.0405	8.59465	6.33167	5.36922	8.20982	7.89472	10.0262	6.79098	12.359	8.01485	7.88527	6.35555	7.56788	4.12951	11.2646	9.88797	6.87878	5.30887	5.70529	6.68025	10.564	4.01684	6.89971	8.61812	6.93017	6.87372	8.39302	9.8798
evm.model.chr4.104	MSTRG.11767	sp|Q9UII6|DS13B_HUMAN	Dual specificity protein phosphatase 13 isoform B	51207	DUSP13	2.1731	0.082974	0.251108	0.0577065	0	0	0	0	0.063514	0	0.0435502	0.161544	0.0539707	0.105694	0.0424634	0.0926191	0	0	0.140947	0	0.0485086	0.143431	0.0745345	0.0749647	0	0	0	0	0	0.110817	0	0.0719421	0	0	0	0
evm.model.chr8.155	MSTRG.15709	sp|Q9UII4|HERC5_HUMAN	E3 ISG15--protein ligase HERC5	51191	HERC5	33.8011	14.3816	15.2463	11.5999	9.90357	15.661	42.0199	17.2137	14.4064	14.7276	11.8288	25.6436	43.1435	19.0226	12.1158	14.787	9.49518	23.9644	25.461	14.9724	15.0482	12.689	11.8815	22.2242	42.5934	18.7509	13.3307	15.5921	9.10447	24.1132	37.8679	21.0098	14.2899	13.0362	12.2891	28.7341
evm.model.chr24.411	MSTRG.9854	sp|Q9UIG0|BAZ1B_HUMAN	Tyrosine-protein kinase BAZ1B	9031	BAZ1B	20.747	18.1553	23.8815	21.2933	21.8007	19.3496	22.3842	20.2879	16.3764	21.4561	20.5139	18.7151	18.2812	20.7283	23.1333	26.5096	18.3627	20.7362	33.959	22.0883	26.0049	33.7635	21.92	22.6293	24.6652	25.991	22.7704	28.5636	24.6521	24.2497	25.9504	35.1013	26.7158	30.8228	24.0211	26.3734
evm.model.chr4.711	MSTRG.12252	sp|Q9UIF9|BAZ2A_HUMAN	Bromodomain adjacent to zinc finger domain protein 2A	11176	BAZ2A	28.3641	21.3121	20.4723	25.2888	26.4858	23.7594	20.2792	22.7525	18.0373	22.1685	25.4668	23.7371	20.8905	25.7809	25.6013	26.6326	20.103	22.038	30.5783	23.5887	32.1617	30.2437	30.2783	31.2055	26.2748	24.2032	27.2948	21.2187	32.2671	29.1771	39.2521	31.541	37.0449	26.3607	30.5915	35.486
evm.model.chr2.889	MSTRG.6784	sp|Q9UIF8|BAZ2B_HUMAN	Bromodomain adjacent to zinc finger domain protein 2B	29994	BAZ2B	296.808	313.429	369.722	398.159	350.097	260.98	338.915	414.2	370.265	425.117	349.788	372.539	330.817	329.289	319.249	249.462	373.194	345.973	131.632	313.744	333.497	147.071	377.343	295.922	413.328	335.59	295.017	453.271	421.331	435.079	314.404	142.314	341.073	216.374	398.351	341.24
evm.model.chr6.899	MSTRG.14742	sp|Q9UIF7|MUTYH_HUMAN	Adenine DNA glycosylase	4595	MUTYH	1.51261	1.62163	1.31595	1.50255	1.64112	1.75999	1.68863	1.87873	1.34218	1.49103	1.54863	1.34612	1.57266	1.41518	1.71436	2.48587	1.35696	1.77875	7.16134	1.83332	1.96036	3.80872	1.70454	1.93338	1.89844	2.42162	1.25611	1.82158	1.77697	1.65855	1.76603	7.15812	1.72511	4.35604	1.59499	1.73569
evm.model.chr6.72	MSTRG.14098	sp|Q9UIB8|SLAF5_HUMAN	SLAM family member 5	8832	CD84	1.59118	1.5899	1.30323	6.44963	1.36794	4.80752	0.437489	1.16713	0.755355	2.21241	0.763105	1.47829	0.918969	2.81667	1.41201	18.1033	0.78408	1.50212	34.9308	1.52336	4.62468	44.4184	1.15905	4.52679	3.20855	9.76507	2.35447	3.9187	0.845124	7.60565	4.63855	31.1716	2.58125	24.6145	1.98511	1.87898
evm.model.chr3.1907	MSTRG.11571	sp|Q9UIA9|XPO7_HUMAN	Exportin-7	23039	XPO7	25.9107	19.4551	22.8087	27.2295	28.6412	22.5395	22.1781	21.8521	26.3862	26.1069	26.9794	26.128	22.4843	29.691	26.701	25.6127	24.3882	26.4684	29.8664	26.3448	30.4064	31.3799	29.7562	28.4079	29.0729	26.6582	26.0095	25.2126	32.4243	30.4209	33.6106	33.6287	34.0476	27.4178	32.1955	35.2602
evm.model.unplace571.1	MSTRG.17876	sp|Q9UIA0|CYH4_HUMAN	Cytohesin-4	27128	CYTH4	2.15835	8.72352	1.76008	5.15379	3.24928	7.81229	1.09933	4.75333	4.09238	3.22816	3.13217	3.97999	2.71025	3.10002	1.76732	9.50595	1.89052	2.37383	14.9236	2.26168	2.76091	12.2628	1.94625	3.64377	2.59979	5.14708	3.66648	2.78758	1.32824	3.19678	4.0638	11.0592	1.72419	7.80358	2.70872	2.00559
evm.model.chr5.940	MSTRG.13617	sp|Q9UI95|MD2L2_HUMAN	Mitotic spindle assembly checkpoint protein MAD2B	10459	MAD2L2	14.2787	9.53395	9.36246	9.51903	6.93854	15.3009	16.5439	10.2026	6.98461	8.46145	10.2336	8.47987	15.0769	10.133	8.24804	13.1718	8.71391	13.7794	28.3297	11.8428	14.0361	14.8298	9.80166	14.7122	17.9511	14.6009	9.50683	10.5119	8.19922	15.9309	24.567	18.2267	15.505	14.3022	10.025	17.1572
evm.model.chr4.204	MSTRG.11853	sp|Q9UI47|CTNA3_HUMAN	Catenin alpha-3	29119	CTNNA3	0.131181	0.0817232	0.196816	0.175649	0.0995079	0.0906662	0.247202	0.251629	0.0448265	0.190347	0.0695466	0.0333827	0.230861	0.245016	0.200017	0.21781	0.163149	0.111865	0.0266575	0.250549	0.22549	0.139403	0.255763	0.249333	0.414791	0.162924	0.194159	0.44659	0.289771	0.118973	0.233994	0.0964811	0.222517	0.142863	0.139953	0.252587
evm.model.chr7.488	evm.TU.chr7.488	sp|Q9UI42|CBPA4_HUMAN	Carboxypeptidase A4	51200	CPA4	0.266954	0.116377	0	0.326621	0.238923	0.362038	0.163924	0.107007	0.210069	0.259411	0.178437	0.148385	0.11107	0.174483	0.172102	0.413565	0.384183	0.25772	0.476694	0.41615	0.73397	0.489151	0.228557	0.26507	0.547494	0.318923	0.344997	0.361411	0.283419	0.304006	0.340817	0.541367	0.288417	0.49488	0.245879	0.118876
evm.model.chr3.1456	evm.TU.chr3.1456	sp|Q9UI40|NCKX2_HUMAN	Sodium/potassium/calcium exchanger 2	25769	SLC24A2	17.7416	19.9167	14.8607	15.3519	9.1547	12.7728	9.43893	16.3745	6.20377	6.01359	8.37187	32.5991	10.6735	7.79341	7.39336	12.1684	19.1474	29.5885	3.85351	5.90981	5.66013	6.8901	9.86817	12.5537	7.88014	7.76468	4.87971	5.13096	3.13564	14.6933	9.05846	3.39388	3.68	20.2612	4.16913	9.93633
evm.model.chr22.552	evm.TU.chr22.552	sp|Q9UI38|TSP50_HUMAN	Probable threonine protease PRSS50	29122	PRSS50	0.269953	0.247912	0.156144	0	0.236215	0.0750465	0.105868	0	0.0352402	0	0.221419	0.41337	0.0910203	0.100773	0.610526	0.549454	0.225207	0.195138	0.0805204	0.0130501	0.165354	0.0968717	0.127932	0.0726268	0.234378	0.0738066	0.610866	0	0.741747	0.383918	0	0.178058	0.0668495	0.153038	0	0
evm.model.chr13.259	MSTRG.3085	sp|Q9UI36|DACH1_HUMAN	Dachshund homolog 1	1602	DACH1	2.30986	1.61556	4.19742	2.63073	2.97026	1.94893	3.69294	2.64934	1.2768	3.1454	3.02481	2.35584	4.05293	3.09997	4.14718	2.00472	2.95684	2.68754	0.442446	3.03136	4.23306	1.00197	4.59841	3.05552	3.56348	5.0721	3.87414	8.94564	7.53253	4.42202	4.73095	1.41468	4.71649	1.64714	3.82917	3.66103
evm.model.chr22.97	evm.TU.chr22.97	sp|Q9UI33|SCNBA_HUMAN	Sodium channel protein type 11 subunit alpha	11280	SCN11A	4.68042	5.2774	3.33163	1.95418	2.58869	3.24957	1.17908	4.65805	1.42203	2.00276	1.23758	4.23466	2.21246	6.93441	3.72409	3.29961	0.939422	3.45037	2.98781	4.20445	4.48627	1.71025	3.56748	6.70753	3.19295	5.1072	3.21709	0.476319	5.10723	5.90452	3.15433	4.05777	3.91513	1.75724	1.70152	6.62726
evm.model.chr4.714	MSTRG.12255	sp|Q9UI32|GLSL_HUMAN	Glutaminase liver isoform, mitochondrial	27165	GLS2	2.74748	3.40389	2.4883	3.06334	2.57176	3.11807	2.13111	4.19114	1.60345	2.5619	3.12633	2.80214	2.49766	2.5122	2.18872	4.42089	1.78543	2.17735	3.30261	2.39432	2.05287	4.68476	2.64337	2.62885	1.80445	2.0911	1.71942	1.70803	2.88085	1.57975	2.11741	4.0807	1.81383	2.24861	1.78897	1.7715
evm.model.chr18.116	MSTRG.5429	sp|Q9UI26|IPO11_HUMAN	Importin-11	51194	IPO11	3.87331	4.62826	5.0093	4.60901	5.36995	5.14813	4.31641	5.03584	4.73956	5.13626	4.96728	4.37446	4.19981	6.06721	5.13569	5.07009	4.97585	4.42783	4.58014	5.20337	6.02097	4.68915	5.4706	5.37509	4.82145	4.85796	4.70003	5.44454	5.31516	4.42358	5.32855	5.65833	6.02731	5.58493	5.33677	6.03686
evm.model.chr12.78	MSTRG.2176	sp|Q9UI17|M2GD_HUMAN	Dimethylglycine dehydrogenase, mitochondrial	29958	DMGDH	0.0121548	0.0108418	0.00769536	0.00883156	0.0246981	0.00563739	0	0.0148013	0.00331116	0.00124217	0.0201579	0.00662102	0.00372003	0.00982525	0.00327422	0.0059212	0.029049	0	0	0.00820726	0.0084824	0	0.0283492	0.0147537	0.0492083	0.00881895	0.00374854	0	0.00439652	0.014144	2.58373	0.0060396	0.00442373	0.0377608	0.00555898	0.0103027
evm.model.chr19.549	MSTRG.6005	sp|Q9UI08|EVL_HUMAN	Ena/VASP-like protein	51466	EVL	38.8681	43.7574	40.0271	42.3464	34.9608	45.3658	31.3539	39.9485	30.524	31.8589	28.9206	30.9901	32.1689	35.1057	33.2637	58.5258	31.5165	33.1684	66.4715	34.3114	32.3543	154.626	29.5772	29.1644	33.9625	50.8279	27.8655	34.2661	30.2111	33.9533	28.3715	88.494	31.5532	72.3324	28.5026	29.2987
evm.model.chr10.208	MSTRG.997	sp|Q9UHY8|FEZ2_HUMAN	Fasciculation and elongation protein zeta-2	9637	FEZ2	56.8935	58.5133	45.0426	58.5179	62.8409	58.179	52.8152	57.378	57.5556	66.4426	61.8294	68.2948	56.8355	71.9399	51.4099	53.6098	55.6465	55.6004	39.8489	59.7203	50.4715	43.9807	67.1613	64.1827	48.684	64.2884	54.5536	58.7891	54.2895	55.0324	57.9526	44.1076	57.0141	44.4201	66.4819	65.0451
evm.model.chr9.201	MSTRG.16206	sp|Q9UHX3|AGRE2_HUMAN	Adhesion G protein-coupled receptor E2	30817	ADGRE2	1.28711	1.95494	0.850163	1.7234	1.07538	1.63185	0.125823	2.14413	0.517001	1.04561	1.13378	0.805432	1.06299	2.5085	0.689383	3.03271	0.753047	0.582538	2.72363	1.31202	1.2326	15.7527	1.16502	1.8143	1.13497	1.9572	1.07754	1.49463	1.15735	1.08905	1.48459	1.70825	1.01521	1.97239	1.52363	2.7726
evm.model.chr12.315	MSTRG.2375	sp|Q9UHW9|S12A6_HUMAN	Solute carrier family 12 member 6	9990	SLC12A6	40.2224	40.7805	43.4211	44.7813	53.2265	54.1231	45.3181	47.1409	55.8525	48.9522	50.9229	51.7621	45.5428	56.9074	53.9078	82.2404	49.0237	46.9688	152.018	45.8387	65.3773	116.071	54.9553	49.6624	54.3699	72.5574	42.4488	47.2402	54.3973	62.1631	62.6041	139.076	58.5142	111.552	58.7204	54.5118
evm.model.chr10.935	MSTRG.1547	sp|Q9UHV9|PFD2_HUMAN	Prefoldin subunit 2	5202	PFDN2	0.0419739	0.0309644	0.0202904	0.030545	0.0475836	0.0318126	0.0111579	0.0361181	0.0129206	0.018148	0.0351211	0.0444156	0.0249931	0.0208719	0.0133055	0.0530802	0.0222598	0.0223037	0.0642311	0.0304103	0.0445559	0.0778016	0.0389044	0.015281	0.0161994	0.037631	0.0356733	0.0130585	0.033799	0.0236246	0.0457176	0.0404033	0.0295964	0.044841	0.016206	0.0185127
evm.model.chr3.1255	MSTRG.11053	sp|Q9UHV7|MED13_HUMAN	Mediator of RNA polymerase II transcription subunit 13	9969	MED13	225.477	234.136	268.596	241.119	227.444	262.78	215.408	236.197	220.054	271.762	222.036	215.666	241.507	260.279	242.897	324.885	214.809	239.634	390.125	283.907	311.977	391.126	249.654	276.334	256.472	303.927	275.311	295.779	275.592	264.736	295.324	411.405	302.65	368.872	294.376	284.378
evm.model.chr3.165	MSTRG.10131	sp|Q9UHR5|S30BP_HUMAN	SAP30-binding protein	29115	SAP30BP	11.6449	13.0221	16.4049	10.8358	10.4775	13.2292	11.8766	13.7852	9.31907	12.2543	12.9794	9.04716	12.3178	11.2906	12.3328	14.0976	11.6528	10.6948	16.1968	13.3461	12.5909	15.1711	11.6817	15.4687	10.8442	13.8295	13.1339	13.8227	11.9791	10.6959	12.2989	17.781	12.9269	16.5381	11.8545	12.4989
evm.model.chrX.293	evm.TU.chrX.293	sp|Q9UHQ7|TCAL9_HUMAN	Transcription elongation factor A protein-like 9	51186	TCEAL9	1.64856	2.8388	1.01574	2.99471	4.10208	1.56762	3.07959	3.5498	5.37461	2.29359	4.24429	3.45628	5.18796	1.69989	4.034	1.83321	3.98684	4.52616	1.86271	4.21336	1.48364	1.48116	3.55463	0.861704	3.92091	2.46035	1.54771	2.70007	1.13489	2.1143	1.11976	0.984706	1.39346	2.56666	1.94054	0.802176
evm.model.chr3.307	MSTRG.10245	sp|Q9UHQ1|NARF_HUMAN	Nuclear prelamin A recognition factor	26502	NARF	4.33731	3.84311	2.99254	3.95265	5.34788	3.59494	4.47737	3.96401	4.9603	3.85459	5.11276	6.85935	3.3266	3.57445	4.24546	5.38136	4.69715	4.29979	9.44256	2.87643	3.94781	8.69138	4.67561	4.08472	4.52956	4.73645	3.33528	3.66173	5.63608	4.69782	3.77098	7.20466	3.24828	6.01125	3.98314	3.82177
evm.model.chr1.341	MSTRG.256	sp|Q9UHP3|UBP25_HUMAN	Ubiquitin carboxyl-terminal hydrolase 25	29761	USP25	186.809	119.53	157.754	154.811	137.51	131.956	187.396	130.587	127.584	139.481	131.706	146.964	178.071	172.017	152.102	189.639	118.419	156.281	308.502	143.576	175.878	262.37	136.979	176.682	222.139	177.93	154.778	168.397	143.38	203.818	207.483	279.216	158.041	252.84	165.991	198.829
evm.model.chr3.1546	MSTRG.11275	sp|Q9UHN6|CEIP2_HUMAN	Cell surface hyaluronidase	23670	CEMIP2	21.7456	48.3374	59.321	33.4474	29.3386	53.3668	15.4146	35.2051	29.046	41.8499	31.6637	32.2652	22.3418	22.3784	20.2132	35.2916	35.6626	29.5697	25.4654	34.8175	24.8683	29.0266	23.2071	33.3132	24.5355	41.6616	40.4128	40.5648	25.3556	25.3138	30.2044	30.3255	29.5953	32.0611	38.402	29.305
evm.model.chr24.394	evm.TU.chr24.394	sp|Q9UHL9|GT2D1_HUMAN	General transcription factor II-I repeat domain-containing protein 1	9569	GTF2IRD1	1.92514	2.28598	1.72925	1.60187	2.15711	1.75675	2.13685	2.18428	1.47809	1.68531	2.12991	2.53368	1.7501	2.83567	1.85985	1.7968	1.58004	1.58071	1.36125	2.99799	2.90225	1.1084	2.95558	1.7699	1.83295	2.66003	2.57659	1.72707	3.12541	1.89302	2.9866	1.40748	2.6346	1.04898	1.22036	1.7262
evm.model.chr10.1111	MSTRG.1690	sp|Q9UHL4|DPP2_HUMAN	Dipeptidyl peptidase 2	29952	DPP7	161.219	276.492	107.412	215.95	222.804	211.89	137.928	181.47	158.002	160.337	178.151	160.366	156.187	134.595	142.219	188.833	210.328	144.47	342.228	192.715	128.606	210.43	165.857	212.581	159.81	207.701	177.135	174.315	124.204	157.825	193.55	171.83	98.6824	145.72	171.137	119.915
evm.model.chr18.250	MSTRG.5525	sp|Q9UHK6|AMACR_HUMAN	Alpha-methylacyl-CoA racemase	23600	AMACR	26.2944	24.659	25.3059	18.2965	23.8363	19.0659	16.4535	40.658	13.4482	20.3892	20.2197	15.232	19.409	30.0036	24.9534	15.6093	13.5792	18.2185	9.0965	31.1311	40.6477	10.2182	28.1111	30.8914	20.1501	18.2522	21.4071	16.8339	19.8347	20.2757	42.9208	11.0393	40.4463	9.105	29.5448	33.2265
evm.model.chr13.42	MSTRG.2923	sp|Q9UHK0|NUFP1_HUMAN	Nuclear fragile X mental retardation-interacting protein 1	26747	NUFIP1	19.3934	20.5451	20.9649	19.5741	18.5389	19.5925	17.3842	21.1702	16.4916	22.1564	24.4366	17.4521	21.4687	21.3328	19.7904	23.7748	17.5674	22.2945	21.7748	21.7922	21.5854	22.5032	23.4341	21.0296	19.6542	19.8757	20.6491	20.3023	25.3245	19.2874	21.6512	25.9827	20.6949	19.5879	26.6865	22.9642
evm.model.chr22.383	MSTRG.8791	sp|Q9UHJ3|SMBT1_HUMAN	Scm-like with four MBT domains protein 1	51460	SFMBT1	27.9187	35.7457	28.0301	31.5961	34.9401	34.8994	20.3315	31.5458	29.4393	25.5008	26.1748	30.0682	21.8354	21.0617	24.3928	52.4573	21.5284	20.4526	68.8094	25.4397	30.7502	67.9471	24.1444	29.913	25.9362	43.8836	34.3961	34.5658	22.7241	24.086	41.4136	76.8135	21.952	53.2953	20.5985	20.9569
evm.model.chr1.323	MSTRG.242	sp|Q9UHI8|ATS1_HUMAN	A disintegrin and metalloproteinase with thrombospondin motifs 1	9510	ADAMTS1	62.0417	70.5433	110.671	40.7088	31.5644	79.1584	40.2618	29.6564	21.3351	52.8444	22.9544	7.82823	71.2516	54.4103	52.2282	61.9757	73.3538	78.1237	13.9558	110.597	70.8399	43.972	54.0456	91.3225	81.7214	64.3297	77.7169	176.283	93.6029	56.2297	53.145	24.8807	82.8928	77.43	65.1982	84.9858
evm.model.chr6.462	MSTRG.14402	sp|Q9UHI6|DDX20_HUMAN	Probable ATP-dependent RNA helicase DDX20	11218	DDX20	4.59928	4.55028	4.8546	5.39793	5.35702	4.40304	4.39708	4.78075	5.613	6.44379	5.2552	4.34938	5.27159	5.05879	5.80632	6.27929	4.69913	4.60539	6.3194	5.10728	6.58467	5.76926	5.52463	5.07836	4.62899	4.91094	5.26487	5.93544	5.38892	5.11678	5.36377	6.30033	6.26479	6.13417	5.89965	5.03307
evm.model.chr22.505	MSTRG.8902	sp|Q9UHH9|IP6K2_HUMAN	Inositol hexakisphosphate kinase 2	51447	IP6K2	7.7879	10.2075	7.17337	8.38717	10.9145	8.57735	6.86494	11.6068	7.96331	9.5166	10.3387	8.3993	6.29667	8.00055	10.7577	9.45208	5.87184	8.66021	8.44771	9.87575	8.42146	10.2083	9.99674	8.15455	6.0634	6.62797	5.9526	5.69239	9.29915	7.35465	6.43987	8.24297	7.358	6.71367	7.54856	6.44705
evm.model.chr2.171	MSTRG.6226	sp|Q9UHG0|DCDC2_HUMAN	Doublecortin domain-containing protein 2	51473	DCDC2	0	0	0	0	0	0	0	0	0	0	0	0	0	0	0	0	0	0	0.0571632	0	0	0	0	0.024587	0.0283625	0.0133537	0.0647054	0.0158376	0	0.0331686	0.267646	0	0	0	0.021108	0
evm.model.chr14.410	MSTRG.3497	sp|Q9UHF7|TRPS1_HUMAN	Zinc finger transcription factor Trps1	7227	TRPS1	108.368	75.3221	99.2273	77.444	112.236	111.981	153.265	88.2903	92.9353	92.775	77.2156	89.8957	72.7947	108.291	109.295	127.971	81.4951	87.7117	177.818	90.2034	116.281	161.232	124.388	115.632	148.207	162.017	155.968	77.4704	213.928	179.564	125.573	184.881	100.047	132.89	140.483	100.545
evm.model.chr9.983	MSTRG.16866	sp|Q9UHF5|IL17B_HUMAN	Interleukin-17B	27190	IL17B	0.506703	1.77993	0.600798	0.706098	0.122822	0.507288	0.492436	0.61229	0.318851	0.21472	0.0667084	0.492589	0.320391	0.538096	0.180315	0.1377	0.386664	0.150782	0.406799	0.438959	0.462397	0.731528	0.643032	1.37315	0.905652	0.266597	0.465959	0.192438	0.662598	0.644051	1.40267	0.286188	0.869245	1.02921	0.615759	1.13778
evm.model.chr11.316	MSTRG.1964	sp|Q9UHF4|I20RA_HUMAN	Interleukin-20 receptor subunit alpha	53832	IL20RA	0.348928	0.640695	0.342674	1.64862	2.44892	0.380351	0	0.49929	0.31968	2.3804	2.39517	1.25102	0.204671	0.706506	0.274601	0.788027	1.37468	1.34385	2.51628	1.62515	0.923658	0.829116	1.5257	1.08714	0.36833	0.781296	0	1.76492	0.168049	0.429076	1.27897	1.30004	0.39262	1.44844	1.39895	1.00227
evm.model.chr10.153	MSTRG.957	sp|Q9UHF3|NAT8B_HUMAN	Putative N-acetyltransferase 8B	51471	NAT8B	0.0474546	0.0398393	0.021725	0.0576258	0.0378224	0	0	0.096219	0.00460112	0	0.014099	0.0376205	0.0198333	0.0284666	0	0.0721923	0.0445379	0.0744234	0	0.0334455	0	0	0.0659244	0	0.0169381	0	0	0	0.0536319	0	0.380874	0.0337541	0	0.0214352	0	0.00134279
evm.model.chr10.1019	MSTRG.1617	sp|Q9UHF1|EGFL7_HUMAN	Epidermal growth factor-like protein 7	51162	EGFL7	45.2761	40.6973	45.96	41.4317	40.0039	38.7108	62.7784	53.2483	14.6037	41.1507	34.5899	30.7592	36.9704	34.7588	34.3748	37.9296	24.4181	37.1921	7.92793	40.1374	61.3375	19.5562	44.8061	49.1707	51.7829	50.1258	39.8923	88.8109	63.9593	41.8396	52.2324	18.8443	57.3803	31.5261	50.9619	52.0791
evm.model.chrX.488	MSTRG.17375	sp|Q9UHD9|UBQL2_HUMAN	Ubiquilin-2	29978	UBQLN2	19.3536	17.6225	19.7855	21.4536	21.7481	20.9438	20.6277	19.2581	22.2284	22.0719	22.3976	20.0699	20.6845	21.5752	22.4118	21.4521	18.0752	20.2775	25.9086	24.408	28.3535	28.3718	24.0621	23.8421	24.2248	23.7418	23.1368	24.8049	23.599	27.2071	26.5908	27.286	27.7323	28.6335	27.7567	25.48
evm.model.chr7.388	MSTRG.15313	sp|Q9UHC9|NPCL1_HUMAN	NPC1-like intracellular cholesterol transporter 1	29881	NPC1L1	1.49816	1.9746	1.78845	1.56187	1.58305	2.13159	1.40105	2.08849	1.12473	1.65634	1.56508	1.11211	1.60008	1.51572	1.52643	2.35714	1.30903	1.24577	2.4756	2.00561	1.81418	2.28473	1.70838	1.97139	1.32074	1.88164	2.23403	1.95127	1.68864	1.13003	1.84631	3.03159	1.65329	2.39719	1.76676	1.79923
evm.model.chr7.606	MSTRG.15488	sp|Q9UHC6|CNTP2_HUMAN	Contactin-associated protein-like 2	26047	CNTNAP2	2.24821	1.24881	2.1119	0.862047	1.6723	1.45739	0.639545	2.41648	0.256361	0.676169	1.29526	0.181881	1.03243	5.98585	1.56773	1.55353	0.923466	0.581506	2.68042	3.50417	6.25034	0.664767	7.33037	0.807271	0.472911	1.52051	0.982449	2.36683	1.10353	0.638227	3.48193	2.99533	8.88903	0.453933	12.3564	1.56843
evm.model.chr7.655	MSTRG.15533	sp|Q9UHC3|ASIC3_HUMAN	Acid-sensing ion channel 3	9311	ASIC3	0	0.118038	0	0	0.0913868	0.445053	0	0.0675261	0	0	0.0346229	0.0824301	0.0231085	0.0666018	0.00967801	1.97997	0	0	10.8117	0.126637	0.176072	0.118845	0.0351151	0.687541	0.0210299	3.42994	0.0258992	0.0349618	0.0298346	0.0987851	0.0590546	5.54053	0	5.72756	0.0187619	0.0297148
evm.model.chr12.833	MSTRG.2800	sp|Q9UHC1|MLH3_HUMAN	DNA mismatch repair protein Mlh3	27030	MLH3	8.75006	7.08944	6.35484	6.17019	7.60534	7.25679	7.1507	8.26974	7.25718	5.27594	8.17034	8.21927	8.28683	11.7008	8.19685	10.2951	7.94748	8.88393	14.6079	8.69012	9.55157	10.5861	9.56596	8.23554	9.47015	9.27433	9.04899	4.52368	9.64989	10.9281	9.36296	14.1548	9.52401	10.776	8.42202	8.72577
evm.model.chr9.797	MSTRG.16714	sp|Q9UHB7|AFF4_HUMAN	AF4/FMR2 family member 4	27125	AFF4	339.537	328.993	591.059	357.651	296.81	365.768	313.565	274.315	330.716	432.802	294.884	301.609	325.343	386.174	414.068	364.722	384.402	354.874	260.814	510.584	477.963	326.813	375.023	489.757	402.87	391.956	395.95	524.146	422.249	367.055	493.263	302.586	562.302	373.94	498.734	516.777
evm.model.chr4.396	MSTRG.11996	sp|Q9UHA2|S18L2_HUMAN	SS18-like protein 2	51188	SS18L2	0.262913	0.142456	0.173673	0.0690448	0.0806021	0.226929	0.0834361	0.147158	0.096562	0.112092	0.156239	0.101075	0.217545	0.28527	0.165639	0.268021	0.179716	0.14667	0.272335	0.264404	0.251984	0.328228	0.208126	0.279073	0.197728	0.279233	0.123147	0.200865	0.242845	0.182358	0.285248	0.475284	0.238914	0.359325	0.260592	0.399714
evm.model.chr3.495	MSTRG.10410	sp|Q9UH92|MLX_HUMAN	Max-like protein X	6945	MLX	0.803867	1.1329	0.799162	0.901182	0.92957	0.992216	0.743878	1.09714	0.647018	1.03137	0.872158	0.885191	0.609717	0.978012	0.806268	0.876432	0.735286	0.718846	0.926086	1.13283	1.08107	1.69775	0.981036	1.13368	0.929291	1.14668	0.885516	1.00904	1.17604	1.15026	1.33136	1.29197	1.2509	1.18548	1.17569	1.39249
evm.model.chr1.494	MSTRG.379	sp|Q9UH90|FBX40_HUMAN	F-box only protein 40	51725	FBXO40	0.980158	0.3258	0.299981	0.7511	0.78675	0.543579	0.627858	0.622508	0.206252	0.410903	0.616383	0.374877	0.314629	0.838089	0.625237	1.67889	0.311254	0.600995	2.04924	0.245035	0.672411	4.71305	0.875039	0.477215	0.661429	1.41079	0.432754	1.27378	0.877395	0.686584	1.5314	3.32564	0.653168	2.03256	0.671756	0.669592
evm.model.chr9.1060	MSTRG.16926	sp|Q9UH73|COE1_HUMAN	Transcription factor COE1	1879	EBF1	63.1697	46.2318	56.5288	57.6483	45.1968	40.0623	66.8557	53.2373	70.9318	69.0576	54.8315	77.26	62.8465	50.0611	70.9761	40.8192	49.5441	58.6525	31.2429	85.1862	69.2012	33.4268	55.2813	60.3475	61.8438	44.3453	53.1015	47.7169	61.2654	70.0801	49.7037	37.8006	71.93	39.2395	55.4918	58.6085
evm.model.chr17.522	MSTRG.5156	sp|Q9UH36|SRR1L_HUMAN	SRR1-like protein	402055	SRRD	3.26318	3.48335	2.87423	3.30178	3.33605	3.33452	3.35892	3.66555	2.78349	3.3017	3.63355	3.14566	2.70707	3.60366	3.88916	5.33538	3.17475	3.38209	5.3013	3.86441	4.16894	6.5441	3.89898	4.08164	3.35586	4.18499	3.20071	3.82731	3.73793	3.12093	3.70162	5.79578	3.56885	5.35317	3.63499	3.67435
evm.model.chr4.1242	MSTRG.12703	sp|Q9UH17|ABC3B_HUMAN	DNA dC->dU-editing enzyme APOBEC-3B	9582	APOBEC3B	3.11005	3.18581	1.97767	5.23978	2.4638	5.43763	2.14305	3.79688	2.37978	3.01637	3.10125	4.686	1.74304	2.42969	2.2111	12.6315	1.89242	2.44069	20.8058	2.29294	3.66983	24.5891	2.12127	2.51387	3.96118	8.93506	2.19823	3.95192	1.9645	4.4256	3.49775	20.6188	2.85962	15.2003	2.65741	3.21026
evm.model.chr4.838	MSTRG.12361	sp|Q9UGU5|HMGX4_HUMAN	HMG domain-containing protein 4	10042	HMGXB4	2.63829	2.48042	2.49341	2.5566	2.04194	2.69935	2.50842	2.91738	2.23081	2.98814	2.27657	2.08143	2.30683	2.35622	2.68005	2.96127	2.73306	2.3147	3.28973	2.96858	2.16904	3.35578	2.58242	2.40551	2.35922	2.5013	2.22528	2.55247	2.49036	2.09194	2.15019	3.03818	2.45368	2.66402	2.52873	2.19056
evm.model.chr4.1320	MSTRG.12765	sp|Q9UGU0|TCF20_HUMAN	Transcription factor 20	6942	TCF20	97.5225	94.9396	99.8559	109.184	105.884	106.922	107.402	117.468	89.1084	91.2379	95.601	98.4268	99.9585	95.0232	89.4045	151.246	89.549	91.589	195.39	98.7449	104.245	263.478	101.73	102.897	95.6933	137.551	91.0368	105.285	96.2937	94.5468	102.93	197.048	88.6758	171.426	94.07	92.0673
evm.model.chr4.1288	MSTRG.12735	sp|Q9UGR2|Z3H7B_HUMAN	Zinc finger CCCH domain-containing protein 7B	23264	ZC3H7B	3.42545	2.98799	3.07357	2.79279	3.21229	2.89906	3.19753	3.48865	2.50109	2.81954	3.287	3.00631	3.11354	3.10916	4.02268	2.60787	3.55722	3.55277	2.43169	3.92636	3.93195	3.00392	3.79361	3.22471	3.4668	3.57106	3.75583	2.6521	4.23764	3.2221	4.23188	2.74228	3.99243	2.77324	3.3414	3.95078
evm.model.chr10.1043	MSTRG.1636	sp|Q9UGQ3|GTR6_HUMAN	Solute carrier family 2, facilitated glucose transporter member 6	11182	SLC2A6	0.190509	0.410265	0.188083	0.319713	0.234644	0.387783	0.112058	0.277328	0.092552	0.211571	0.183842	0.215868	0.161933	0.384942	0.166129	0.395138	0.194092	0.130525	1.4872	0.271684	0.29826	0.82725	0.172217	0.359324	0.182243	0.692932	0.231388	0.148755	0.216417	0.218425	0.425213	0.73412	0.246138	0.572763	0.231358	0.200719
evm.model.chr11.177	MSTRG.1867	sp|Q9UGP8|SEC63_HUMAN	Translocation protein SEC63 homolog	11231	SEC63	86.6463	63.0979	73.2706	89.0501	87.978	75.231	80.3974	74.7351	123.434	101.955	97.2016	98.0282	111.873	117.492	95.1208	82.7883	97.7237	90.6851	71.0905	91.5467	96.4171	66.4732	93.9027	87.3753	100.865	68.9295	94.0957	91.8764	100.768	98.6483	129.87	77.2215	135.36	77.6732	112.709	114.013
evm.model.chr23.183	MSTRG.9243	sp|Q9UGP5|DPOLL_HUMAN	DNA polymerase lambda	27343	POLL	5.10843	5.92175	3.94149	5.38302	8.00588	5.37035	5.938	7.19371	5.65269	4.47891	8.66905	7.418	4.12723	5.60943	6.08357	8.04386	6.21299	5.70808	20.2266	4.71383	6.71651	12.3309	7.55664	5.27501	4.67086	7.09978	5.28085	5.02602	6.70396	6.43801	5.11269	25.2404	5.33126	12.9914	6.5191	6.55058
evm.model.chr12.311	MSTRG.2371	sp|Q9UGN5|PARP2_HUMAN	Poly [ADP-ribose] polymerase 2	10038	PARP2	4.15764	2.43136	2.97532	3.64669	3.98613	2.64827	2.68605	3.01435	3.83605	3.49314	3.76481	3.89273	2.96045	3.9838	3.68382	3.069	3.52437	3.27805	3.44483	3.11676	3.40468	2.63027	3.7187	3.81098	3.97599	2.51286	3.15581	2.301	3.9871	4.18611	5.25352	3.59447	5.16751	2.93609	4.24464	4.81774
evm.model.chr8.225	evm.TU.chr8.225	sp|Q9UGM1|ACHA9_HUMAN	Neuronal acetylcholine receptor subunit alpha-9	55584	CHRNA9	0.0935953	0.0566984	0.113389	0.0852199	0.099732	0.0694747	0.116457	0.109994	0.112753	0.0719279	0.103464	0.132175	0.0634018	0.054549	0.0684128	0.113703	0.172671	0.0979962	0.243654	0.0712795	0.0458238	0.141477	0.0759484	0.0945883	0.04007	0.0666897	0.0490147	0.156303	0.0784296	0.0736356	0.12543	0.0912162	0.0876373	0.158467	0.0423776	0.105514
evm.model.chr5.1232	MSTRG.13848	sp|Q9UGL1|KDM5B_HUMAN	Lysine-specific demethylase 5B	10765	KDM5B	70.7382	67.2439	77.6267	65.0702	75.8446	63.7682	62.2561	68.0097	57.4646	69.3673	66.1735	67.5338	65.251	65.7684	71.4748	60.8986	74.6109	65.6732	58.7918	80.5296	75.8262	59.3043	79.167	75.9857	73.8655	79.7516	74.6483	92.9088	79.6472	67.4355	74.6786	51.0134	72.6849	56.6645	76.7417	74.0045
evm.model.chr9.459	MSTRG.16429	sp|Q9UGK3|STAP2_HUMAN	Signal-transducing adaptor protein 2	55620	STAP2	0.260173	0.170878	0.268912	0.294049	0.463634	0.466916	0.295892	0.19087	0.261394	0.206639	0.408377	0.38825	0.18835	0.205625	0.26374	0.63818	0.5958	0.609161	2.12364	0.158398	0.358562	0.626524	0.622222	0.939119	0.636069	1.39604	0.337115	0.420216	0.922535	1.30104	0.945381	1.13098	0.372657	1.0726	0.596696	0.844778
evm.model.chr19.437	MSTRG.5913	sp|Q9UGJ1|GCP4_HUMAN	Gamma-tubulin complex component 4	27229	TUBGCP4	131.426	77.3353	85.0023	101.65	91.6847	71.7668	99.6727	95.8001	78.3103	104.83	93.6042	89.3507	91.9978	83.4875	86.6011	96.7458	76.8663	81.862	82.183	83.3276	106.4	108.071	95.5435	75.619	93.2057	93.694	75.9576	103.192	87.8053	84.6235	102.171	82.2401	98.2428	103.217	83.2276	87.995
evm.model.chr7.674	MSTRG.15549	sp|Q9UGJ0|AAKG2_HUMAN	5'-AMP-activated protein kinase subunit gamma-2	51422	PRKAG2	7.45422	9.52064	10.2956	9.48497	8.28846	8.49605	10.8223	10.4786	9.70114	9.5383	11.7734	11.479	9.982	7.93783	8.54246	7.27946	10.1863	9.47562	5.96243	7.73162	7.98276	7.45912	7.4658	5.57194	9.32126	8.92287	8.58189	9.08941	7.70428	11.1638	7.98722	5.10313	7.54129	11.5886	8.39672	6.46381
evm.model.chr15.236	MSTRG.3821	sp|Q9UGH3|S23A2_HUMAN	Solute carrier family 23 member 2	9962	SLC23A2	24.7074	36.3631	25.8537	39.6907	30.9068	34.2402	25.822	27.2404	30.958	33.1754	26.2854	29.186	23.8611	27.2462	29.0881	40.3344	24.5382	23.0584	49.688	30.4779	37.019	42.4199	26.4092	33.8107	32.5969	34.7325	32.9112	34.7964	27.9439	29.9449	40.4727	41.6336	32.9741	37.4796	31.4583	28.0569
evm.model.chr7.666	MSTRG.15542	sp|Q9UG63|ABCF2_HUMAN	ATP-binding cassette sub-family F member 2	10061	ABCF2	4.65461	4.96142	4.77191	4.48563	4.66739	7.0899	4.13439	6.0622	3.32864	4.75432	4.66915	3.60193	5.49484	5.20161	4.41813	6.18422	3.43322	3.96198	9.31909	6.10941	6.41897	7.17494	5.45906	6.4805	4.33821	6.252	6.22572	4.76178	5.51499	4.68333	6.57972	11.0735	6.41463	6.60905	5.95596	5.8959
evm.model.chr17.612	MSTRG.5230	sp|Q9UG56|PISD_HUMAN	Phosphatidylserine decarboxylase proenzyme, mitochondrial	23761	PISD	12.4792	13.4955	29.3947	10.7073	12.3867	12.4094	8.36109	9.72192	4.76584	11.3676	9.4903	6.01541	8.77995	9.57201	8.21774	10.375	11.1225	9.15657	7.75657	12.197	13.2444	9.74652	12.9145	15.1114	10.8475	13.0881	13.6264	21.5967	16.7028	9.2565	13.2673	9.02798	13.0069	10.6142	15.586	15.4646
evm.model.chr1.357	MSTRG.270	sp|Q9UFW8|CGBP1_HUMAN	CGG triplet repeat-binding protein 1	8545	CGGBP1	44.281	39.4905	46.3252	45.4297	50.0843	43.3192	42.5704	44.8261	47.9693	51.3189	47.6445	44.1004	42.8433	67.5196	54.0099	58.8914	43.3172	46.1161	76.7571	52.2451	60.2859	70.5761	59.8778	52.9269	52.9296	53.3325	56.8972	53.397	61.5103	53.3826	53.777	78.268	57.6228	72.8205	59.6957	62.8173
evm.model.chr22.149	MSTRG.8600	sp|Q9UFP1|GAK1A_HUMAN	Golgi-associated kinase 1A	729085	GASK1A	113.137	118.577	86.8383	120.393	248.366	112.008	97.9079	116.277	150.543	86.8004	185.03	133.755	120.802	106.841	149.869	59.5348	182.814	149.736	61.7469	165.738	142.872	31.5047	171.783	98.3976	162.902	127.956	216.853	80.3608	227.211	187.78	50.8975	37.9203	103.831	67.5872	130.466	86.8579
evm.model.chr3.120	evm.TU.chr3.120	sp|Q9UFH2|DYH17_HUMAN	Dynein heavy chain 17, axonemal	8632	DNAH17	1.39038	0.358253	0.48067	2.74157	0.637149	0.238502	1.40087	1.01695	0	0.258257	0.529663	2.25528	0.246343	0.138988	0.142347	0.554594	0.480453	0.122078	0.0649734	0.106503	0.225885	0.0389958	0.226102	0.195903	0	0.170579	0.310789	0.172135	0	0.0988242	0.289867	0.0867936	0.158846	0	0.115251	0.0538131
evm.model.chr3.119	MSTRG.10089	sp|Q9UFH2|DYH17_HUMAN	Dynein heavy chain 17, axonemal	8632	DNAH17	4.89279	3.9209	2.41692	10.695	3.79648	4.04902	3.02162	5.64751	1.31031	3.23461	4.6422	7.91455	2.55624	2.36025	1.78723	12.0701	3.67035	2.4408	15.3148	2.28442	3.48905	6.29682	2.5933	3.85501	1.83707	5.35245	3.30599	2.6372	2.12023	2.31643	2.42676	12.8236	3.46593	10.6009	1.84571	2.20266
evm.model.chr9.1040	MSTRG.16914	sp|Q9UFF9|CNOT8_HUMAN	CCR4-NOT transcription complex subunit 8	9337	CNOT8	26.2297	17.5927	14.0282	20.7579	25.373	14.3137	13.0835	21.0927	16.0719	19.9406	19.498	21.6419	17.8924	17.9791	21.2249	20.8096	15.4885	17.6409	22.3207	18.6059	20.8718	21.0973	23.1137	26.2644	18.8112	15.8156	17.449	13.436	18.1543	17.7028	27.5657	21.7038	23.7598	19.5741	20.1326	30.9557
evm.model.chr24.434	MSTRG.9873	sp|Q9UFC0|LRWD1_HUMAN	Leucine-rich repeat and WD repeat-containing protein 1	222229	LRWD1	5.23799	7.52778	5.88624	5.40824	7.66711	6.36376	8.0193	9.82146	5.10236	5.52288	7.90164	7.37117	7.12053	5.44231	5.4456	7.96167	5.84327	5.82653	15.7918	7.27431	7.76438	14.5454	8.42177	5.75371	5.32587	9.01127	5.86391	5.71873	6.54805	5.89156	6.69925	15.7872	6.23041	12.1716	6.99007	6.65263
evm.model.chr22.140	MSTRG.8593	sp|Q9UFB7|ZBT47_HUMAN	Zinc finger and BTB domain-containing protein 47	92999	ZBTB47	23.3431	17.2085	13.8905	24.0612	27.1734	12.7323	27.7164	23.3935	31.8262	28.1436	28.152	29.8693	21.6239	16.726	23.0641	17.4231	30.7974	27.0954	6.64823	19.608	15.9228	8.22893	25.1748	17.4745	19.6894	13.3641	15.4715	14.4546	21.9163	17.9037	13.7314	7.30769	14.8946	18.8949	21.7871	17.6381
evm.model.chr9.1206	MSTRG.17029	sp|Q9UF56|FXL17_HUMAN	F-box/LRR-repeat protein 17	64839	FBXL17	51.5969	39.5185	36.0036	47.9726	49.0697	42.0074	33.8366	50.1868	47.575	44.7303	45.2292	46.8247	43.2803	47.6363	43.3041	51.9994	46.7877	40.8386	44.7651	45.1606	46.2567	49.6907	49.8392	43.1801	38.9158	47.8368	51.3199	50.661	41.9096	40.8416	49.9964	46.757	48.1838	50.8229	47.3812	49.1992
evm.model.chr1.369	MSTRG.277	sp|Q9UF33|EPHA6_HUMAN	Ephrin type-A receptor 6	285220	EPHA6	0.15072	0.354064	0	0	0	0.0932796	0.971083	0.24735	0.379693	0.5964	0.27075	0.0800531	0.0681016	0.124489	0.189397	0.641033	0.273008	0.186524	0.107443	0.123252	0.277305	0	0	0	0.226293	0.735095	0.170856	2.31644	0.356471	0.295624	0.654492	0	0.358007	0.248428	0.123373	0.104998
evm.model.chr16.466	MSTRG.4511	sp|Q9UF11|PKHB1_HUMAN	Pleckstrin homology domain-containing family B member 1	58473	PLEKHB1	1.03025	0.973626	1.60995	1.69205	1.53255	1.13549	1.32876	1.13221	2.12286	1.51951	1.19913	1.45482	1.47127	2.55953	1.57471	1.22549	1.31551	1.46978	1.43551	1.16279	1.60909	1.13743	1.66174	1.6057	1.66074	1.27795	1.86991	1.97827	1.45221	1.53395	1.61795	1.23123	1.747	1.79208	1.8295	1.49058
evm.model.chr23.273	MSTRG.9311	sp|Q9UEY8|ADDG_HUMAN	Gamma-adducin	120	ADD3	234.955	270.902	165.02	322.349	297.623	218.529	299.446	270.516	541.618	380	314.477	381.088	328.985	185.093	347.074	397.302	349.287	334.533	292.937	263.241	221.095	484.917	270.143	195.422	294.938	210.991	321.253	254.798	185.13	291.103	129.625	278.177	161.404	376.115	203.616	153.655
evm.model.chr2.852	MSTRG.6759	sp|Q9UEW8|STK39_HUMAN	STE20/SPS1-related proline-alanine-rich protein kinase	27347	STK39	68.1463	45.7037	55.0517	63.8202	41.2718	63.2676	65.9094	55.363	64.1019	64.516	48.5418	54.6422	45.406	150.961	103.187	85.1389	39.4595	64.3862	86.5901	149.248	139.063	154.073	76.5404	101.679	105.585	98.399	92.6286	72.2052	103.803	143.872	112.501	125.83	162.754	81.8221	78.4848	110.127
evm.model.chr2.997	evm.TU.chr2.997	sp|Q9UEW3|MARCO_HUMAN	Macrophage receptor MARCO	8685	MARCO	0.210264	0	0	0	0	0	0	0	0	0.050676	0	0	0.110761	0	0	0	0	0	0	0.0531898	0	0.268019	0	0	0	0	0	0	0	0	0	0	0	0	0	0
evm.model.chrX.420	MSTRG.17325	sp|Q9UET6|TRM7_HUMAN	Putative tRNA (cytidine(32)/guanosine(34)-2'-O)-methyltransferase	24140	FTSJ1	4.36386	5.81687	7.51415	5.22813	5.38784	6.41156	5.8798	7.71752	4.68665	6.01851	6.02704	5.74464	5.68571	4.84221	5.09275	6.38592	5.22489	5.71724	8.771	6.50053	6.59723	8.74739	5.97605	5.52642	5.16981	6.96761	5.95888	6.25188	6.43153	6.21998	6.05148	8.92848	6.41341	6.9758	6.67285	6.5571
evm.model.chr17.215	MSTRG.4918	sp|Q9UET6|TRM7_HUMAN	Putative tRNA (cytidine(32)/guanosine(34)-2'-O)-methyltransferase	24140	FTSJ1	8.83663	6.51171	5.81416	6.85845	9.47304	7.44579	6.97586	9.05624	7.57983	6.80793	9.88352	7.99141	7.50714	8.29526	8.66826	7.952	6.15937	7.58168	6.01485	9.56388	9.7857	9.77649	10.3507	9.16115	7.2957	7.30522	7.73808	4.63635	9.42649	6.81627	10.4965	7.33675	8.97158	6.37859	9.07061	6.814
evm.model.chr2.637	MSTRG.6594	sp|Q9UER7|DAXX_HUMAN	Death domain-associated protein 6	1616	DAXX	126.563	94.5637	100.514	104.777	98.8106	117.635	134.589	118.281	81.0045	101.125	96.0403	100.862	143.173	94.4957	91.7269	139.736	77.8549	103.793	236.295	103.824	105.055	295.392	97.1021	111.882	123.141	110.676	102.411	103.563	96.549	106.813	151.256	254.766	107.627	196.593	113.347	125.333
evm.model.chr24.332	MSTRG.9781	sp|Q9UEG4|ZN629_HUMAN	Zinc finger protein 629	23361	ZNF629	2.48713	2.3126	1.93812	2.74101	2.56124	2.13437	2.54153	3.49504	1.7246	2.40774	3.00746	2.74347	2.11692	1.98382	2.70283	1.91397	1.98163	2.02308	1.00431	2.1686	2.61693	1.10573	3.37248	2.27448	2.00287	2.07852	2.48343	1.63754	3.54167	2.30147	2.58279	1.06928	2.83299	1.07665	2.85467	2.30394
evm.model.chr13.142	MSTRG.3002	sp|Q9UEF7|KLOT_HUMAN	Klotho	9365	KL	0.649457	0.782475	1.43261	0.650945	0.341452	0.965763	0.542448	0.639304	0.148152	0.896984	0.214159	0.14566	0.849941	1.43092	0.285867	1.06431	0.306082	0.927091	0.206058	1.5987	0.700751	0.618749	0.773453	1.88428	0.793726	1.09287	0.680835	1.95763	0.697019	0.263534	6.70583	0.523135	1.03529	1.27256	1.2898	1.9599
evm.model.chr7.398	MSTRG.15321	sp|Q9UEE5|ST17A_HUMAN	Serine/threonine-protein kinase 17A	9263	STK17A	8.14971	7.24905	8.28981	8.63725	7.94153	8.59682	5.41315	6.21721	4.19115	7.20996	6.35456	5.36865	6.66915	8.07593	6.35215	20.4751	5.95794	6.56887	26.6497	6.08989	8.46035	37.9302	6.53891	7.2181	8.08683	12.8837	7.32242	12.6707	6.60291	7.10439	6.86426	24.9528	7.01768	24.1705	9.23245	7.51839
evm.model.chr20.370	MSTRG.7671	sp|Q9UDY8|MALT1_HUMAN	Mucosa-associated lymphoid tissue lymphoma translocation protein 1	10892	MALT1	72.7243	92.8256	139.159	102.383	83.4979	131.501	74.7117	107.656	65.2592	89.7896	85.4422	72.514	84.0613	117.916	79.734	236.757	81.4086	89.6517	309.739	91.7191	141.581	391.731	100.447	108.302	86.9021	183.685	93.332	121.102	86.1827	102.554	97.3598	391.777	110.055	283.632	104.813	113.127
evm.model.chr3.1532	MSTRG.11265	sp|Q9UDY2|ZO2_HUMAN	Tight junction protein ZO-2	9414	TJP2	3.50496	2.4472	4.42642	2.80176	3.16779	2.84397	2.60297	3.19684	2.14546	2.56855	3.38981	2.86249	2.74281	3.50894	2.35697	1.69242	2.66632	3.11102	0.815593	2.96693	3.48862	0.753856	3.37431	4.4496	2.22979	3.16356	2.27876	2.91646	3.47475	3.47157	3.07735	1.34457	3.92445	1.18677	5.19324	4.96107
evm.model.chr17.585	MSTRG.5205	sp|Q9UDX5|MTFP1_HUMAN	Mitochondrial fission process protein 1	51537	MTFP1	1.72922	2.99777	1.35798	1.73198	2.02568	3.14281	1.80236	2.27464	1.90298	1.42981	1.37256	1.82937	2.1103	1.98903	1.47074	2.85227	1.25598	2.16945	6.57199	2.11549	3.01081	4.74552	2.23073	2.9734	2.28645	3.36714	2.06153	1.07333	1.39033	2.28772	3.70918	7.08561	3.02288	4.25519	2.65974	2.67255
evm.model.chr17.588	MSTRG.5208	sp|Q9UDX3|S14L4_HUMAN	SEC14-like protein 4	284904	SEC14L4	0	0	0	0.0142925	0.00762221	0	0	0	0.041033	0.0124484	0.00900953	0.0281019	0.0118069	0.00866098	0.0103016	0.012216	0.0107365	0	0.00968032	0	0	0	0.0122899	0	0	0	0.00621893	0	0	0	0.0235131	0.0324305	0.0175832	0.0289957	0	0
evm.model.chr7.618	MSTRG.15499	sp|Q9UDV7|ZN282_HUMAN	Zinc finger protein 282	8427	ZNF282	4.60187	5.91974	4.76704	4.84297	4.67694	4.62694	5.77913	7.00497	4.64766	4.35126	4.38978	5.4658	4.0619	3.97827	4.30539	3.9578	4.05554	4.15852	3.00122	4.96419	4.63189	6.01545	4.80527	4.10073	5.08433	5.3469	4.55732	4.81363	4.81957	4.79677	4.70426	2.65121	4.04951	4.13599	3.62385	3.6749
evm.model.chr7.619	MSTRG.15500	sp|Q9UDV6|ZN212_HUMAN	Zinc finger protein 212	7988	ZNF212	3.07713	3.03144	1.99076	2.60412	3.25888	3.06202	3.37288	4.15415	2.70945	2.80695	3.15106	2.92643	2.65012	2.59667	3.04958	3.25681	2.22029	2.58134	2.65456	3.0309	2.80288	3.82055	3.42775	2.74095	3.19429	3.16109	2.7383	2.85038	3.03118	2.35673	2.65732	2.85398	2.64503	2.84462	2.63963	2.47013
evm.model.chr17.625	MSTRG.5241	sp|Q9UC06|ZNF70_HUMAN	Zinc finger protein 70	7621	ZNF70	1.76512	1.14538	0.696676	1.04397	1.33816	1.13714	1.33443	1.23659	1.08769	1.09191	1.29675	1.24995	0.974464	1.07975	1.09832	1.64198	0.994386	1.10357	1.79763	1.35068	1.09259	0.877511	1.64891	0.93894	1.01789	1.0436	0.997354	0.954194	1.23608	0.940666	1.11605	1.64945	1.12689	1.65673	1.47634	1.08002
evm.model.chr10.70	MSTRG.893	sp|Q9UBZ9|REV1_HUMAN	DNA repair protein REV1	51455	REV1	22.9454	24.3739	26.5487	23.2595	22.6922	21.7563	18.7612	20.454	21.3855	27.3302	21.3699	21.5636	18.7428	20.2931	28.6956	26.9092	22.2796	21.9306	23.315	27.485	25.1818	22.2078	22.5689	24.2575	22.5463	24.7618	24.4454	35.5225	22.4108	20.5253	22.8505	21.9663	27.7352	27.0316	24.5885	27.0349
evm.model.chr2.1679	MSTRG.7411	sp|Q9UBY9|HSPB7_HUMAN	Heat shock protein beta-7	27129	HSPB7	1.24312	0	0.0581468	0.0582588	0	0.0651133	0.245295	0.225137	0.19968	0.138744	0.139534	0.222575	0.0424748	0	0.0369264	0.0521887	0.0606078	0.0949023	0	0.0185899	0.0966145	0.431466	0.0641464	0	0.075154	0	0	0	0	0	0	0	0.030363	0.355329	0.0341496	0
evm.model.chr1.4	MSTRG.2	sp|Q9UBY8|CLN8_HUMAN	Protein CLN8	2055	CLN8	1.20654	2.01498	1.76021	1.59696	1.49539	1.87205	1.92959	1.89801	1.66088	1.61208	1.48213	1.49047	1.3469	1.23552	1.40085	2.09489	1.22728	1.42596	3.75395	1.68372	1.72012	4.58755	1.49027	1.61596	1.63375	2.26349	1.4628	1.86647	1.61742	1.77247	2.34736	2.9629	1.39806	2.85924	1.90264	1.29339
evm.model.chr6.651	MSTRG.14557	sp|Q9UBY5|LPAR3_HUMAN	Lysophosphatidic acid receptor 3	23566	LPAR3	9.18031	1.94417	3.25081	5.89998	5.10956	3.59735	1.67154	4.96278	2.37706	6.64961	2.97494	5.04594	3.61191	5.45172	4.66285	4.20125	4.08801	4.38858	8.53932	3.19647	6.00616	1.34723	4.41059	4.97592	5.88064	8.36534	8.61783	0.714735	6.40699	9.71505	19.1754	9.25363	12.5063	4.62901	5.86315	8.66486
evm.model.chr20.119	MSTRG.7492	sp|Q9UBX8|B4GT6_HUMAN	Beta-1,4-galactosyltransferase 6	9331	B4GALT6	1.35581	4.16819	2.73121	5.03913	4.0945	4.36353	1.20581	2.48186	4.94893	3.22854	3.64834	2.27407	4.37343	2.12594	4.72609	6.62234	5.06108	6.27382	2.80313	5.26791	5.42523	14.1602	5.00389	5.22483	5.06206	2.60148	3.62865	2.96574	2.05842	6.24063	3.66923	4.6496	3.02874	10.8895	3.2795	1.50776
evm.model.chr3.263	MSTRG.10212	sp|Q9UBX3|DIC_HUMAN	Mitochondrial dicarboxylate carrier	1468	SLC25A10	1.15018	2.36249	1.19816	1.87043	1.72691	1.92674	1.14935	1.92888	0.87901	1.44804	1.56912	1.1823	1.35042	1.34949	1.17828	1.67774	1.02327	1.05279	2.74312	1.54182	1.73532	2.19526	2.01981	2.22826	1.13914	1.59418	1.6478	0.936465	1.5057	1.50033	2.57106	2.91883	1.43274	1.9024	1.94281	1.58222
evm.model.chr5.187	MSTRG.13017	sp|Q9UBX1|CATF_HUMAN	Cathepsin F	8722	CTSF	17.8023	9.52047	9.53981	19.7879	20.7286	9.53558	9.96764	10.3717	13.77	17.7989	18.0124	16.5267	9.30295	14.3607	20.1678	10.9364	15.7236	14.646	4.18651	13.5759	16.0521	6.26775	20.9467	19.1527	18.5207	9.5376	17.4672	12.8002	22.4487	23.0353	18.4166	5.2387	19.6808	7.03347	18.764	16.8145
evm.model.chr4.1087	MSTRG.12573	sp|Q9UBW8|CSN7A_HUMAN	COP9 signalosome complex subunit 7a	50813	COPS7A	4.09879	3.51424	3.74233	4.48483	4.74807	3.6037	3.6751	4.49237	3.65217	3.58408	4.57183	4.29295	3.73445	4.20331	4.35105	4.0982	3.6938	3.96267	4.34097	3.7176	5.04448	4.72468	5.05944	4.2385	3.53041	3.90924	4.27963	3.01836	4.56777	4.24631	4.62002	4.2059	4.91203	3.87456	4.98567	4.21282
evm.model.chr13.241	MSTRG.3074	sp|Q9UBW7|ZMYM2_HUMAN	Zinc finger MYM-type protein 2	7750	ZMYM2	4.48703	4.01103	4.1002	4.20076	3.62122	4.04415	3.33428	3.94002	3.3552	4.50094	3.78041	4.18838	3.99276	4.12157	4.01329	4.48901	3.73041	4.17938	4.75872	4.79854	4.76279	5.36666	3.87592	4.47788	4.10245	5.0631	4.32912	5.42405	4.26226	3.99849	4.89692	5.10248	4.31965	5.39342	4.39993	4.61973
evm.model.chr13.242	MSTRG.3075	sp|Q9UBW7|ZMYM2_HUMAN	Zinc finger MYM-type protein 2	7750	ZMYM2	57.5296	57.8388	60.949	58.1933	55.6083	57.569	45.8437	53.0212	48.2288	65.5123	55.1432	57.4226	51.1096	55.9386	54.9484	68.7919	54.2472	55.6181	68.6696	66.576	67.1952	81.4214	61.0216	62.1805	57.6677	67.9831	59.3925	84.5207	60.6421	60.8004	65.942	70.2464	68.7099	75.6808	65.8312	68.0244
evm.model.chr4.484	MSTRG.12066	sp|Q9UBW5|BIN2_HUMAN	Bridging integrator 2	51411	BIN2	1.39504	2.58287	1.969	2.96893	1.4576	4.27994	1.16932	2.07481	0.949182	1.61461	1.13672	1.12911	1.38701	2.76596	1.43435	9.74142	0.905063	1.23677	20.8722	1.90438	3.68985	23.4533	1.48107	2.76104	3.22372	6.73213	2.80786	3.07937	1.63126	3.24551	4.27573	17.7766	2.70254	13.9999	2.17383	2.04133
evm.model.chr2.1402	MSTRG.7186	sp|Q9UBV8|PEF1_HUMAN	Peflin	553115	PEF1	151.351	111.506	118.503	157.026	163.521	111.686	103.063	105.671	121.192	146.449	159.132	146.503	120.151	196.048	195.293	132.408	142.239	140.289	103.883	158.426	208.014	113.332	210.321	206.233	143.227	116.001	162.947	106.75	189.772	171.486	168.302	133.657	244.06	119.357	198.825	256.776
evm.model.chr9.673	MSTRG.16607	sp|Q9UBV7|B4GT7_HUMAN	Beta-1,4-galactosyltransferase 7	11285	B4GALT7	8.82586	10.0381	7.41637	10.2123	14.7718	9.50476	9.4691	13.6621	9.63034	10.7338	18.3127	11.962	9.63256	10.2724	8.92604	11.4713	13.0343	9.30165	10.7261	10.1738	10.1118	10.5065	16.3436	10.0197	8.04465	9.42313	8.83699	8.22515	16.7183	7.44273	8.1194	11.6771	9.08566	9.9818	14.5164	8.47194
evm.model.chr12.903	MSTRG.2851	sp|Q9UBV2|SE1L1_HUMAN	Protein sel-1 homolog 1	6400	SEL1L	88.3221	70.1874	60.6443	109.953	108.853	82.025	64.2559	74.0711	89.7691	109.32	95.0038	104.747	81.0342	92.7535	102.471	99.9712	88.7685	87.2621	84.8371	90.4927	95.9006	96.9122	103.037	111.145	81.1933	79.383	103.384	76.3978	104.902	109.671	88.1716	84.532	87.4699	77.3669	88.7637	96.7529
evm.model.chr7.145	MSTRG.15128	sp|Q9UBU7|DBF4A_HUMAN	Protein DBF4 homolog A	10926	DBF4	2.46816	5.40383	6.30434	3.7244	4.12086	6.95142	4.13427	5.98944	4.4339	4.29199	4.10638	4.08567	4.80157	5.03105	3.32443	7.64769	3.31359	3.00929	13.4271	3.80605	5.14022	7.33362	4.07145	4.19213	3.87401	5.66947	5.53931	5.13584	3.05073	4.19933	4.75173	14.3097	4.3415	8.66728	4.59981	4.80366
evm.model.chr2.138	MSTRG.6201	sp|Q9UBU6|FA8A1_HUMAN	Protein FAM8A1	51439	FAM8A1	4.46571	3.50172	3.68209	4.73073	5.37374	3.9727	3.31387	4.16958	5.18017	4.72336	5.14218	4.97066	4.6488	4.88489	4.80735	3.95046	4.39558	4.22274	2.34673	4.73146	5.522	2.86151	4.66233	4.03908	4.71088	3.88542	4.28462	4.21527	4.89683	5.10664	5.01598	2.92721	5.97483	3.81967	5.12456	5.4834
evm.model.chr8.80	MSTRG.15650	sp|Q9UBU2|DKK2_HUMAN	Dickkopf-related protein 2	27123	DKK2	25.0984	17.4989	13.6803	22.6408	33.262	21.2038	42.2261	19.9471	96.5745	46.3505	46.7109	77.1298	39.9381	18.1864	37.2419	21.4203	58.2648	57.1475	1.94886	11.7257	9.77652	9.62101	17.8856	11.9986	23.9752	3.41244	6.05131	16.1348	6.51717	16.6747	20.2042	6.21373	33.5916	26.2202	36.5085	27.0142
evm.model.chr12.49	MSTRG.2156	sp|Q9UBT6|POLK_HUMAN	DNA polymerase kappa	51426	POLK	0.649672	0.778847	1.12656	0.978418	0.821221	0.930979	0.867463	0.904065	1.13217	1.18453	0.765295	0.90117	0.904889	1.09988	1.02108	0.866654	0.830813	0.885386	1.16382	0.891708	1.1543	1.10166	0.81554	0.905533	1.05588	1.25738	0.899649	1.15934	0.837105	0.982331	0.964673	1.13781	1.08068	1.00053	1.0168	0.930823
evm.model.chr21.418	MSTRG.8071	sp|Q9UBT2|SAE2_HUMAN	SUMO-activating enzyme subunit 2	10054	UBA2	186.686	183.065	212.823	199.441	185.807	224.135	185.392	211.817	199.398	213.97	171.352	190.062	205.171	188.611	176.355	290.843	155.897	170.917	452.135	221.311	234.409	313.267	200.401	211.059	214.719	243.195	232.832	227.329	217.058	207.849	212.457	468.7	241.205	342.993	201.526	217.403
evm.model.chr5.923	MSTRG.13603	sp|Q9UBS9|SUCO_HUMAN	SUN domain-containing ossification factor	51430	SUCO	6.22888	6.24259	8.13729	7.10538	6.68297	7.79216	5.11843	5.92681	7.28114	7.17045	6.12628	5.74202	7.31228	9.46378	8.45496	10.3701	6.91733	6.29246	10.3014	9.17606	9.53577	10.7946	7.47571	9.02867	8.7438	9.6416	8.91284	10.7363	9.10571	7.45378	8.44409	10.756	9.46888	11.8485	8.19898	8.7331
evm.model.chr9.941	MSTRG.16833	sp|Q9UBS8|RNF14_HUMAN	E3 ubiquitin-protein ligase RNF14	9604	RNF14	19.5948	16.3509	19.6456	18.3638	19.8631	17.8195	17.5007	21.4536	16.7606	18.0671	21.132	16.933	15.8645	22.0498	21.8764	20.9655	18.2327	18.0628	17.9159	18.776	24.3785	27.7975	22.2872	19.1199	19.522	23.0086	22.1868	19.4919	24.0768	19.6766	21.2798	19.6882	21.2101	19.4792	17.4063	20.0893
evm.model.chr2.271	MSTRG.6310	sp|Q9UBS5|GABR1_HUMAN	Gamma-aminobutyric acid type B receptor subunit 1	2550	GABBR1	126.012	129.347	160.119	98.6008	101.731	115.3	156.642	154.481	88.9439	113.681	104.269	146.31	96.0391	87.5011	90.9283	97.4991	93.9931	123.306	82.9735	101.959	107.766	62.8947	100.657	111.532	114.685	143.637	103.049	136.322	130.045	132.378	119.486	76.2048	102.681	95.5662	106.596	121.858
evm.model.chr17.659	MSTRG.5271	sp|Q9UBR1|BUP1_HUMAN	Beta-ureidopropionase	51733	UPB1	0	0.560917	0.643482	0.741034	0.434179	0.599996	0	0.65267	0	0.630616	0	0.134658	0.214872	0.241804	0	3.16796	0.349862	0	2.01764	0	0	1.06842	0	0	0.780468	0.347078	0	0.630791	0	0	102.076	2.51704	0.534944	4.20831	0.333386	0.160898
evm.model.chr3.1631	MSTRG.11355	sp|Q9UBQ7|GRHPR_HUMAN	Glyoxylate reductase/hydroxypyruvate reductase	9380	GRHPR	53.5246	37.8206	34.4771	45.3397	52.8453	39.4555	39.3668	48.9853	37.4622	46.1573	53.533	47.3185	33.9386	53.0913	50.1933	42.8741	42.0252	43.8033	40.387	54.1451	55.4379	37.801	65.4045	53.4778	62.822	50.6742	49.7406	39.0207	86.0925	68.2784	68.758	50.3948	65.8778	44.8588	63.2034	57.4016
evm.model.chr20.4	MSTRG.7417	sp|Q9UBQ7|GRHPR_HUMAN	Glyoxylate reductase/hydroxypyruvate reductase	9380	GRHPR	19.2381	12.6624	17.1384	8.25835	14.9796	12.9499	10.2062	5.67365	17.9954	7.58276	11.5706	6.07249	16.3173	8.9943	12.9049	7.33409	21.4993	30.7123	7.28457	16.9943	17.9785	6.68692	18.2641	12.4528	45.4163	19.4306	26.3717	22.5442	29.8554	40.8426	12.1613	5.72534	12.636	5.26673	12.7567	10.698
evm.model.chr11.84	MSTRG.1792	sp|Q9UBP5|HEY2_HUMAN	Hairy/enhancer-of-split related with YRPW motif protein 2	23493	HEY2	4.37924	5.21262	8.70777	4.13403	7.01916	6.91969	9.91154	4.48742	2.36363	3.40114	3.06684	3.76519	8.83056	6.13332	7.86971	5.61261	7.47282	6.87863	4.30544	12.0478	7.96382	5.02579	12.1622	7.14428	15.0168	7.10973	6.45364	7.41667	11.3004	3.99163	7.89689	7.13141	8.86888	18.9513	7.34166	7.51845
evm.model.chrX.431	MSTRG.17331	sp|Q9UBN7|HDAC6_HUMAN	Histone deacetylase 6	10013	HDAC6	12.864	14.3298	15.4364	11.6182	11.1195	14.533	14.1324	14.7194	12.4244	11.8374	11.9875	12.7581	12.4012	14.057	14.158	12.1564	11.5877	15.1693	13.7693	18.3269	16.8515	15.0063	13.5968	15.5452	14.1109	15.9895	14.2441	14.2436	15.3923	14.7932	19.7769	15.2706	16.3888	13.9715	13.233	17.2173
evm.model.unplace43.1	MSTRG.17860	sp|Q9UBN6|TR10D_HUMAN	Tumor necrosis factor receptor superfamily member 10D	8793	TNFRSF10D	221.055	43.2684	598.213	31.5402	60.2455	50.7435	97.324	46.678	52.7883	32.0791	55.0178	47.439	88.8849	95.5195	103.838	28.6282	62.899	67.366	38.7504	68.8363	138.243	21.814	73.2322	71.2877	133.461	67.1407	92.8094	32.7763	87.751	91.8183	121.752	43.9124	121.365	21.247	75.9266	103.022
evm.model.chr17.209	evm.TU.chr17.209	sp|Q9UBL9|P2RX2_HUMAN	P2X purinoceptor 2	22953	P2RX2	0.0349107	0.010858	0.0107566	0	0.00887503	0	0	0	0.00384182	0	0.00251597	0	0	0	0	0.0245571	0	0.00701346	0.0178489	0	0	0.00626479	0	0	0	0.00713339	0	0	0	0	0.0467362	0.0148244	0.00468749	0.016735	0.00687963	0
evm.model.chr1.89	MSTRG.71	sp|Q9UBL3|ASH2L_HUMAN	Set1/Ash2 histone methyltransferase complex subunit ASH2	9070	ASH2L	74.2405	87.6842	65.5539	100.526	85.5078	69.3789	76.4422	90.1318	68.8208	92.965	90.0348	88.9725	73.2195	82.3209	73.1333	103.761	60.6368	72.4657	124.307	72.3411	88.6	140.686	87.4245	79.9808	86.8464	85.3623	66.4952	84.9286	73.6269	88.7569	96.0581	123.481	80.8049	108.471	82.5392	82.7209
evm.model.chr22.66	MSTRG.8540	sp|Q9UBL0|ARP21_HUMAN	cAMP-regulated phosphoprotein 21	10777	ARPP21	0.0991166	0	0	0.0358818	0	0.00594296	0.00678883	0	0.00746358	0	0	0	0	0	0	0.0874716	0	0	0.115823	0	0	0.462237	0	0	0	0	0	0	0	0.00630915	0	0.163886	0.0101029	0.181079	0	0
evm.model.chr4.590	MSTRG.12152	sp|Q9UBJ2|ABCD2_HUMAN	ATP-binding cassette sub-family D member 2	225	ABCD2	63.1957	13.9529	46.4308	36.4183	70.9792	19.936	22.3345	28.9619	36.4967	43.0227	53.4369	72.9723	14.188	97.4483	107.808	23.2495	41.9187	43.9824	2.60283	39.0704	102.271	5.41745	69.3995	82.8996	66.1683	38.4342	74.7572	5.44789	165.655	145.257	47.9678	21.6978	98.6165	2.41265	120.543	107.944
evm.model.chr11.332	MSTRG.1978	sp|Q9UBI9|HDC_HUMAN	Headcase protein homolog	51696	HECA	31.1448	32.3704	30.5329	39.5216	34.1595	32.3903	27.4363	32.6592	27.468	35.9617	34.2274	29.1327	27.867	31.5583	30.9762	61.8359	35.3446	30.2309	86.3646	29.3695	28.6416	105.936	29.9105	28.6807	23.306	36.7109	20.7842	40.4429	27.3153	22.3056	23.2054	92.4465	25.7797	77.9693	30.4411	30.43
evm.model.chr19.315	MSTRG.5836	sp|Q9UBI4|STML1_HUMAN	Stomatin-like protein 1	9399	STOML1	244.701	189.675	123.726	161.303	158.952	163.623	277.194	224.601	172.243	113.334	179.517	260.383	192.406	119.965	108.29	214.005	112.809	164.311	336.916	130.87	123.294	296.691	132.074	162.962	160.534	182.935	111.848	89.0666	101.325	138.785	188.829	341.487	92.6841	244.377	107.846	160.752
evm.model.chr5.1308	MSTRG.13907	sp|Q9UBH6|XPR1_HUMAN	Xenotropic and polytropic retrovirus receptor 1	9213	XPR1	10.6385	14.101	21.7374	15.5529	16.7532	13.4048	10.5067	17.298	10.954	15.2737	12.6485	11.3259	11.8232	13.1959	12.5994	15.6597	11.4627	10.9632	14.0864	11.0773	16.4986	14.1578	11.0863	16.5346	12.5994	11.9315	10.8679	16.9612	13.0826	14.8196	19.0244	12.2886	18.2177	12.695	18.7916	22.4644
evm.model.chr10.389	evm.TU.chr10.389	sp|Q9UBH0|I36RA_HUMAN	Interleukin-36 receptor antagonist protein	26525	IL36RN	0	0	0	0	0	0	0	0	0	0	0	0	0	0	0	0	0	0	0	0	0	0	0	0	0	0	0	0	0	0	0	0	0	0.0487975	0	0
evm.model.chr6.265	evm.TU.chr6.265	sp|Q9UBG3|CRNN_HUMAN	Cornulin	49860	CRNN	0	0	0	0	0	0	0	0	0	0	0	0	0	0	0	0	0	0	0	0	0	0	0	0	0	0	0	0	0	0	0	0	0	0	0	0
evm.model.chr3.372	MSTRG.10306	sp|Q9UBG0|MRC2_HUMAN	C-type mannose receptor 2	9902	MRC2	155.419	337.948	60.1778	292.491	279.612	205.123	271.68	204.361	370.909	277.763	296.921	296.776	324.45	108.67	221.532	203.267	477.518	399.777	85.9194	312.026	83.5236	88.9159	202.141	132.314	167.492	95.6094	100.043	215.308	43.4513	102.837	52.3967	49.5427	71.6526	144.801	148.504	80.5107
evm.model.chr3.1141	MSTRG.10962	sp|Q9UBE8|NLK_HUMAN	Serine/threonine-protein kinase NLK	51701	NLK	23.3518	23.7801	36.192	22.839	22.3906	29.0523	22.5083	26.5423	18.6762	25.6159	21.5749	19.9267	24.5841	31.3247	22.7007	31.288	18.7176	21.3252	50.9011	26.5523	39.5292	39.4916	27.644	30.512	24.1895	29.8072	28.8382	23.9845	28.5755	24.1718	36.6856	51.6669	32.7561	33.0897	30.7539	34.5069
evm.model.chr15.418	MSTRG.3975	sp|Q9UBC3|DNM3B_HUMAN	DNA (cytosine-5)-methyltransferase 3B	1789	DNMT3B	3.76137	3.90934	3.76522	2.89253	4.17561	3.3797	3.51182	4.55633	2.59637	3.67932	4.50662	3.29216	2.9065	3.60854	4.17884	4.83781	3.30029	4.58789	6.38143	2.7353	5.14838	8.50415	4.81765	4.45851	3.12057	5.11735	2.63324	3.4572	4.57822	4.50518	4.81434	7.78741	4.49596	7.20678	5.03981	6.49692
evm.model.chr20.327	MSTRG.7646	sp|Q9UBB5|MBD2_HUMAN	Methyl-CpG-binding domain protein 2	8932	MBD2	78.3759	60.273	80.9263	79.078	73.9498	76.3449	64.409	69.2797	72.4285	78.1169	79.538	72.2378	77.4278	75.4286	71.5512	117.873	66.0802	60.3507	202.913	55.9864	71.6826	174.92	66.8627	59.48	76.4054	81.7141	62.8362	76.5038	62.0366	75.6097	70.8931	196.904	72.0997	134.92	75.4818	66.6893
evm.model.chr24.166	evm.TU.chr24.166	sp|Q9U943|APLP_LOCMI	Apolipophorins	-	-	0.432575	0.939007	0.754436	0.833256	0.584132	0.392847	0.300027	0.767648	0.380708	0.578691	0.292321	0.384904	0	0.212462	0.126363	0.59279	0.198217	0.203329	0.392274	0.272677	0.482153	0.788431	0.398295	0.378913	0	0.250817	0.603718	0.551705	0.268761	0.19347	0.504086	0.693743	0.301494	0.534611	0.302884	0.460798
evm.model.chr2.359	MSTRG.6387	sp|Q9TVC8|HB21_BOVIN	BoLa class II histocompatibility antigen, DQB*0101 beta chain	-	BoLA-DQB	90.8768	34.1276	22.8426	46.0543	25.0678	56.1488	83.964	24.6446	23.4227	35.7486	23.9512	11.0263	91.0559	34.5078	18.2406	110.711	22.3788	10.8102	540.637	36.1801	38.8327	78.557	21.9969	12.8189	143.952	79.9894	29.0579	73.2737	28.1582	18.3578	156.057	97.2151	30.3154	101.501	23.4974	13.446
evm.model.chr2.360	MSTRG.6388	sp|Q9TVC8|HB21_BOVIN	BoLa class II histocompatibility antigen, DQB*0101 beta chain	-	BoLA-DQB	281.396	207.558	114.784	259.527	134.402	306.417	260.352	130.481	127.308	179.532	107.575	139.467	251.258	192.012	113.457	658.162	116.371	132.444	1211.78	192.114	202.732	463.723	121.325	149.914	412.493	425.797	181.83	401.248	124.892	188.851	420.117	531.357	160.344	612.328	124.8	164.908
evm.model.chr3.849	MSTRG.10704	sp|Q9TV62|MYH4_PIG	Myosin-4	100144306	MYH4	43.2264	0	0	0	0	0	0	0	0	0	0	0	0	0	0	0.401195	0	0	0.371057	0.121638	0.407931	0.291425	0	0.0486994	0	0.218792	0	0	0	0	0	0	0	0.38103	0	0
evm.model.chr3.1462	MSTRG.11208	sp|Q9TUM6|PLIN2_BOVIN	Perilipin-2	280981	PLIN2	28.1402	93.9803	30.2464	69.5085	68.5631	73.0728	16.8116	43.3047	22.7066	46.3429	49.9968	44.9412	24.3957	30.9697	30.0401	27.0595	28.3631	29.424	19.2723	26.6174	30.2933	19.2293	38.8515	75.3706	27.9303	27.0179	102.786	30.5835	46.7706	48.0281	49.5861	21.0002	27.9471	15.9789	68.3602	44.5769
evm.model.chr3.504	MSTRG.10419	sp|Q9TUM3|STA5B_BOVIN	Signal transducer and activator of transcription 5B	282376	STAT5B	15.0662	11.9525	12.5441	14.5362	14.8247	13.5248	13.3827	13.8342	12.614	13.3098	14.5086	15.7263	13.4313	14.766	13.3981	15.3283	12.1448	13.7101	17.1963	14.5309	16.8849	20.9661	16.9942	15.1527	15.661	15.5313	14.4862	12.0786	17.0245	17.8141	14.6652	16.5804	15.6017	15.4635	16.0058	15.7741
evm.model.chrX.59	MSTRG.17074	sp|Q9TUI9|APEL_BOVIN	Apelin	282143	APLN	0.285885	0.658625	0.632345	0.425272	0.402728	0.669081	0.728278	0.781449	0.5718	0.667355	0.487967	0.721272	1.1154	0.715093	0.246508	0.370914	0.302651	0.376372	0.387681	0.471394	0.393432	0.226253	0.509459	0.417903	0.275935	0.49367	0.390599	0.367085	0.294002	0.344332	0.28785	0.22833	0.194806	0.152281	0.500489	0.197414
evm.model.chr6.877	MSTRG.14720	sp|Q9TUI8|FAAH1_PIG	Fatty-acid amide hydrolase 1	396949	FAAH	0.140319	0.150671	0.322459	0.156585	0.188841	0.257053	0.624019	0.280749	0	0.119582	0	0	0.324872	0.758435	0.240012	0.425915	0.216031	0.32584	0	1.17499	0.697972	0.321838	0.533841	0.744545	0.855538	47.2621	1.50466	12.9454	0.862508	0.719863	0.239557	0.688133	0.350555	0	0	0.709884
evm.model.chr16.105	MSTRG.4235	sp|Q9TU73|IL18_BOVIN	Interleukin-18	281249	IL18	4.54005	10.9271	3.32959	5.1804	3.92268	9.12135	17.151	6.75771	21.2243	13.4159	7.90409	13.0525	16.6267	3.83083	6.98991	7.70706	9.06881	11.8823	25.5621	9.79588	5.67701	16.0958	4.75964	5.73366	6.0219	11.194	10.168	11.9904	1.32314	5.2436	3.01447	12.5528	3.72671	7.39259	6.71396	2.00546
evm.model.chr15.447	MSTRG.4003	sp|Q9TU47|IF6_BOVIN	Eukaryotic translation initiation factor 6	286811	EIF6	19.793	21.0311	19.3955	23.3285	21.552	23.0116	19.3305	21.0841	20.1563	23.2848	23.2681	19.7324	20.3286	20.3768	22.319	23.9415	19.5752	20.5106	20.7013	23.3521	20.9101	20.8578	20.8905	20.2569	17.7996	22.9061	18.9757	23.902	18.6617	16.23	22.1451	21.9937	20.0877	22.8607	19.6918	19.1483
evm.model.chr4.950	MSTRG.12461	sp|Q9TU03|GDIR2_BOVIN	Rho GDP-dissociation inhibitor 2	327676	ARHGDIB	1.40711	2.46298	1.35908	2.85472	1.93228	3.64916	1.80968	2.53487	1.51936	2.47517	1.83013	1.96508	1.34397	1.7182	1.5723	7.07159	1.13312	1.14992	12.5151	0.9752	2.39395	15.6474	1.20495	1.54758	1.79913	3.82364	1.40637	1.79279	1.12887	1.93515	1.54259	12.6654	1.59328	8.34768	1.69861	1.04383
evm.model.chr2.1443	MSTRG.7222	sp|Q9TTY5|PTAFR_BOVIN	Platelet-activating factor receptor	518283	PTAFR	7.50854	26.0839	3.70412	20.3349	13.1215	23.3979	4.24993	17.2855	9.89763	13.6746	5.65595	14.6329	7.36027	9.74398	5.00505	35.2891	3.7382	8.10533	79.4334	3.23393	6.99617	37.085	7.04617	13.6762	10.5028	23.3596	19.6831	8.73692	6.38762	12.5204	27.5131	47.9879	5.98556	37.1567	15.4054	6.89625
evm.model.chrX.576	evm.TU.chrX.576	sp|Q9TTY4|MAGBA_CANLF	Melanoma-associated antigen B10	403710	MAGEB10	0	0	0	0	0	0	0	0	0	0	0	0	0	0	0	0	0	0	0	0	0	0	0	0	0	0	0	0	0	0	0	0	0	0	0	0
evm.model.chrX.577	evm.TU.chrX.577	sp|Q9TTY4|MAGBA_CANLF	Melanoma-associated antigen B10	403710	MAGEB10	0	0	0	0	0	0	0	0	0	0	0	0	0	0	0	0	0	0	0	0	0	0	0	0	0	0	0	0	0	0	0	0	0	0	0	0
evm.model.chr9.1211	MSTRG.17032	sp|Q9TTY2|FER_CANLF	Tyrosine-protein kinase Fer	403754	FER	13.8439	15.4423	14.7103	16.3626	13.2474	13.5303	16.9089	14.1823	20.7336	17.5215	15.8751	17.7802	16.8051	20.045	18.651	12.9004	15.2168	17.7184	8.64468	18.4938	16.4437	11.5186	17.3071	16.0237	16.9925	15.7244	16.5479	18.0864	15.5604	18.1884	13.5015	10.2948	16.3284	10.975	16.0955	17.1903
evm.model.chrX.453	MSTRG.17347	sp|Q9TTU3|CLCN5_RABIT	H(+)/Cl(-) exchange transporter 5	100008741	CLCN5	17.5129	20.7412	16.1132	27.8465	25.8503	21.8387	15.8418	21.3486	28.8593	23.546	26.3348	22.2324	24.3584	17.9899	24.456	29.0485	26.0031	24.0718	19.1118	28.9113	24.173	20.2822	24.1649	24.0856	20.2474	21.8208	27.1495	23.4554	21.5746	26.4385	43.4785	15.6566	22.3267	18.7252	21.8608	18.0972
evm.model.chr3.1178	evm.TU.chr3.1178	sp|Q9TTS6|CCL11_BOVIN	Eotaxin	404072	CCL11	0	0	0	0	0	0	0	0	0	0.0214899	0	0	0	0	0	0	0	0	0	0	0	0	0	0	0.0412656	0	0	0	0.0681744	0	0	0	0	0	0	0
evm.model.chr19.52	MSTRG.5638	sp|Q9TTR7|COT2_BOVIN	COUP transcription factor 2	281945	NR2F2	6.41955	3.61088	7.50815	3.89351	3.85942	5.02357	9.77684	10.3913	3.72994	6.34223	5.15297	6.84786	10.289	3.71502	4.25689	3.897	5.95036	6.51781	3.38705	4.14501	5.73581	5.15252	7.04733	4.81995	9.95214	5.17813	5.29816	7.74296	5.95978	7.19115	6.31437	2.01612	4.56699	10.726	5.36009	3.95855
evm.model.chr15.249	MSTRG.3833	sp|Q9TTM9|ADA1D_PIG	Alpha-1D adrenergic receptor	552898	ADRA1D	4.04255	3.28771	1.90097	2.4789	1.79229	3.15836	15.5594	6.56618	2.01789	9.58203	1.48872	5.9992	3.44393	3.91618	3.04361	4.1579	1.33355	3.43564	1.97991	0.654736	2.51236	1.90356	3.66018	2.15243	2.14813	0.629572	1.70136	0.69854	1.44553	1.56991	3.22751	1.83511	1.75222	2.50847	2.52398	3.48085
evm.model.chr19.441	evm.TU.chr19.441	sp|Q9TTK8|KCRU_BOVIN	Creatine kinase U-type, mitochondrial	281692	CKMT1	0	0	0.026181	0.0404605	0.0617022	0.0724828	0	0.0172134	0.0252612	0	0	0	0	0.0222175	0	0	0	0.0593337	0.592339	0.0236877	0	0.191553	0	0	0.175511	3.56145	0.261892	1.6902	0	0.143744	0.144128	0.327135	0.0234565	0.0666365	0	0
evm.model.chr3.475	MSTRG.10391	sp|Q9TTK6|AOC3_BOVIN	Membrane primary amine oxidase	281002	AOC3	1.15984	1.02146	2.17391	0.970674	1.06874	0.962277	1.7368	2.03976	0.721523	1.29366	0.974051	1.08105	1.30498	1.13469	1.35762	0.758895	0.859461	1.23943	0.0993368	0.879596	1.47787	0.266734	1.32847	1.15738	0.788648	0.579918	0.700844	0.922191	1.07992	0.791909	1.55241	0.23249	1.34006	0.407054	1.23782	1.49978
evm.model.chr3.476	MSTRG.10392	sp|Q9TTK6|AOC3_BOVIN	Membrane primary amine oxidase	281002	AOC3	1.73574	1.14951	2.27573	1.12163	1.34583	0.913659	1.57561	2.13466	0.880259	1.74388	1.66868	1.40872	1.54371	1.31434	1.30423	1.10124	1.39287	1.44653	0.149771	0.846849	1.68651	0.390788	2.02074	1.50026	0.697664	0.734452	0.849568	1.26865	1.38748	1.05969	1.59211	0.35376	1.18977	0.537278	1.88973	2.1796
evm.model.chr3.478	MSTRG.10394	sp|Q9TTK6|AOC3_BOVIN	Membrane primary amine oxidase	281002	AOC3	566.574	165.099	468.97	424.774	583.021	197.639	289.676	336.022	265.916	456.391	558.03	553.82	276.269	412.933	552.916	249.546	401.064	457.43	25.9116	216.097	478.353	100.529	671.658	483.635	210.512	154.376	252.307	306.668	439.814	325.605	330.544	75.0118	447.333	94.5659	518.211	470.369
evm.model.chr4.258	MSTRG.11897	sp|Q9TTK4|LYST_BOVIN	Lysosomal-trafficking regulator	281072	LYST	554.74	413.595	412.538	459.601	473.7	396.972	229.134	397.861	329.774	478.906	431.476	410.151	437.384	529.578	594.916	547.319	432.546	549	304.567	683.32	502.302	562.297	438.039	527.202	573.734	360.568	510.651	545.798	432.18	527.673	555.715	347.107	625.402	375.324	475.787	700.32
evm.model.chr14.224	MSTRG.3363	sp|Q9TTJ6|RGN_RABIT	Regucalcin	100008619	RGN	3.78599	3.94233	3.86092	1.29692	1.43201	3.41997	4.90995	6.55132	5.97437	0.802299	1.74958	1.31227	2.95812	4.2472	5.06533	1.0449	1.33399	1.06056	2.37632	5.00288	5.57146	0.883632	1.89824	0.980714	3.14179	4.25159	3.25563	0.552996	1.38588	1.52125	3.37028	2.14556	4.18844	0.442222	0.952615	1.111
evm.model.chr12.178	evm.TU.chr12.178	sp|Q9TTF0|NR2E3_BOVIN	Photoreceptor-specific nuclear receptor	-	NR2E3	0.145457	0	0	0	0	0	0.0879928	0	0	0	0.16332	0	0	0	0	0	0.339886	0	0	0	0	0	0	0	0	0	0	0	0	0	0	0	0	0	0	0
evm.model.unplace1016.5	evm.TU.unplace1016.5	sp|Q9TTE1|SPA31_BOVIN	Serpin A3-1	286804	SERPINA3-1	0	0	0	0	0	0	0	0	0	0	0	0	0	0	0	0	0	0.334538	0	0	0	0	0	0	0.256223	0	0	0	0	0.41656	0	0	0	0	0	0
evm.model.chr8.340	MSTRG.15851	sp|Q9TTC5|BTC_BOVIN	Probetacellulin	-	BTC	27.6914	5.98105	13.0327	17.0536	21.0294	14.1709	14.2705	11.0127	9.33184	16.055	16.237	23.1674	10.6262	55.4743	41.2627	15.7463	14.3116	31.0925	6.22839	75.9773	61.947	4.93614	40.4093	111.355	57.0589	25.1779	68.73	3.06214	63.9776	59.8354	79.0491	25.9255	61.0778	6.61106	40.3184	102.48
evm.model.chr2.1204	MSTRG.7036	sp|Q9TTA5|SMAL1_BOVIN	SWI/SNF-related matrix-associated actin-dependent regulator of chromatin subfamily A-like protein 1	338072	SMARCAL1	98.8869	95.5665	95.889	98.2121	100.667	86.9021	98.4542	106.935	85.5987	89.8609	97.7571	105.985	95.7492	85.2635	93.7589	118.321	94.1408	98.3727	144.588	102.24	107.792	147.611	105.272	98.6172	98.9829	110.17	99.7624	98.5182	101.854	112.726	110.628	146.057	102.207	132.909	105.07	96.1441
evm.model.chr23.304	MSTRG.9339	sp|Q9TT96|ADRB1_BOVIN	Beta-1 adrenergic receptor	281604	ADRB1	1.09932	3.86169	7.32434	2.39102	2.67984	6.63786	2.04392	1.62896	0.0920869	2.07275	1.01424	0.221072	0.982289	8.28057	4.80023	7.54159	1.92	7.0201	1.9707	8.82294	11.8832	5.60651	10.2185	14.2833	6.3699	5.80918	8.32675	6.80888	13.4281	7.71497	5.48837	2.86199	8.68977	1.89874	10.8805	8.77211
evm.model.chr23.157	MSTRG.9224	sp|Q9TT94|ACOD_BOVIN	Acyl-CoA desaturase	280924	SCD	1004.48	737.562	984.324	2026.66	2507.12	1102.89	1235.47	934.557	4971.55	1451.66	1735.71	7794.86	537.212	1218.84	1678.32	693.788	616.123	488.77	252.17	571.906	3154.35	109.044	1669.95	1534.5	886.302	738.839	4573.39	138.32	1843.06	1412.71	1801.98	299.618	2871.54	150.224	1368.52	766.332
evm.model.chr6.52	MSTRG.14080	sp|Q9TT93|ATS4_BOVIN	A disintegrin and metalloproteinase with thrombospondin motifs 4	286806	ADAMTS4	32.5105	59.417	199.251	21.1282	10.4085	99.2052	20.3845	30.7613	3.15036	31.9224	6.48866	1.47238	31.9295	52.8374	27.1114	52.5456	38.033	37.0506	5.60915	116.886	67.6517	27.5011	38.9567	107.053	44.0067	56.6842	94.1052	111.899	43.5153	28.1203	56.0383	20.2689	72.5142	24.5512	37.8765	66.1574
evm.model.chr2.1156	MSTRG.7000	sp|Q9TT90|ANDR_CANLF	Androgen receptor	403588	AR	91.4166	102.07	54.3599	112.531	128.713	82.3014	87.5735	119.468	227.491	130.869	150.588	167.227	68.0012	90.4349	167.492	51.8916	156.079	115.479	17.7534	159.565	160.3	40.2655	122.95	112.081	181.921	120.202	191.485	55.8332	204.665	239.085	58.2086	22.5961	116.568	49.397	104.91	82.1525
evm.model.chr3.644	MSTRG.10532	sp|Q9TT89|HXB7_BOVIN	Homeobox protein Hox-B7	281820	HOXB7	4.76417	4.57162	6.58765	4.89195	3.86465	4.08903	6.39776	6.44862	11.5944	5.30799	9.70545	9.31085	4.91426	2.69319	6.28584	4.04234	4.94003	6.01647	1.25967	3.25507	4.79537	1.63364	8.16229	5.74757	0.565307	0.85688	0.720029	0.246217	0.556525	1.44965	5.47566	2.048	5.08214	3.75814	7.01321	6.08772
evm.model.chrX.267	evm.TU.chrX.267	sp|Q9TT36|THBG_BOVIN	Thyroxine-binding globulin	282518	SERPINA7	0	0	0	0	0	0	0	0.0244377	0	0	0	0	0	0	0	0	0	0	0	0	0	0	0	0	0	0	0	0	0	0	0	0	0	0	0	0
evm.model.chr10.666	MSTRG.1340	sp|Q9TT17|KCNS3_RABIT	Potassium voltage-gated channel subfamily S member 3	100009354	KCNS3	2.11404	0	3.7262	1.72404	6.43625	1.76905	3.2427	0.430238	0.618298	0.536641	3.43109	0.579833	1.31449	2.12709	1.99094	2.32638	6.24863	7.12012	2.84553	0.42322	2.44504	4.30994	7.98574	4.36128	9.37179	8.19139	4.12419	5.28933	14.1371	20.7613	4.19342	6.11512	6.7384	10.574	7.92525	9.20876
evm.model.chr5.533	evm.TU.chr5.533	sp|Q9TSX5|LDHC_PIG	L-lactate dehydrogenase C chain	100502559	LDHC	0.238047	0	0.343323	0.415243	0	0.0856131	0	0.477083	0.235954	0.156218	0.143778	0.240462	0.26706	0.223961	0.544294	0.884771	0.273575	0	0.253859	0.21282	0.909232	0.243171	0.218213	0.128461	0	0.223713	0.617617	0.894469	0.557643	0.099097	0	0.410816	0.563223	0.350619	0.229092	0
evm.model.chr2.282	evm.TU.chr2.282	sp|Q9TSW0|TRI15_PIG	Tripartite motif-containing protein 15	100144461	TRIM15	0	0	0	0	0	0	0	0	0	0	0	0	0	0	0	0	0	0	0.895621	0	0	0	0.010449	0	0	0.649255	0	0	0	0	0	2.12201	0	0	0	0
evm.model.unplace1183.2	MSTRG.17565	sp|Q9TSN8|HBA2_BUBBU	Hemoglobin subunit alpha-2	102398760	-	0.404894	0.0356108	0.195174	0.405024	0.142374	0.133643	0.104086	0.114829	0.135665	0.231708	0.278951	0.147556	0.29005	0.093181	0.0876672	0.412127	0.390882	0.15255	0.18619	0.111903	0.112214	0.086621	0.15787	0.0671475	0.174027	0.3715	0.140423	0.20821	0.213869	0.153434	0.282217	0.0612729	0.157775	0.080121	0.0883877	0.0463202
evm.model.chr4.1151	MSTRG.12625	sp|Q9TRY0|FKBP4_BOVIN	Peptidyl-prolyl cis-trans isomerase FKBP4	508535	FKBP4	16.5684	13.2246	17.794	12.0746	12.0316	18.2481	15.4766	14.9969	14.3389	13.692	13.394	8.86003	18.538	20.3712	18.611	15.2447	14.879	15.8318	25.292	25.6258	26.7361	24.3855	19.3447	19.4157	22.9119	29.0822	25.1358	23.7498	21.1396	17.5027	33.2681	33.9251	30.8443	26.9859	21.3893	23.7787
evm.model.chr7.649	MSTRG.15528	sp|Q9TRC7|AOC1_PIG	Amiloride-sensitive amine oxidase [copper-containing]	100517436	AOC1	2.15065	4.36306	0.97472	12.82	8.61332	4.70935	0.777138	3.02262	4.70506	10.2431	14.1394	9.37667	9.62075	5.24545	4.22105	11.5331	12.4556	10.6422	4.43335	8.4802	1.33564	5.60725	8.58355	2.9674	2.43438	4.18743	4.57082	7.7239	0.683664	2.61682	6.78856	2.61435	0.619217	1.1824	4.51502	1.40374
evm.model.chr17.541	MSTRG.5168	sp|Q9TR36|PIPNB_BOVIN	Phosphatidylinositol transfer protein beta isoform	613773	PITPNB	21.1087	28.9126	32.5082	23.4207	21.4539	35.2247	25.5144	23.951	23.5381	29.5972	20.1351	21.3083	21.8214	26.3542	24.291	31.5614	24.8546	24.6362	32.1067	31.0242	27.8063	38.2142	23.9089	28.8409	29.0723	37.3447	28.1024	39.4841	26.9621	32.9063	25.6491	36.9218	27.7539	35.5379	25.4443	29.6606
evm.model.chr3.822	MSTRG.10683	sp|Q9TQZ3|PMP22_BOVIN	Peripheral myelin protein 22	534497	PMP22	3.50434	3.33795	2.23875	4.07708	4.35354	3.10735	4.43129	1.98478	4.1827	4.42504	4.35375	3.63187	4.62035	1.90423	3.21782	2.30425	6.836	4.26451	0.666343	2.60454	1.46586	0.902711	2.96871	2.83265	2.72299	1.63254	2.97091	3.15918	4.13653	2.1509	1.5418	0.645198	1.73475	1.67915	2.78466	2.55247
evm.model.chr16.438	MSTRG.4485	sp|Q9R283|TRPC2_RAT	Short transient receptor potential channel 2	102549471	Trpc2	1.07431	1.26827	1.29872	1.09481	1.48592	1.25073	1.76815	1.49895	1.0996	1.08956	1.25915	1.21269	1.21356	1.03924	1.11249	1.34331	1.07673	1.62639	1.915	1.16205	1.49811	2.0695	1.3586	1.11173	1.53856	1.71315	1.09834	1.23875	1.60266	1.73556	1.43046	1.79319	1.35884	1.68381	1.38472	1.58257
evm.model.chr16.637	MSTRG.4656	sp|Q9R237|JIP1_RAT	C-Jun-amino-terminal kinase-interacting protein 1	116457	Mapk8ip1	188.506	94.7146	91.7057	177.963	155.359	67.2123	104.704	104.323	85.6728	121.489	161.456	129.806	77.0053	101.562	138.796	102.628	153.763	102.44	34.5683	102.203	116.487	60.0788	131.345	106.346	131.09	79.8429	107.104	134.026	148.006	129.203	83.7512	47.5628	99.0772	57.5679	114.496	92.3799
evm.model.chr24.412	MSTRG.9852	sp|Q9R216|FZD9_MOUSE	Frizzled-9	14371	Fzd9	0.515289	0.375658	0.351565	0.160647	0.914735	0.712232	0.655158	0.747475	0.280249	0.596674	0.682565	0.351789	0.408725	0.307228	0.474816	0.240824	0.428423	0.297605	0.0762457	0.500292	0.383928	0.132692	0.756294	0.415101	0.466352	0.139201	0.447195	1.00502	0.715728	0.298881	0.588299	0.22935	0.398999	0.08906	0.42765	0.390493
evm.model.chr3.1044	MSTRG.10872	sp|Q9R1Y5|HIC1_MOUSE	Hypermethylated in cancer 1 protein	15248	Hic1	6.6898	6.99652	5.75198	7.71316	7.79187	5.59209	5.01012	6.83644	3.21073	5.76673	7.53419	5.34956	6.73974	3.4228	4.13267	8.03193	8.26896	6.76892	2.70422	6.42306	4.67304	4.69132	8.43585	4.53424	4.791	4.48448	3.78612	11.3153	4.65423	3.47268	2.48026	2.66908	5.23468	4.62954	5.49321	3.35979
evm.model.chr3.425	MSTRG.10349	sp|Q9R1V4|ADA11_MOUSE	Disintegrin and metalloproteinase domain-containing protein 11	11488	Adam11	11.6964	5.05919	8.96855	6.99196	8.68793	6.42813	7.51282	11.0377	5.3898	3.93871	7.10411	3.44785	6.73526	13.7406	21.4257	5.52004	6.79001	7.2161	0.812053	14.4624	33.0965	2.01875	13.1081	12.1649	18.592	11.0396	12.4648	0.956478	15.2547	11.9374	8.95366	4.89875	26.7209	1.04816	12.0718	11.4913
evm.model.chr3.287	MSTRG.10230	sp|Q9R1U9|RFNG_RAT	Beta-1,3-N-acetylglucosaminyltransferase radical fringe	60433	Rfng	17.4503	12.2669	10.2006	16.8162	19.1523	12.6166	14.1146	13.1429	17.2826	15.8614	20.0407	17.2387	11.61	16.6025	18.9123	11.5885	17.309	17.4041	6.2541	13.0045	14.2428	8.2379	21.4832	16.0568	14.8493	11.3936	17.8703	10.264	21.2251	21.3926	13.4189	7.87815	16.5562	9.73396	18.9901	16.0432
evm.model.chr9.490	MSTRG.16459	sp|Q9R1K5|FZR1_MOUSE	Fizzy-related protein homolog	56371	Fzr1	32.5232	45.5045	42.5204	36.396	40.7219	41.2115	38.0928	44.9084	31.5727	37.7899	41.9958	34.9058	37.2029	34.7142	39.0996	46.1185	31.2041	37.0271	49.8564	48.1752	52.0394	50.5641	48.5136	50.1693	38.157	47.4829	47.0174	49.231	53.303	41.1973	40.7001	53.5999	45.6936	46.2718	48.3897	43.1372
evm.model.chr5.1274	MSTRG.13884	sp|Q9R1A8|COP1_MOUSE	E3 ubiquitin-protein ligase COP1	26374	Cop1	46.8401	54.4615	49.8533	54.6823	49.9533	51.8501	53.9571	51.4223	61.5629	56.4196	52.0788	61.7983	46.5593	51.3197	52.749	61.8891	47.1209	47.7687	77.3092	52.5372	56.9971	70.5456	49.8345	52.3828	49.3532	60.5238	52.9641	60.9052	49.3665	51.314	52.4145	74.731	52.7393	70.6862	50.7395	56.0492
evm.model.chr24.73	MSTRG.9560	sp|Q9R1A3|NET3_MOUSE	Netrin-3	18209	Ntn3	3.011	5.12051	2.83822	2.41211	4.23365	4.57825	3.90119	5.7191	2.97368	3.28679	4.66904	3.18757	3.35587	3.20836	4.3602	3.4085	2.82265	2.81817	1.79817	3.13017	3.85503	2.91916	5.08312	3.27424	3.02453	4.78701	4.02471	2.02619	4.46278	2.40337	3.33655	2.23369	2.28874	2.07298	3.1942	1.64426
evm.model.chr5.354	MSTRG.13166	sp|Q9R190|MTA2_MOUSE	Metastasis-associated protein MTA2	23942	Mta2	4.99208	6.47144	7.53974	5.98382	5.73875	7.8236	5.3816	7.30596	4.7731	6.04197	5.64833	5.25825	5.08432	5.00457	4.97836	9.93361	4.45015	4.62262	17.2337	5.49993	6.48428	15.1817	5.46546	6.29029	4.87194	8.03023	5.87079	6.98214	5.21122	4.68014	5.44352	18.2735	5.76452	13.0889	5.53274	5.75767
evm.model.chr22.446	MSTRG.8847	sp|Q9R123|NAA80_MOUSE	N-alpha-acetyltransferase 80	56441	Naa80	22.0384	43.6583	27.9562	23.0625	24.3558	39.0731	32.9526	55.426	23.1543	20.5873	24.9784	19.3635	26.7249	24.5766	15.7581	28.7162	20.7513	18.2315	31.8862	26.0155	16.8542	22.6313	20.3228	13.5133	20.967	20.8457	14.1296	13.977	20.3867	22.4715	23.4186	31.0782	18.8806	19.5354	18.1214	14.132
evm.model.chr8.244	MSTRG.15780	sp|Q9R0Y8|GBRG1_MOUSE	Gamma-aminobutyric acid receptor subunit gamma-1	14405	Gabrg1	1.71793	1.6747	2.03887	1.7888	1.51363	1.16657	1.20102	2.65137	0.440394	1.91598	1.34761	0.670966	1.57467	2.5379	1.02262	1.08177	1.27983	0.992213	0.0769736	1.13866	1.45901	0.429597	1.79872	1.56351	0.968904	1.44421	0.834625	2.08499	1.54942	0.867803	0.977152	0.399367	1.03075	0.651139	1.58312	1.29838
evm.model.chr8.51	MSTRG.15627	sp|Q9R0W1|PITX2_RAT	Pituitary homeobox 2	54284	Pitx2	0.555644	0.210661	0.235937	0.239351	0.36354	0.261645	3.52033	1.89521	2.98333	3.15308	2.04755	2.37024	2.09091	0.479151	0.139872	0	0	0.159886	0.293885	0.102305	0	0	0	0	0.142185	0.184038	0.0649064	0.139185	0	0	0.999532	0.0663995	0.193455	0.121524	0	0
evm.model.chr2.1529	MSTRG.7291	sp|Q9R0U0|SRS10_MOUSE	Serine/arginine-rich splicing factor 10	14105	Srsf10	76.4056	35.3368	63.7733	58.4748	66.0155	43.9204	58.3436	55.1885	52.9489	61.2546	65.8216	64.6497	66.6444	66.7373	59.4855	63.2692	48.9088	58.6529	92.7837	44.0849	68.8018	89.9111	65.7744	61.3586	71.7803	54.8392	59.6677	51.379	62.0351	83.0239	74.9844	99.4677	80.6749	72.9605	74.8785	79.2539
evm.model.chr17.222	MSTRG.4927	sp|Q9R0S3|MMP17_MOUSE	Matrix metalloproteinase-17	23948	Mmp17	0.301409	0.761082	0.601095	1.31519	3.51853	0.724769	0.0742353	0.600634	0.687823	0.498965	2.52546	1.3483	0.200295	0.78461	0.540829	0.277219	1.79276	0.322404	0.0675204	0.186104	0.775224	0	0.500366	1.11127	1.08804	2.16779	2.758	1.81684	4.35303	2.7111	0.825598	0.302025	1.05381	0.477317	1.07515	1.30596
evm.model.chr15.446	MSTRG.4002	sp|Q9R0S2|MMP24_MOUSE	Matrix metalloproteinase-24	17391	Mmp24	13.3557	20.7192	20.2973	23.4418	11.8237	13.9009	17.8827	19.1294	14.318	28.1759	17.3789	17.1106	15.2161	14.6958	20.4979	21.2821	13.8752	13.4493	7.89528	22.0012	7.51392	6.79355	10.3433	8.42826	8.3819	19.1049	5.75944	21.5313	2.51465	6.27949	14.2082	3.69785	7.57824	11.944	8.4923	7.00341
evm.model.chr3.917	MSTRG.10761	sp|Q9R0Q9|MPU1_MOUSE	Mannose-P-dolichol utilization defect 1 protein	-	Mpdu1	4.75753	5.6434	4.97831	5.62851	6.29836	6.93166	5.08399	6.34972	4.68131	5.25143	6.3401	5.64484	6.71737	6.53602	5.05669	6.60193	4.87027	5.75233	10.9373	6.46879	7.96984	8.26641	6.52458	7.31175	5.45097	6.81998	5.768	5.036	6.57838	6.41951	9.028	10.4021	7.1322	7.87774	7.88584	7.19828
evm.model.chr22.590	MSTRG.8971	sp|Q9R0K7|AT2B2_MOUSE	Plasma membrane calcium-transporting ATPase 2	11941	Atp2b2	0.00767025	0.0225339	0	0.0268339	0.0105424	0.00528132	0.0194506	0.00844264	0.00565022	0.00250989	0.0149932	0.0151756	0.0124366	0.00333453	0.00469022	0.0226176	0	0.0371516	0.0249844	0.0277803	0.0295967	0.023157	0.0829622	0.0264541	0.00329319	0.0174881	0.00287765	0.00974865	0.00877482	0.00436399	0.0548453	0.0501832	0.0264295	0.01281	0.0565912	0.0238632
evm.model.chr10.1008	MSTRG.1605	sp|Q9R080|GPSM1_RAT	G-protein-signaling modulator 1	246254	Gpsm1	64.2443	97.3345	91.9388	84.7315	69.6213	80.9858	71.555	99.5071	49.6554	70.8291	61.503	65.2822	78.2743	53.672	58.5452	69.3355	66.5848	66.1754	52.5082	96.18	59.9576	48.4181	78.7592	68.6426	66.406	89.3505	78.7	94.546	56.039	47.286	50.2463	42.1618	49.2916	59.4385	58.8744	60.5957
evm.model.chr6.109	MSTRG.14121	sp|Q9QZY5|CD1E_CAVPO	T-cell surface glycoprotein CD1e, membrane-associated	100379271	CD1E	0.462075	6.84168	0.434995	2.80337	2.88957	4.29261	0.130615	2.32661	0.860165	1.98226	0.664363	1.2074	0.220599	0.82025	0.336267	0.885245	0.183739	0.836877	0.352047	0.302607	0.377851	0.26073	0.844928	4.06946	0.96868	0.94719	1.53347	0.838111	1.26526	2.13194	3.00991	0.400838	0.548849	0.790782	2.97287	0.398285
evm.model.chr2.1300	MSTRG.7106	sp|Q9QZR9|CO4A4_MOUSE	Collagen alpha-4(IV) chain	12829	Col4a4	28.1562	52.0454	6.89564	11.8516	12.8828	50.6446	4.89429	28.6301	4.00502	3.01869	18.3796	31.8119	78.9941	21.8434	4.15698	7.02573	42.9807	80.8431	30.4288	141.507	27.8178	13.0052	44.8753	51.1503	16.2798	7.56477	4.64882	4.40803	4.99199	13.6207	103.583	14.3161	2.93795	7.28605	18.8376	9.5367
evm.model.unplace627.1	evm.TU.unplace627.1	sp|Q9QZM9|FBX16_MOUSE	F-box only protein 16	50759	Fbxo16	0	0	0	0	0	0	0	0	0	0	0.0501167	0	0	0	0	0	0	0	0	0	0	0	0.102104	0	0	0.291741	0	0	0.0706762	0	0.0742323	0	0	0.0537622	0	0
evm.model.chr15.56	MSTRG.3681	sp|Q9QZM5|ABI1_RAT	Abl interactor 1	79249	Abi1	29.0697	33.3987	36.406	32.176	32.2266	33.0259	33.6425	30.6838	36.1933	37.964	34.7326	40.0789	35.155	28.8217	29.7565	39.8832	29.6313	33.2309	53.2044	33.0537	32.8737	43.2414	30.2252	31.6587	32.0485	33.7826	32.7105	37.5014	32.0585	35.4728	32.5633	55.5124	34.2733	45.7734	38.1012	34.2752
evm.model.chr5.165	MSTRG.12998	sp|Q9QZM3|CLCF1_MOUSE	Cardiotrophin-like cytokine factor 1	56708	Clcf1	0.0326405	0.0222019	0.0226909	0.0251163	0.0210073	0.0139491	0.0455707	0.0398559	0.0231335	0.0307083	0.028568	0.0332346	0.0246988	0.0224612	0.0141533	0.0118311	0.0194535	0.0143262	0.00162007	0.0171578	0.0170133	0.00930207	0.0198809	0.0125355	0.00527806	0.0100703	0.0193197	0.0193871	0.00334811	0.00250369	0.0126193	0.00711525	0.0156782	0.00547049	0.0233051	0.0143066
evm.model.chr9.283	MSTRG.16276	sp|Q9QZI8|SERC1_MOUSE	Serine incorporator 1	56442	Serinc1	1.45764	1.38998	2.75225	1.88287	1.82004	1.69888	1.4166	2.07242	3.69641	2.74225	2.15838	2.89748	1.51852	3.79907	2.65852	1.81045	1.60148	2.06983	0.869086	2.0804	2.79994	1.38571	1.64999	2.4588	1.53849	1.79725	2.73856	2.052	1.52381	3.10758	1.69371	1.89568	3.95931	1.45061	2.30281	3.27947
evm.model.chr2.694	MSTRG.6637	sp|Q9QZC7|PKHB2_MOUSE	Pleckstrin homology domain-containing family B member 2	226971	Plekhb2	2.45657	4.9511	3.40386	3.69749	3.237	5.24242	2.99624	3.1519	3.01458	3.56776	2.73488	2.96963	3.35799	3.0121	2.83768	4.61333	2.57077	2.96105	5.77989	3.50446	3.47398	6.9888	3.03555	4.31449	2.7629	4.88768	4.18773	4.47325	3.13003	3.58326	4.02216	5.01942	3.07354	4.95859	3.68433	3.03092
evm.model.chrX.585	MSTRG.17430	sp|Q9QZC4|PCY1B_RAT	Choline-phosphate cytidylyltransferase B	286936	Pcyt1b	0	0	0	0.0187363	0	0.0304187	0.00701744	0	0	0.0221895	0	0	0	0.0303929	0.0229393	0.0428519	0.00556301	0	0.054075	0	0	0.0458544	0	0.0179701	0.0330395	0.0371507	0.0260251	0	0.0369523	0.0918551	0	0.0667363	0	0.0733493	0	0
evm.model.unplace1965.1	MSTRG.17746	sp|Q9QZC4|PCY1B_RAT	Choline-phosphate cytidylyltransferase B	286936	Pcyt1b	0.213859	1.70101	0.738842	1.00651	2.03588	2.39359	4.52966	4.45269	5.68663	2.07456	2.74926	3.02661	0.446412	2.05931	2.50811	6.12485	0.820308	1.50585	6.38059	0.933491	2.72957	8.13336	2.0923	3.18045	2.62605	3.10993	2.48952	1.93976	4.77566	3.66403	1.16882	5.68204	3.3535	7.65233	1.75196	1.42977
evm.model.chr2.1053	MSTRG.6911	sp|Q9QYW3|PHOCN_RAT	MOB-like protein phocein	171050	Mob4	6.98477	7.39465	10.2133	7.6024	7.65259	8.58536	9.43505	7.70395	9.54307	10.691	7.87792	7.73099	8.36112	10.6472	8.52699	8.87057	7.0444	9.01674	9.50791	11.7135	9.72311	7.83088	8.23945	11.6553	10.1987	8.59485	8.82847	9.88564	7.23502	8.89032	9.47137	10.6228	12.4514	10.0737	10.0577	10.5239
evm.model.chr24.11	MSTRG.9507	sp|Q9QYT7|PIGQ_MOUSE	Phosphatidylinositol N-acetylglucosaminyltransferase subunit Q	14755	Pigq	3.26131	3.09439	1.96742	3.22616	3.3907	2.56904	3.76265	3.48084	2.99228	3.08879	3.59383	3.75716	2.91405	2.32426	2.95482	2.52966	2.99523	3.05239	2.30634	2.71104	2.93988	2.03879	3.45221	2.73538	2.56928	2.76734	2.75139	2.44733	3.18569	2.8877	3.80805	2.071	3.46	2.46808	2.98573	2.79406
evm.model.chr21.553	MSTRG.8181	sp|Q9QYP0|MEGF8_RAT	Multiple epidermal growth factor-like domains protein 8	-	Megf8	176.649	172.169	126.048	188.39	177.384	117.622	172.392	178.946	134.942	170.467	157.399	211.944	113.688	111.412	174.841	135.841	161.998	188.521	82.2591	130.209	138.789	91.772	162.316	174.448	152.383	151.986	151.852	144.481	186.471	214.996	111.189	65.5999	112.385	108.946	104.88	137.261
evm.model.chr1.1092	evm.TU.chr1.1092	sp|Q9QYK7|RNF11_MOUSE	RING finger protein 11	29864	Rnf11	0	0.112228	0.562564	0.281141	0	0	0.100814	0	0.118486	0	0	0	0	0	0	0	0	0	0	0	0	0	0	0	0	0	0	0	0	0	0.1371	0.149748	0.529266	0	0	0
evm.model.chr7.255	MSTRG.15215	sp|Q9QYI6|DNJB9_MOUSE	DnaJ homolog subfamily B member 9	27362	Dnajb9	12.5916	12.8032	11.3391	16.03	17.7164	15.5231	14.4015	11.4305	16.4336	16.1484	13.9576	14.5625	13.609	15.1537	14.6446	18.948	12.0589	10.7826	9.62563	14.5033	12.7151	11.7645	12.8911	14.8453	13.7184	13.162	19.3365	12.7561	16.4205	13.2183	18.5341	10.6583	13.9452	11.1414	12.378	14.078
evm.model.chr12.288	MSTRG.2356	sp|Q9QYG0|NDRG2_MOUSE	Protein NDRG2	29811	Ndrg2	62.3147	17.7713	25.7327	26.9343	31.5571	21.7354	15.3254	31.6587	22.4772	29.6527	34.0094	24.4484	31.4836	48.7175	47.7774	19.1829	28.9586	28.7339	6.4213	44.793	56.1035	10.4521	47.8838	46.097	52.1439	30.1894	60.5041	23.6817	55.7549	68.2306	37.9471	16.4238	57.2905	12.2828	44.1624	49.7047
evm.model.chr10.20	MSTRG.855	sp|Q9QY53|NPHP1_MOUSE	Nephrocystin-1	53885	Nphp1	3.31384	3.51947	3.13024	3.60711	4.53785	3.35621	3.37748	4.25344	4.09593	3.05935	4.44078	4.96263	3.25586	4.08132	4.39614	2.89971	3.68578	3.86786	2.44161	3.70868	4.81884	2.1869	4.93929	4.65232	3.91018	3.58268	4.35798	3.12319	4.52727	5.84717	3.83307	2.38207	4.12853	2.59457	4.62314	5.42402
evm.model.chrX.188	evm.TU.chrX.188	sp|Q9QY39|PDZD4_MOUSE	PDZ domain-containing protein 4	245469	Pdzd4	0	0.246158	0	0	0	0.273872	0	0	0	0.179307	0	0	0	0	0	0.5073	0.240759	0	0	0.122337	0	0	0	0.2393	0.106893	0.376439	0	0.334132	0.416641	0.259546	0.218535	0.458344	0.177481	0.377862	0	0
evm.model.chr3.605	MSTRG.10500	sp|Q9QXY2|SRCN1_RAT	SRC kinase signaling inhibitor 1	56029	Srcin1	0.172073	0.344666	0.474853	0.140704	0.298601	0.313263	0.601269	0.640851	0.172364	0.150656	0.544012	0.165303	0.231623	0.662358	0.546913	0.294089	0.335391	0.265738	0.213828	0.463228	1.31302	0.121794	0.896978	1.43323	1.13577	1.71313	2.43874	1.7142	4.85632	2.28945	1.003	0.255002	1.28679	0.457983	1.62498	0.997366
evm.model.chr7.451	evm.TU.chr7.451	sp|Q9QXW4|FSCN3_MOUSE	Fascin-3	56223	Fscn3	0.0309189	0.0599287	0.0426285	0.0556173	0.149914	0.0493203	0.04217	0.0879274	0.0329058	0.059566	0.138017	0.047708	0.0187351	0.025056	0.0285572	0.0601598	0.0383959	0.0491829	0.0218516	0.0384511	0.0466837	0.0307015	0.0697784	0.117456	0	0.0252003	0.0178909	0.0220568	0.0706861	0.0327495	0.101468	0.0773228	0	0.0290402	0.0508051	0.0432498
evm.model.chr13.382	MSTRG.3168	sp|Q9QXV3|ING1_MOUSE	Inhibitor of growth protein 1	26356	Ing1	1.35188	1.16407	2.15871	1.288	1.17623	1.40169	1.3354	1.43544	1.09846	1.28673	1.15091	1.32161	1.2423	1.41018	1.29074	1.24938	1.09597	1.20037	1.68212	1.36201	1.57684	2.18755	1.35314	1.20995	1.77526	1.77834	1.05089	1.67933	1.57228	1.53484	1.9521	2.16818	1.71304	1.73739	1.60271	1.50091
evm.model.chr3.217	MSTRG.10173	sp|Q9QXV1|CBX8_MOUSE	Chromobox protein homolog 8	30951	Cbx8	1.43498	1.85018	2.72868	1.4233	2.5384	1.83084	1.18463	2.5365	2.35818	1.44793	2.26482	2.69788	0.929121	2.12919	2.59291	1.48214	1.16629	1.83258	1.82372	0.67137	1.42849	1.47307	1.30642	1.29481	1.47127	1.78629	1.96664	0.634128	1.9702	2.51686	1.38432	2.18526	1.51422	1.71722	1.53115	1.63242
evm.model.chr14.48	MSTRG.3229	sp|Q9QXS1|PLEC_MOUSE	Plectin	18810	Plec	836.181	1020.44	401.05	897.458	962.6	988.582	1442.81	1053.85	1082.98	939.181	1277.56	1490.78	912.597	508.468	726.148	735.853	976.059	798.304	319.344	423.811	416.667	429.423	1088.77	723.787	446.478	692.486	723.555	700.754	652.652	469.891	347.571	281.402	253.787	726.813	534.865	348.777
evm.model.chrX.701	MSTRG.17518	sp|Q9QXE7|TBL1X_MOUSE	F-box-like/WD repeat-containing protein TBL1X	21372	Tbl1x	94.0193	66.4366	54.4329	75.9394	75.4958	69.6062	95.7967	71.3241	82.0252	77.4492	101.713	86.3205	124.798	73.9307	80.5063	98.1715	91.1978	93.2518	235.666	78.5477	69.7268	96.6826	102.957	58.6078	90.2454	94.759	77.1794	74.2626	85.5786	84.0919	70.4548	181.893	58.4421	124.597	76.6183	56.0321
evm.model.chr21.479	MSTRG.8122	sp|Q9QX66|DPF1_MOUSE	Zinc finger protein neuro-d4	29861	Dpf1	50.3311	73.3857	136.901	63.8923	45.0281	66.8306	57.8479	111.785	43.5811	73.1312	48.8721	49.4538	52.9213	91.355	46.3949	91.8154	40.497	73.4059	51.0022	85.2411	81.5325	95.5748	65.3926	86.266	49.4477	67.8921	57.0556	74.625	50.4191	52.7862	84.3251	56.6451	87.072	55.9812	67.6467	73.1582
evm.model.chr16.315	MSTRG.4395	sp|Q9QUN9|DKK3_MOUSE	Dickkopf-related protein 3	50781	Dkk3	0.8813	1.32032	0.662623	1.13289	0.959044	1.26417	12.7054	1.02588	4.68933	2.66602	1.39614	3.70394	1.56213	0.850817	0.682617	1.18472	1.4649	1.64205	1.75812	4.05811	1.36361	1.38181	3.16094	2.944	2.20684	2.87072	2.29851	7.76998	2.02369	3.12275	0.613052	0.649594	0.568713	5.56103	2.03411	0.816635
evm.model.chr5.241	MSTRG.13066	sp|Q9QUI1|LRA25_MOUSE	Leucine repeat adapter protein 25	17826	Fam89b	27.1352	23.9703	21.7423	25.4674	32.2993	26.5486	33.8355	33.9549	28.8769	31.2558	36.6861	34.3673	26.9371	28.9072	27.392	29.2106	24.1008	31.3987	22.2106	26.9306	28.3113	28.4982	37.8354	29.2484	24.9723	26.3836	26.3343	23.2393	34.0976	27.2306	28.2297	30.5983	30.6913	27.6673	32.3437	28.5833
evm.model.chr22.478	MSTRG.8877	sp|Q9QUI0|RHOA_MOUSE	Transforming protein RhoA	11848	Rhoa	89.0639	112.319	100.449	105.387	98.7358	116.883	96.3364	90.3598	108.722	109.504	115.002	103.054	122.555	100.646	94.4229	121.953	97.8923	89.6352	149.9	104.239	99.225	149.059	114.494	124.511	80.7463	107.243	107.239	110.921	88.6754	90.8328	97.1052	132.362	97.273	124.766	120.154	102.75
evm.model.chr3.430	MSTRG.10353	sp|Q9PUU6|FZD2_XENLA	Frizzled-2	399141	fzd2	0.585611	2.58422	0.284947	3.0232	2.20408	3.42669	0.745001	0.918513	1.21741	3.00536	1.255	1.35152	1.30297	0.995772	1.34033	3.29942	2.97293	2.56551	5.97904	3.54138	1.71435	2.04186	3.6581	3.27733	4.16697	6.25066	1.54522	2.34656	0.786325	2.6834	2.26292	5.97921	1.08812	9.77929	3.60211	1.82009
evm.model.chr16.510	MSTRG.4546	sp|Q9P2Y5|UVRAG_HUMAN	UV radiation resistance-associated gene protein	7405	UVRAG	46.8924	43.6584	58.4188	48.7296	46.715	47.9244	42.3395	47.6057	40.6008	49.7004	47.4322	45.6844	40.0223	56.8577	52.1379	67.5775	44.0946	41.422	87.2493	57.2946	67.9505	72.4519	50.7819	66.3448	51.4764	63.9176	50.3829	52.3598	55.2864	59.8312	76.6478	91.0457	68.1395	87.9664	64.2556	80.4533
evm.model.chr12.282	MSTRG.2350	sp|Q9P2Y4|ZN219_HUMAN	Zinc finger protein 219	51222	ZNF219	5.99755	7.90018	7.77298	6.15339	6.07849	6.72564	4.75005	8.65751	6.50856	7.21599	6.21265	5.62997	5.76719	8.86434	7.04861	5.92677	5.45978	5.91698	2.47021	9.86974	9.3723	3.18264	8.0765	9.19644	5.61186	7.31985	9.74547	5.43331	9.8902	5.33424	12.0053	3.68053	10.462	6.52327	7.55456	10.0121
evm.model.chr8.439	MSTRG.15927	sp|Q9P2W9|STX18_HUMAN	Syntaxin-18	53407	STX18	13.3699	13.0846	15.861	13.1257	14.7027	13.6668	13.1019	14.4676	14.3144	14.5265	14.1356	13.3081	12.398	16.2403	15.0724	15.7386	12.3051	13.2067	14.0838	14.7937	16.3152	14.599	14.2378	15.7402	13.9904	14.1646	13.4484	13.0857	15.3414	14.0148	17.9121	13.7889	18.0079	14.2407	14.9529	16.3555
evm.model.chr16.762	MSTRG.4760	sp|Q9P2W7|B3GA1_HUMAN	Galactosylgalactosylxylosylprotein 3-beta-glucuronosyltransferase 1	27087	B3GAT1	0.537389	0.505616	0.793766	0.710757	0.607238	0.419151	0.579964	0.866949	0.501598	0.743232	0.862463	0.577119	0.35875	0.60167	0.685021	2.01314	0.641042	0.656843	0.460245	0.518704	0.896718	1.63543	0.880024	0.52771	0.730286	0.666241	0.658366	0.766745	1.0086	0.678202	0.427671	0.372168	0.500688	1.59506	0.610146	0.61181
evm.model.chr3.494	MSTRG.10409	sp|Q9P2W1|HOP2_HUMAN	Homologous-pairing protein 2 homolog	29893	PSMC3IP	0.0739515	0.242861	0.0833935	0.0893057	0.117786	0.197515	0.110964	0.186818	0.0897067	0.125287	0.157394	0.171447	0.0965947	0.0655159	0.0521343	0.209695	0.0473726	0.117843	0.551699	0.0829973	0.0370069	0.224736	0.114431	0.153853	0.0739737	0.108094	0.0535521	0.0910858	0.167175	0.0624693	0.216251	0.812028	0.0843256	0.360967	0.162953	0.153308
evm.model.chr9.709	evm.TU.chr9.709	sp|Q9P2T0|THEG_HUMAN	Testicular haploid expressed gene protein	51298	THEG	0	0	0	0	0	0	0	0	0	0	0	0	0	0	0	0	0	0	0	0	0	0	0	0	0	0	0	0	0	0	0	0	0	0	0	0
evm.model.chr6.1200	MSTRG.14969	sp|Q9P2S6|ANKY1_HUMAN	Ankyrin repeat and MYND domain-containing protein 1	51281	ANKMY1	0.368983	0.753782	0.761819	0.198707	0.189093	0.443017	0.382758	0.391244	0.227605	0.207463	0.131868	0.571478	0.138435	0.465324	0.406102	0.268762	0.120012	0.321037	1.00347	0.507704	0.699412	0.3613	0.27936	0.818946	0.554486	1.03695	0.871242	0.251954	0.668233	1.54972	0.870259	1.33002	0.507339	0.483624	0.241955	0.768244
evm.model.chr5.1075	MSTRG.13730	sp|Q9P2S5|WRP73_HUMAN	WD repeat-containing protein WRAP73	49856	WRAP73	2.42529	1.96492	2.02851	2.49762	2.89444	2.31483	2.53315	2.45616	2.53677	2.57626	2.98019	2.92694	2.27481	3.06822	2.81619	3.14079	2.34006	2.76227	3.33897	2.2349	3.0191	4.56264	3.42433	2.75135	2.52442	2.39527	2.2476	2.45808	3.01079	3.41687	3.32276	3.79207	3.36927	3.01073	3.30872	3.23154
evm.model.chr5.995	MSTRG.13666	sp|Q9P2R6|RERE_HUMAN	Arginine-glutamic acid dipeptide repeats protein	473	RERE	147.081	89.041	139.439	116.752	131.03	102.823	136.545	118.265	92.9945	117.242	129.802	124.949	121.229	147.245	134.859	96.6268	119.222	133.135	106.349	127.972	150.684	85.3874	143.809	145.989	147.777	125.629	114.562	84.0827	154.821	161.814	177.211	124.552	168.446	110.509	153.211	191.511
evm.model.chr3.937	MSTRG.10777	sp|Q9P2R3|ANFY1_HUMAN	Rabankyrin-5	51479	ANKFY1	245.416	207.432	185.365	222.529	205.106	213.889	259.165	213.915	177.551	220.506	190.286	215.836	250.647	196.065	195.689	243.859	186.517	228.143	256.694	228.1	211.714	249.108	214.929	258.247	268.484	250.54	257.109	221.922	217.762	220.493	266.379	232.542	186.768	246.649	199.809	246.23
evm.model.chr12.407	MSTRG.2454	sp|Q9P2P6|STAR9_HUMAN	StAR-related lipid transfer protein 9	57519	STARD9	151.319	140.948	114.161	153.086	182.875	114.372	229.518	166.02	177.346	163.725	170.458	209.147	137.463	107.336	160.88	90.6857	172.593	158.05	37.5096	100.586	112.324	51.2004	146.118	112.751	145.155	116.811	101.044	175.476	183.549	145.793	99.664	48.057	109.817	76.8545	127.213	122.473
evm.model.chr2.1041	MSTRG.6899	sp|Q9P2P5|HECW2_HUMAN	E3 ubiquitin-protein ligase HECW2	57520	HECW2	21.702	19.3492	48.5074	24.538	18.1274	24.0373	26.0395	24.4839	12.3513	20.0713	17.6909	13.9888	17.7877	31.9443	32.9173	24.0866	20.2097	25.2174	15.4962	25.9532	44.4417	12.9293	20.6662	20.9111	20.4173	38.0116	35.1692	46.0095	24.4908	16.1522	18.2345	23.1149	51.8091	16.7164	20.7167	29.1146
evm.model.chr12.204	MSTRG.2280	sp|Q9P2P1|NYNRI_HUMAN	Protein NYNRIN	57523	NYNRIN	6.2535	5.971	4.09129	7.40103	9.12956	5.19592	9.4335	9.36532	7.73237	7.17358	9.92036	9.33872	8.07825	6.05581	7.3529	6.58072	8.07002	8.33415	3.92602	7.29047	6.97094	3.78424	11.4605	7.64558	7.72573	6.44426	5.29736	7.81241	8.24314	6.39055	6.0026	2.66617	5.65039	5.88708	7.31713	5.41731
evm.model.chr10.42	MSTRG.871	sp|Q9P2N6|KANL3_HUMAN	KAT8 regulatory NSL complex subunit 3	55683	KANSL3	111.049	69.5866	109.621	68.6576	56.5428	69.1586	56.3025	67.8287	39.9785	66.5912	48.7377	43.0254	70.1625	65.1943	67.384	76.683	133.828	73.8189	75.6145	78.8885	83.1779	82.3827	75.4718	79.6752	69.6577	76.7049	70.6842	83.7282	83.1828	60.8481	77.4663	75.5795	75.4485	79.5865	69.9815	73.2791
evm.model.chr22.287	MSTRG.8710	sp|Q9P2N4|ATS9_HUMAN	A disintegrin and metalloproteinase with thrombospondin motifs 9	56999	ADAMTS9	333.391	655.266	1148.97	255.599	261.795	756.264	326.728	531.803	60.4591	359.186	178.657	76.0713	390.747	525.27	263.058	396.852	240.321	290.038	129.043	958.166	785.528	269.616	443.192	761.286	436.416	952.757	896.712	1715.01	634.84	323.419	482.699	297.139	828.587	245.574	589.373	752.645
evm.model.chr20.204	MSTRG.7555	sp|Q9P2N2|RHG28_HUMAN	Rho GTPase-activating protein 28	-	ARHGAP28	21.9159	37.3118	43.9337	36.1804	30.8942	23.0531	14.3746	41.9518	26.2207	31.8748	30.7699	30.3268	35.391	18.7838	32.1047	24.9902	29.7067	29.8421	20.4605	32.9807	30.089	11.4588	26.0292	28.2617	25.8828	38.0033	43.8033	61.4726	18.0769	22.4023	14.5623	7.76035	25.9251	23.772	24.2106	24.3406
evm.model.chr5.945	evm.TU.chr5.945	sp|Q9P2K9|DISP3_HUMAN	Protein dispatched homolog 3	57540	DISP3	0	0	0	0	0	0	0	0	0	0	0	0	0	0	0	0	0	0	0	0	0	0	0	0	0	0	0.0590025	0	0	0	0	0	0	0	0	0
evm.model.chr12.341	MSTRG.2397	sp|Q9P2K8|E2AK4_HUMAN	eIF-2-alpha kinase GCN2	440275	EIF2AK4	48.1238	56.0276	51.6447	62.9903	56.8912	54.0874	53.343	61.7999	55.6743	56.9913	58.3148	58.9594	55.7849	55.4112	51.9549	67.3082	49.9022	51.8744	78.6852	50.5156	61.5424	83.7577	55.9004	52.7411	58.9468	61.8173	50.8436	61.3038	50.5653	63.5797	65.9099	84.1081	60.657	78.7193	59.0011	58.6478
evm.model.chr12.99	MSTRG.2193	sp|Q9P2K2|TXD16_HUMAN	Thioredoxin domain-containing protein 16	57544	TXNDC16	36.1697	34.7548	32.7106	40.9402	33.0716	39.5299	21.1521	28.9637	36.2343	48.8412	28.1474	29.8081	25.692	39.8431	36.8401	72.6541	22.3445	24.2463	74.901	38.3841	38.0602	83.1846	25.7214	25.4266	43.7066	44.8838	36.3147	46.433	27.5559	40.6616	45.8223	35.1082	38.5401	53.1708	35.7275	33.7615
evm.model.chr8.523	MSTRG.15995	sp|Q9P2K1|C2D2A_HUMAN	Coiled-coil and C2 domain-containing protein 2A	57545	CC2D2A	6.6594	7.58314	6.19293	8.27166	7.85345	5.73722	8.1736	9.15433	11.7925	8.6928	9.33811	9.40564	8.86534	5.49521	7.17505	5.16581	9.0778	8.27725	2.94634	7.41084	5.7782	3.87987	6.74538	5.96856	7.34894	5.93348	5.34719	7.53067	5.50492	7.06983	4.33961	2.88075	5.38606	4.88648	6.5396	5.68959
evm.model.chr21.289	MSTRG.7950	sp|Q9P2J9|PDP2_HUMAN	[Pyruvate dehydrogenase [acetyl-transferring]]-phosphatase 2, mitochondrial	57546	PDP2	23.9434	6.06717	23.4163	15.1927	27.844	12.2213	5.88185	10.9947	8.52054	11.2574	17.5261	13.8106	10.7291	33.0701	20.439	12.3373	13.8362	16.5457	9.1265	22.165	36.0342	10.6817	35.8315	38.3846	26.612	13.5008	33.2931	5.16076	39.2571	28.7309	37.3876	13.6583	43.3034	7.44613	48.8855	54.2278
evm.model.chr3.809	MSTRG.10670	sp|Q9P2J8|ZN624_HUMAN	Zinc finger protein 624	57547	ZNF624	6.73922	11.0261	7.29299	7.4951	8.74424	8.3988	8.16024	11.5017	7.9184	7.34832	8.76766	7.51483	7.18435	13.1526	9.63566	7.46754	7.69632	9.29283	7.29901	11.2999	8.3004	6.95771	10.4676	7.56454	9.80367	11.6202	7.39832	6.35306	11.3177	8.69271	6.00915	10.1498	7.1943	7.38618	8.48866	8.04664
evm.model.chr9.958	MSTRG.16848	sp|Q9P2J5|SYLC_HUMAN	Leucine--tRNA ligase, cytoplasmic	51520	LARS1	41.1395	41.7403	50.5072	41.286	43.2913	45.8405	44.5856	45.4615	48.5489	49.9138	46.5005	44.6849	45.2289	49.1268	51.6857	57.5476	41.9352	47.3111	73.6289	59.425	59.8267	63.8941	55.7628	60.2615	53.1445	61.2847	58.1118	59.8318	57.1182	56.3478	63.4344	79.1736	61.0901	68.9546	56.696	66.7832
evm.model.unplace1889.10	MSTRG.17728	sp|Q9P2J3|KLHL9_HUMAN	Kelch-like protein 9	55958	KLHL9	9.00728	11.476	6.76281	12.0249	11.6849	11.1468	12.0789	12.5587	14.8426	12.4977	12.9131	14.2268	11.5651	12.1213	11.2049	12.2666	10.0104	11.1884	9.80643	12.5545	12.4295	17.4297	12.8943	12.1292	11.1454	14.4039	12.1022	11.8317	13.4699	13.2695	10.231	12.3518	10.8021	11.8999	12.0744	11.3781
evm.model.chr6.91	MSTRG.14109	sp|Q9P2J2|TUTLA_HUMAN	Protein turtle homolog A	57549	IGSF9	0.809187	1.37944	0.587403	1.31718	1.66436	1.00117	1.44486	2.13709	2.23929	1.0928	2.52598	1.96708	1.27604	0.889386	1.01728	1.66106	2.12512	1.54375	2.17046	1.81961	1.60491	1.86188	1.99203	2.36146	1.45339	21.7628	2.73795	11.7213	2.23501	3.23043	0.949081	0.70885	0.690516	1.88371	1.08203	1.40121
evm.model.chr5.589	MSTRG.13335	sp|Q9P2H5|UBP35_HUMAN	Ubiquitin carboxyl-terminal hydrolase 35	57558	USP35	0.57168	0.776945	0.592711	0.590849	0.543494	0.565997	1.20663	1.1564	1.20966	0.707743	0.712872	0.952282	0.54743	0.394872	0.388823	0.357035	0.725375	0.558962	0.295143	0.389246	0.503195	0.416651	0.598145	0.768643	0.372927	0.637753	0.420332	0.373901	0.526399	0.559805	0.500643	0.32335	0.418034	0.41442	0.57749	0.484073
evm.model.chr16.28	MSTRG.4171	sp|Q9P2H0|CE126_HUMAN	Centrosomal protein of 126 kDa	57562	CEP126	0.394642	0.244011	0.571047	0.245414	0.367745	0.140245	0.652966	0.320896	0.259733	0.418183	0.239446	0.273683	0.369126	0.365308	0.342219	0.380804	0.167228	0.321837	0.166773	0.360304	0.454061	0.179765	0.268049	0.404481	0.670687	0.959762	0.435612	1.09102	0.384749	0.564846	0.77218	0.164487	0.571997	0.459684	0.308888	0.398159
evm.model.chr8.419	MSTRG.15913	sp|Q9P2G9|KLHL8_HUMAN	Kelch-like protein 8	57563	KLHL8	4.02576	6.53232	3.10305	5.05102	5.62173	5.79813	3.11983	4.97202	6.7065	4.77883	4.59302	5.62813	3.13605	5.77406	3.81924	5.33882	5.75267	3.49779	8.09251	6.3052	4.82065	5.73861	4.13813	4.93477	5.45638	6.9396	4.95883	6.06728	3.42097	3.58643	6.19884	5.23977	4.11832	5.44189	4.11941	3.57957
evm.model.chr7.32	MSTRG.15035	sp|Q9P2G1|AKIB1_HUMAN	Ankyrin repeat and IBR domain-containing protein 1	54467	ANKIB1	87.2439	72.895	91.6613	87.8173	88.0532	91.2444	87.4147	85.9655	81.1051	92.0738	78.7712	88.9556	86.0167	109.278	94.7142	111.136	77.9731	86.2292	137.448	91.5619	108.079	156.89	97.1497	115.584	112.49	113.482	107.325	85.839	120.067	130.294	119.612	143.805	108.288	117.892	109.903	127.432
evm.model.chr21.254	MSTRG.7927	sp|Q9P2F9|ZN319_HUMAN	Zinc finger protein 319	57567	ZNF319	28.2094	24.1534	15.1312	28.1362	32.4033	22.8437	33.6093	36.5477	24.7014	27.1556	33.1976	25.2704	25.1427	23.4712	27.7911	26.5208	20.2871	25.9458	22.8517	24.9217	26.0464	30.4022	32.632	25.4863	28.0573	26.9532	22.9519	17.267	34.244	23.651	29.8643	22.1334	25.497	25.1194	22.1556	20.5963
evm.model.chr4.290	MSTRG.11915	sp|Q9P2F8|SI1L2_HUMAN	Signal-induced proliferation-associated 1-like protein 2	57568	SIPA1L2	9.954	15.9637	16.2633	14.1122	10.7745	10.4136	17.0748	19.2481	10.309	16.5933	13.3284	12.2032	12.9147	12.5459	12.2026	14.1939	13.0997	11.7026	5.95096	19.0604	11.6057	9.43628	11.3723	16.6579	14.879	10.8158	10.5943	14.7864	15.1066	11.2079	15.4881	5.90204	12.7254	13.8605	15.1645	19.3788
evm.model.chr4.292	MSTRG.11917	sp|Q9P2F8|SI1L2_HUMAN	Signal-induced proliferation-associated 1-like protein 2	57568	SIPA1L2	12.6895	17.175	19.5626	17.4473	12.3063	12.6174	23.4165	23.7153	12.4513	18.2249	17.3521	15.407	17.9605	15.4444	13.7461	14.9742	16.0662	16.1347	8.14022	23.1344	13.4161	9.81578	12.7672	19.381	19.0183	12.3769	11.8402	15.4543	16.9576	15.8899	19.3844	5.97691	15.1232	14.9242	21.5641	23.9239
evm.model.chr16.85	MSTRG.4219	sp|Q9P2F6|RHG20_HUMAN	Rho GTPase-activating protein 20	57569	ARHGAP20	42.5171	49.3587	16.9688	39.1524	28.5275	45.7441	24.4076	38.9632	30.2743	43.0249	26.612	35.9926	27.813	89.9536	66.7126	25.3957	35.09	49.0791	5.94487	97.8609	71.7988	14.097	53.3211	54.5783	88.6984	43.6585	65.967	19.945	104.461	113.369	61.8506	26.2786	65.9759	18.3454	65.0441	85.7294
evm.model.chr15.155	MSTRG.3764	sp|Q9P2E9|RRBP1_HUMAN	Ribosome-binding protein 1	6238	RRBP1	275.551	396.135	352.332	291.161	296.539	409.476	416.798	345.068	383.335	299.921	321.484	301.754	504.048	228.885	328.762	254.235	412.513	376.541	204.819	340.056	287.443	185.875	321.536	319.084	355.81	352.27	390.736	359.499	347.974	291.743	264.49	200.603	245.233	232.367	272.213	236.301
evm.model.chr2.1203	evm.TU.chr2.1203	sp|Q9P2E8|MARH4_HUMAN	E3 ubiquitin-protein ligase MARCH4	57574	MARCHF4	0	0.0352447	0.031113	0	0	0	0	0	0	0	0	0	0	0	0	0.0398835	0	0	0.0312984	0	0	0.0425661	0	0	0	0.0738569	0.0525776	0.083596	0	0	0	0.0401748	0	0	0.058079	0
evm.model.chr17.135	evm.TU.chr17.135	sp|Q9P2E7|PCD10_HUMAN	Protocadherin-10	57575	PCDH10	0.0307395	0.0347501	0.0591784	0.0352408	0.0533228	0.0864976	0.167016	0.0977352	0.163157	0.102789	0.0788406	0.0542508	0.0959132	0.132061	0.0818043	0.0609408	0.290628	0.401945	0	0.04415	0.107765	0.0349177	0.185115	0.188747	1.13065	0.299094	0.41115	0.254272	1.13214	0.421867	0.0912467	0.03261	0.138355	0.447273	0.295894	0.132626
evm.model.chr7.667	MSTRG.15543	sp|Q9P2E5|CHPF2_HUMAN	Chondroitin sulfate glucuronyltransferase	54480	CHPF2	21.399	26.9658	15.2704	22.7648	22.9844	23.4784	20.8917	28.9164	18.2327	19.4685	21.4603	19.4006	21.7064	16.8213	18.468	24.7585	16.4427	16.085	19.3746	20.5299	18.2491	29.7537	19.7194	18.192	16.3794	21.0042	18.9699	14.6553	18.7285	12.3429	15.8687	19.7116	14.7146	21.7286	16.168	13.6669
evm.model.chr15.573	MSTRG.4115	sp|Q9P2E3|ZNFX1_HUMAN	NFX1-type zinc finger-containing protein 1	57169	ZNFX1	1615.18	524.592	650.029	436.606	288.029	658.154	1623.87	478.192	298.774	489.339	285.166	608.227	1562.58	550.479	375.691	621.369	476.262	1125.82	724.595	466.06	404.772	510.218	343.612	1064.94	1676.89	571.576	460.672	691.631	359.519	910.061	1575.03	494.922	374.452	464.619	356.455	1138.36
evm.model.chr2.1595	MSTRG.7346	sp|Q9P2E2|KIF17_HUMAN	Kinesin-like protein KIF17	57576	KIF17	8.97648	7.5437	5.91997	7.47667	7.18905	7.20536	4.66209	8.09441	6.78142	4.43404	6.58128	9.13596	5.31529	7.16868	6.43104	10.5678	2.6215	4.68425	18.6345	5.90473	9.72371	11.758	7.77957	10.9154	10.8099	8.02272	10.0583	4.06566	7.82414	10.6525	11.7713	21.3428	9.08735	10.6484	7.59229	7.33907
evm.model.chr19.477	MSTRG.5951	sp|Q9P2D8|UNC79_HUMAN	Protein unc-79 homolog	57578	UNC79	1.51823	1.79226	2.78381	1.6808	1.82241	1.68716	1.76869	2.713	1.00516	1.65669	1.5937	1.14162	1.63936	1.68919	1.33728	1.90661	1.33228	1.46473	1.52702	1.80214	2.13668	2.53352	2.20526	2.58257	1.59966	2.06101	1.86437	2.25646	4.17239	2.62209	1.90958	1.54728	2.08351	1.54014	2.1773	2.19529
evm.model.chr22.398	evm.TU.chr22.398	sp|Q9P2D7|DYH1_HUMAN	Dynein heavy chain 1, axonemal	25981	DNAH1	0.705366	0.461511	0.588571	0.651475	0.635671	0.536773	0.730729	0.578804	0.483153	0.49591	0.466751	0.672953	0.430195	0.534146	0.586642	0.734611	0.591597	0.536859	0.35259	0.42588	0.711089	0.327994	0.607494	0.883982	1.75481	0.97655	0.977718	1.13262	2.18201	1.8197	0.74766	0.405819	0.727499	0.376809	0.519517	0.562594
evm.model.chr11.11	MSTRG.1734	sp|Q9P2D6|F135A_HUMAN	Protein FAM135A	57579	FAM135A	88.8631	90.3582	157.995	100.875	107.043	83.4072	103.085	129.294	106.41	125.706	118.762	113.393	123.716	115.473	100.242	78.6779	100.877	105.674	42.8435	104.526	106.397	36.5943	111.326	121.941	90.6026	84.3448	88.3926	113.855	104.817	105.487	123.8	42.0455	108.879	48.1853	131.415	132.442
evm.model.chr10.211	MSTRG.1000	sp|Q9P2D3|HTR5B_HUMAN	HEAT repeat-containing protein 5B	54497	HEATR5B	8.20163	6.34737	6.87068	7.80659	8.35519	7.13401	6.48328	7.37949	7.66747	7.30014	7.85583	6.54223	7.40741	6.53174	7.67797	10.0616	7.77605	6.23678	13.5409	6.01177	8.66749	12.4274	7.34843	5.71692	7.99694	7.75046	6.86788	7.02302	7.353	6.91354	7.98431	11.9353	8.04421	10.8708	7.0952	6.06632
evm.model.chr14.286	MSTRG.3402	sp|Q9P2D1|CHD7_HUMAN	Chromodomain-helicase-DNA-binding protein 7	55636	CHD7	0.289661	0.525684	0.76435	0.437324	0.400448	0.547506	0.466329	0.565965	0.197924	0.398051	0.297847	0.311356	0.403428	0.423858	0.379998	0.59687	0.262417	0.428672	0.620691	0.446012	0.650201	0.678306	0.5158	0.569492	0.516209	0.737718	0.615378	0.56105	0.598063	0.540058	0.620314	0.826223	0.810841	0.729995	0.722069	0.560951
evm.model.chr14.288	MSTRG.3404	sp|Q9P2D1|CHD7_HUMAN	Chromodomain-helicase-DNA-binding protein 7	55636	CHD7	0.795533	1.01081	1.06846	0.871575	1.13106	1.15547	0.872702	1.37391	0.395971	0.687422	0.699049	0.680798	0.688584	1.4257	0.840665	1.39142	0.607692	0.841586	1.28529	1.26887	1.18026	1.48348	1.35391	1.24727	0.74547	1.72963	1.38482	1.01479	1.40526	0.924368	1.39625	1.52117	1.23651	1.23358	1.15517	1.4257
evm.model.chr11.60	MSTRG.1772	sp|Q9P2D0|IBTK_HUMAN	Inhibitor of Bruton tyrosine kinase	25998	IBTK	144.644	122.743	110.687	147.292	142.63	131.959	114.365	127.196	140.819	149.629	142.539	124.221	160.834	137.466	141.831	165.95	144.626	134.949	166.031	153.241	152.469	158.676	144.337	134.142	147.619	140.673	155.707	154.509	140.605	126.928	131.434	166.782	128.878	167.133	121.945	135.993
evm.model.chr11.421	MSTRG.2046	sp|Q9P2C4|TM181_HUMAN	Transmembrane protein 181	57583	TMEM181	146.289	136.247	138.932	141.391	157.274	147.409	149.616	154.49	150.393	152.268	158.536	153.445	146.47	181.609	164.361	153.405	147.883	157.997	128.859	174.857	181.993	169.462	206.932	175.624	175.427	172.359	171.07	161.985	206.286	165.786	174.472	134.082	173.245	142.153	182.072	168.614
evm.model.chr6.455	MSTRG.14400	sp|Q9P2B4|CT2NL_HUMAN	CTTNBP2 N-terminal-like protein	55917	CTTNBP2NL	8.38215	14.2756	18.3171	13.3426	11.4425	13.9924	9.45663	12.6284	9.90607	13.3118	9.23156	9.13083	9.35624	11.2092	9.65896	10.1604	10.6721	8.89235	6.21579	10.8999	9.58221	6.88255	9.77213	11.2406	8.93969	10.7812	9.39562	14.9172	9.3075	9.16716	8.87491	6.08789	10.636	7.34166	10.9793	11.1938
evm.model.chr6.405	MSTRG.14362	sp|Q9P2B2|FPRP_HUMAN	Prostaglandin F2 receptor negative regulator	5738	PTGFRN	19.0987	34.0433	8.40684	34.6392	32.3352	32.2695	51.9801	30.4336	84.8342	36.2263	42.2039	56.2917	32.7393	12.5912	27.5347	23.4113	45.0193	35.4682	24.5932	18.9171	9.22997	23.8799	12.4797	10.7659	16.7222	17.2256	12.7249	19.0915	2.97595	10.8362	6.82168	14.8837	10.0788	35.6348	13.3259	7.71284
evm.model.chr3.658	MSTRG.10540	sp|Q9P2A4|ABI3_HUMAN	ABI gene family member 3	51225	ABI3	6.20209	5.172	8.18009	6.10144	6.54185	6.83183	8.43783	7.0597	1.86798	5.04586	4.91817	3.69774	5.17924	6.6779	4.05884	9.02088	3.50616	6.69968	12.1474	5.25036	6.12646	18.6689	5.94632	7.43516	6.2229	7.26341	4.4665	8.25818	5.71534	4.95787	9.00311	10.4602	6.81271	7.72318	7.69733	8.32281
evm.model.chr3.628	MSTRG.10516	sp|Q9P299|COPZ2_HUMAN	Coatomer subunit zeta-2	51226	COPZ2	71.5683	59.6635	40.9391	81.3954	95.5565	56.0373	86.6252	70.7272	117.127	89.5919	101.723	101.957	76.4531	48.6323	79.461	47.0673	80.2027	78.7669	15.5025	43.6756	44.5019	19.3361	68.3527	52.3484	56.0644	37.6675	55.9699	36.057	34.2338	45.9864	39.1761	13.1808	45.2907	29.3218	62.8769	44.5719
evm.model.chr3.421	MSTRG.10345	sp|Q9P298|HIG1B_HUMAN	HIG1 domain family member 1B	51751	HIGD1B	3.67931	2.6286	2.65038	2.0138	2.14548	2.38864	2.4175	3.95753	1.14477	2.06834	2.42809	1.85969	2.70408	2.37352	2.2502	2.28154	2.56024	2.7163	1.04898	1.8721	1.80579	1.01336	2.98658	2.62075	2.05967	1.90992	1.88969	1.23607	2.75494	1.48762	1.34342	1.51125	1.44148	0.636048	1.6066	1.32263
evm.model.chr21.679	MSTRG.8292	sp|Q9P296|C5AR2_HUMAN	C5a anaphylatoxin chemotactic receptor 2	27202	C5AR2	5.95471	32.8498	5.36991	26.1651	15.4936	27.7218	4.03373	17.2252	56.0995	31.2789	30.4121	21.5634	17.2531	9.55859	10.9224	20.9114	35.0013	24.9906	6.78919	23.6522	7.67114	10.2315	12.9431	8.63662	6.98482	8.70391	16.5899	15.3328	2.66119	6.23402	6.51504	3.49433	3.92002	20.9388	11.1504	3.83264
evm.model.chrX.289	MSTRG.17235	sp|Q9P291|ARMX1_HUMAN	Armadillo repeat-containing X-linked protein 1	51309	ARMCX1	25.4855	37.5556	39.9844	34.6019	41.1103	33.12	54.8445	53.7582	51.5894	44.7781	43.5251	44.025	41.784	51.7884	36.1066	33.3685	36.1503	47.8264	12.0045	64.4229	59.5039	27.7172	58.5287	63.2461	56.1659	43.0647	43.3362	57.688	51.3913	46.0883	71.9721	21.664	61.6118	40.9349	59.6529	73.2044
evm.model.chrX.80	MSTRG.17089	sp|Q9P289|STK26_HUMAN	Serine/threonine-protein kinase 26	51765	STK26	5.56005	4.88867	8.50029	10.4038	4.09857	16.2128	4.00022	7.46727	5.84216	6.8018	4.25547	4.46546	6.45171	9.04283	7.1516	57.867	4.64525	4.93536	96.3056	6.6623	17.3868	122.641	4.4724	6.82884	9.70793	33.312	6.38327	13.3205	2.75257	9.82668	8.77733	108.806	12.3701	79.4518	3.99725	5.7335
evm.model.chr1.514	MSTRG.396	sp|Q9P283|SEM5B_HUMAN	Semaphorin-5B	54437	SEMA5B	32.1119	37.3577	11.0247	17.9325	20.939	28.9238	26.9724	47.509	15.491	35.9236	17.4545	32.2701	17.3133	14.1912	12.3428	12.4959	18.9762	13.4596	5.60261	14.2285	9.01028	5.7154	21.9838	15.8703	17.0881	14.7358	10.1599	20.5422	21.1378	14.2256	5.43345	2.79582	5.77937	5.50552	16.76	5.93087
evm.model.chr3.249	MSTRG.10202	sp|Q9P281|BAHC1_HUMAN	BAH and coiled-coil domain-containing protein 1	57597	BAHCC1	27.4239	30.8552	21.4517	30.9175	31.5663	26.7351	50.0952	43.5511	35.9768	32.1403	40.2877	45.4847	27.9605	25.1248	32.2532	21.5007	43.3853	34.4765	9.56737	28.0209	31.233	11.816	40.7334	26.0073	31.8655	23.0562	19.1123	24.9127	33.8625	33.0783	22.1031	11.4996	22.0054	20.6231	26.3935	24.8425
evm.model.chr17.173	MSTRG.4889	sp|Q9P278|FNIP2_HUMAN	Folliculin-interacting protein 2	57600	FNIP2	12.6232	17.3877	16.1782	13.9797	15.2984	18.2003	15.2648	18.9171	8.58694	14.1985	14.2664	13.3288	11.9295	14.7645	11.6738	13.1069	13.0435	13.0119	8.83955	14.4918	14.3473	12.6384	17.6575	18.9222	11.3397	13.7593	12.6515	14.0393	15.5097	12.3872	17.8477	10.084	14.2438	10.2395	18.3702	15.1223
evm.model.chr3.186	MSTRG.10152	sp|Q9P275|UBP36_HUMAN	Ubiquitin carboxyl-terminal hydrolase 36	57602	USP36	22.1008	18.769	28.8992	19.8553	18.8836	19.5382	13.8775	18.998	10.3704	15.7494	16.6837	12.7571	15.7311	14.6084	19.3082	23.5659	18.893	21.1847	18.6283	30.0865	28.1583	24.3388	22.7712	26.5726	21.8723	21.8493	23.1692	30.4834	24.3722	20.2341	21.6096	18.239	23.4327	27.4779	20.0349	22.2023
evm.model.chr1.239	MSTRG.180	sp|Q9P273|TEN3_HUMAN	Teneurin-3	55714	TENM3	59.1613	37.1486	26.9966	57.0839	38.3064	43.4407	66.4031	58.4145	44.3136	67.537	46.68	52.489	83.8983	86.7535	61.6607	74.3699	64.395	83.9495	110.542	140.368	96.1984	47.3319	66.5325	94.6315	94.9019	113.215	52.3922	130.712	54.6466	82.9136	62.8013	60.5254	67.2924	106.03	54.9718	73.8536
evm.model.chr2.938	MSTRG.6825	sp|Q9P267|MBD5_HUMAN	Methyl-CpG-binding domain protein 5	55777	MBD5	103.006	77.495	87.9688	98.8503	72.2143	71.4149	68.1187	94.5993	84.6811	91.9882	80.9676	83.6899	75.1449	93.7622	82.0197	96.7122	90.4985	92.0581	98.1519	104.515	90.8128	111.012	100.191	101.735	100.915	85.466	75.9953	88.7933	88.2887	107.499	99.9627	93.9754	95.9419	102.584	110.883	105.24
evm.model.chr4.495	MSTRG.12076	sp|Q9P265|DIP2B_HUMAN	Disco-interacting protein 2 homolog B	57609	DIP2B	49.5954	57.4099	87.9644	75.1822	65.3063	62.5389	47.2009	74.3129	51.0437	63.4074	60.548	51.3635	51.9168	66.7762	64.8491	86.0743	54.4796	51.047	95.0449	78.3812	96.3398	125.43	61.4629	74.4544	57.0584	76.6497	73.175	73.3148	67.2535	57.5061	72.3066	84.6034	98.0579	80.1381	74.6685	77.4238
evm.model.chr20.407	MSTRG.7694	sp|Q9P260|RELCH_HUMAN	RAB11-binding protein RELCH	57614	RELCH	44.8137	40.6571	44.962	50.6274	50.5405	37.9369	39.4705	48.0365	42.3906	51.8173	48.5229	48.6565	43.7648	49.764	50.2631	59.7519	45.6861	44.2859	57.9281	49.5463	56.922	68.0583	56.0532	55.6887	48.8568	52.4375	57.6296	46.64	53.4649	49.771	52.0719	61.1468	51.7198	59.7068	51.2971	53.0923
evm.model.chr2.1651	MSTRG.7389	sp|Q9P258|RCC2_HUMAN	Protein RCC2	55920	RCC2	46.3001	99.2744	50.2556	69.0824	63.5963	98.4874	50.2665	69.7156	43.2482	54.8928	48.4145	46.9597	52.82	49.7152	40.6503	120.068	39.3648	47.2712	295.76	56.9879	62.477	148.758	61.0118	80.702	51.2722	107.7	72.206	62.8684	58.2694	48.7198	77.7332	306.24	52.1347	185.263	61.5186	62.3685
evm.model.chr12.372	MSTRG.2425	sp|Q9P253|VPS18_HUMAN	Vacuolar protein sorting-associated protein 18 homolog	57617	VPS18	6.00507	6.48256	4.40422	7.21259	7.7682	6.06966	5.9724	6.88581	5.44433	6.18035	8.01946	6.48759	5.62848	5.83822	7.41888	7.2484	5.66995	6.6963	6.57794	7.15227	6.77934	7.38111	7.99529	8.01165	6.25314	6.20553	5.98146	6.45443	8.43475	6.32179	6.45942	6.22575	6.30617	5.631	6.5534	6.17423
evm.model.chr8.193	MSTRG.15740	sp|Q9P246|STIM2_HUMAN	Stromal interaction molecule 2	57620	STIM2	31.5193	33.2431	46.5549	42.8172	33.7068	43.151	42.2032	38.6005	38.6011	38.9675	36.9688	43.4162	42.606	38.2938	33.1747	82.3147	39.747	38.947	81.6519	36.2598	46.1801	105.417	31.8834	35.1089	49.3614	57.1446	31.0507	50.0963	33.6988	43.359	38.5781	88.0595	43.9136	81.3658	40.7359	43.5193
evm.model.chr14.146	MSTRG.3295	sp|Q9P243|ZFAT_HUMAN	Zinc finger protein ZFAT	57623	ZFAT	10.0026	14.1224	15.5488	11.5485	11.0918	13.3641	14.6565	15.1395	11.49	12.1115	10.6715	10.6803	10.5588	11.742	11.7993	13.3582	11.2274	10.6299	14.9344	16.4157	13.9281	19.6939	11.2472	12.8938	12.4406	19.2076	12.843	19.9729	12.1727	11.3346	11.4268	16.2665	12.1957	17.4532	12.4431	10.8484
evm.model.chr2.1294	evm.TU.chr2.1294	sp|Q9P242|NYAP2_HUMAN	Neuronal tyrosine-phosphorylated phosphoinositide-3-kinase adapter 2	57624	NYAP2	0	0	0.0314165	0.180215	0	0.0359824	0	0	0	0.0245116	0	0	0	0	0	0	0	0	0	0	0.0192002	0	0	0.0515624	0	0	0.0528827	0.0269055	0	0.0404038	0.0711166	0	0.0114743	0	0	0
evm.model.chr8.249	MSTRG.15782	sp|Q9P241|AT10D_HUMAN	Probable phospholipid-transporting ATPase VD	57205	ATP10D	25.7713	28.3512	22.5567	28.5657	30.8837	32.2646	33.0198	28.9675	32.3242	33.3767	32.2562	31.2007	33.8603	31.4434	30.4862	56.3255	31.612	31.671	121.468	27.8509	31.971	97.6492	37.8306	35.8264	37.1216	56.9607	24.8494	36.4017	34.0243	37.3047	38.7475	109.814	27.0753	81.7949	37.9659	43.7353
evm.model.chr22.244	MSTRG.8675	sp|Q9P232|CNTN3_HUMAN	Contactin-3	5067	CNTN3	6.42034	7.91211	5.13482	11.66	9.09287	6.40763	1.82689	7.78505	9.82008	11.8977	6.99168	5.56266	6.48428	7.19593	7.98213	14.7705	10.4863	8.28546	0.629419	11.3328	5.7987	7.77525	15.3939	17.6093	2.49347	4.16416	5.03696	10.9313	4.4542	6.84315	4.99327	3.85931	11.6977	10.077	17.2324	9.208
evm.model.chr3.607	MSTRG.10501	sp|Q9P227|RHG23_HUMAN	Rho GTPase-activating protein 23	57636	ARHGAP23	7.38798	6.0098	6.19704	5.14758	5.38966	5.72489	6.2607	6.61012	3.40983	5.11815	6.23445	5.56149	7.14106	7.27122	4.97883	5.86455	5.72299	8.28821	4.11019	8.83126	6.47659	2.36554	9.33701	8.32748	5.63751	8.13685	9.24893	7.17811	7.90819	4.87357	6.94778	3.0054	5.21801	4.67712	6.77601	6.46741
evm.model.chr3.608	MSTRG.10502	sp|Q9P227|RHG23_HUMAN	Rho GTPase-activating protein 23	57636	ARHGAP23	25.0037	17.8567	22.6742	15.2549	14.681	19.7108	18.06	16.3285	8.94807	15.7688	16.1725	13.3542	21.1316	17.6828	14.4892	15.1296	14.9719	21.8115	8.87392	23.2154	19.418	6.99435	23.0821	24.7986	16.7421	23.2251	22.1673	18.3306	32.3299	15.8211	20.0424	7.52763	17.3763	13.0174	21.0772	18.6124
evm.model.chr3.907	evm.TU.chr3.907	sp|Q9P225|DYH2_HUMAN	Dynein heavy chain 2, axonemal	146754	DNAH2	7.68102	11.5651	41.4973	17.3915	7.6774	9.85851	9.34634	14.4853	6.99065	10.5731	8.83499	7.04845	8.95629	22.0792	9.61572	22.2619	5.75246	9.42477	4.32052	17.3722	39.8409	6.53257	29.2442	19.0126	10.6723	30.7411	39.6195	27.2684	35.0901	22.277	15.677	12.4073	31.3231	9.25878	23.5283	16.4688
evm.model.chr19.450	MSTRG.5925	sp|Q9P219|DAPLE_HUMAN	Protein Daple	440193	CCDC88C	194.149	222.593	295.29	251.199	195.578	264.749	227.398	242.724	171.099	234.037	171.064	182.335	203.434	257.376	222.449	435.671	175.202	198.421	632.091	222.229	333.786	726.442	235.562	264.84	268.905	365.755	236.358	350.335	249.945	257.485	316.607	645.888	309.875	566.484	266.686	278.191
evm.model.chr15.320	MSTRG.3894	sp|Q9P218|COKA1_HUMAN	Collagen alpha-1(XX) chain	57642	COL20A1	8.44009	11.1333	6.99828	7.93735	8.14938	8.9854	8.32202	9.73906	6.6728	7.27808	7.66758	6.92846	9.29699	7.30857	8.97346	8.87963	7.64627	7.62236	8.97471	10.075	9.39681	11.1125	8.77656	8.99101	7.36754	8.93496	8.76881	7.56094	8.95654	6.96582	8.88044	9.37098	8.06736	9.27141	7.45338	8.46104
evm.model.chr6.901	MSTRG.14739	sp|Q9P217|ZSWM5_HUMAN	Zinc finger SWIM domain-containing protein 5	57643	ZSWIM5	0.0545491	0.0929994	0.0857643	0.132803	0.116247	0.0901422	0.0481975	0.115079	0.0607287	0.0974225	0.151665	0.123232	0.0594492	0.0873979	0.0633679	0.113115	0.119244	0.0903225	0.0854699	0.13558	0.0960032	0.137737	0.145268	0.105357	0.100367	0.0916194	0.107901	0.0717049	0.118696	0.111917	0.207414	0.102607	0.0860184	0.0934515	0.0752537	0.0733842
evm.model.chr6.19	MSTRG.14053	sp|Q9P215|POGK_HUMAN	Pogo transposable element with KRAB domain	57645	POGK	87.438	78.3329	90.8111	84.0312	95.4266	83.2583	92.1117	109.471	73.8547	94.507	95.8751	88.9761	83.49	109.603	88.2578	107.471	76.6953	91.425	85.9316	99.0234	98.5917	111.263	113.204	107.872	95.6224	111.012	94.8672	98.5671	120.41	108.311	114.134	98.5571	106.776	85.4789	108.216	108.524
evm.model.chr23.83	MSTRG.9166	sp|Q9P212|PLCE1_HUMAN	1-phosphatidylinositol 4,5-bisphosphate phosphodiesterase epsilon-1	51196	PLCE1	10.0405	18.7779	5.56908	21.1363	12.7101	13.702	47.056	20.5478	50.8219	31.1902	24.8187	40.0461	23.3765	7.82597	10.1478	10.5468	24.8161	31.2549	6.24418	9.90472	8.26188	6.7177	11.1747	10.4747	24.6273	16.4154	18.8736	26.4	20.495	18.0495	8.80137	3.58686	8.84011	18.2591	11.2643	8.10855
evm.model.chr18.351	MSTRG.5594	sp|Q9P209|CEP72_HUMAN	Centrosomal protein of 72 kDa	55722	CEP72	1.38978	2.90557	2.25328	5.40158	4.29843	3.8608	1.52573	1.98166	1.0651	2.92909	3.63383	3.88385	1.51212	2.86806	1.52044	8.69989	5.84751	5.32442	18.8747	2.25032	2.90218	8.92487	5.78066	7.59805	1.6102	5.84907	2.04273	3.97015	4.5036	2.86677	4.4215	17.7121	3.47933	14.1618	4.63262	7.55918
evm.model.chr2.1367	MSTRG.7158	sp|Q9P206|K1522_HUMAN	Uncharacterized protein KIAA1522	57648	KIAA1522	2.26476	2.49174	2.49693	3.01179	2.12207	2.31806	1.42812	3.27647	2.29352	2.54839	2.49811	2.35273	1.00277	2.09078	2.82702	0.983997	1.51997	1.6233	1.25089	1.16161	1.17636	0.491426	1.47661	2.90219	1.43134	4.29602	2.10149	8.32001	1.87581	2.16032	4.43649	0.631261	1.95684	1.15901	2.06125	1.14145
evm.model.chr19.476	MSTRG.5950	sp|Q9P203|BTBD7_HUMAN	BTB/POZ domain-containing protein 7	55727	BTBD7	39.4724	36.9053	48.8463	43.8566	48.5352	38.6195	50.7528	48.3447	44.1694	45.9185	45.8807	40.5359	48.0106	51.7664	39.4727	38.6423	43.8283	40.1917	25.4125	42.6484	44.697	30.1785	52.0943	40.0549	42.6157	43.2953	42.851	53.5142	48.2815	35.4086	41.9721	26.3978	45.3153	38.8422	49.3356	43.1811
evm.model.chr3.2014	MSTRG.11651	sp|Q9P202|WHRN_HUMAN	Whirlin	25861	WHRN	3.02515	3.74672	4.89573	3.20813	3.28253	6.06496	2.96473	2.56177	1.75995	2.76994	2.62898	2.47922	3.67099	4.25364	2.91666	8.06935	7.90616	7.05771	10.3836	4.64666	6.61416	16.5407	5.39691	6.53137	6.58981	10.102	4.64766	6.23205	5.98482	6.05946	4.21235	11.4237	5.14483	12.3961	4.66863	6.78
evm.model.chr3.1652	evm.TU.chr3.1652	sp|Q9P1Z9|CC180_HUMAN	Coiled-coil domain-containing protein 180	100499483	CCDC180	0	0	0.158099	0	0.0340456	0	0	0.130859	0	0.0729733	0.0448097	0	0	0.0141746	0	0.156422	0	0.0378076	0.216459	0	0.100973	0	0.0716742	0.0370936	0	0.170027	0.0369735	0.0648707	0	0.0616153	0.0623773	0.369222	0.027657	0.204595	0	0.0430477
evm.model.chr3.961	MSTRG.10795	sp|Q9P1Z0|ZBTB4_HUMAN	Zinc finger and BTB domain-containing protein 4	57659	ZBTB4	15.7341	9.66194	12.7068	14.4228	13.9368	9.9217	15.6551	13.1757	11.5058	13.0909	15.9291	12.6783	13.3733	14.2474	16.7744	14.854	14.3634	15.4166	9.63786	17.9009	16.6533	21.5342	18.0176	14.447	16.5153	13.7908	12.3523	17.3022	18.4806	15.3019	15.6088	10.8672	14.9019	16.0739	15.4047	14.0028
evm.model.chr5.19	MSTRG.12883	sp|Q9P1Y6|PHRF1_HUMAN	PHD and RING finger domain-containing protein 1	57661	PHRF1	104.86	83.0143	79.0954	80.33	77.3793	78.5045	106.742	89.9093	51.8888	76.63	74.8409	75.6795	89.07	68.1902	70.9796	95.7565	68.7111	84.9457	112.458	85.0182	86.7267	122.418	85.5617	101.45	84.1999	95.5242	73.6954	83.2974	87.6597	73.1626	103.137	111.187	71.7313	102.816	71.5722	92.3519
evm.model.chr12.875	evm.TU.chr12.875	sp|Q9P1W3|CSC1_HUMAN	Calcium permeable stress-gated cation channel 1	57156	TMEM63C	0.155024	0.255247	0.855394	0.561711	0.614603	0.376204	0.76737	0.323437	0.91512	1.38674	0.996888	0.954591	0.708641	0.212289	1.18027	0.33333	0.634022	0.893633	0.181202	0.227354	0.55957	0.148375	0.130585	0.277725	0.421448	0.079039	0.254412	0.320134	0.110975	0.137045	0.320558	0.142655	0.972194	0	0	0
evm.model.chr12.882	evm.TU.chr12.882	sp|Q9P1V8|SAM15_HUMAN	Sterile alpha motif domain-containing protein 15	161394	SAMD15	4.70007	2.67712	7.65386	2.97299	4.60287	2.55251	1.3463	3.01962	5.54807	5.56602	3.3011	2.93294	3.38987	3.59539	3.89701	7.22496	3.91303	7.74699	6.63325	2.67901	6.86771	6.91815	5.98877	6.86111	5.30544	2.38314	3.7857	3.42268	7.14688	5.33677	6.06862	4.20939	6.80256	6.81495	6.90796	3.32816
evm.model.chr7.686	MSTRG.15557	sp|Q9P1U1|ARP3B_HUMAN	Actin-related protein 3B	57180	ACTR3B	2.54637	1.68381	2.4216	2.0933	2.14186	1.65249	2.28113	2.03055	2.59871	1.64515	1.75716	1.53026	2.30332	1.93202	3.05835	1.96693	1.8427	1.55208	1.75545	2.13448	2.80066	2.40554	1.87526	1.67003	2.40563	2.07813	2.8775	2.14551	1.72249	2.02005	2.30389	1.9525	2.81867	2.00128	1.42441	1.60333
evm.model.chr7.236	MSTRG.15206	sp|Q9P1T7|MDFIC_HUMAN	MyoD family inhibitor domain-containing protein	29969	MDFIC	6.2369	5.05003	7.12937	6.82999	8.15699	7.48442	7.13676	6.2058	7.42743	7.28872	6.55684	7.2763	6.39987	7.96607	8.47678	7.62837	8.2261	8.35242	5.02402	4.96419	8.36015	6.66678	7.57884	8.76263	7.29353	6.20326	7.62672	5.29675	8.56854	9.75789	8.20869	6.34266	9.3919	8.45097	10.9005	10.3132
evm.model.chr10.486	MSTRG.1203	sp|Q9P1Q0|VPS54_HUMAN	Vacuolar protein sorting-associated protein 54	51542	VPS54	15.8762	13.2225	20.6065	18.4477	16.898	15.3219	15.2722	16.64	17.9958	18.8869	17.3416	16.4191	17.9045	20.4985	18.4439	18.6139	16.6004	16.5832	18.5678	16.7298	20.7663	22.1443	17.8653	18.6789	18.6383	18.7422	17.0968	21.1861	16.2987	18.3107	21.689	20.5811	22.9877	19.2356	20.7253	22.3077
evm.model.chr1.3	evm.TU.chr1.3	sp|Q9P1A6|DLGP2_HUMAN	Disks large-associated protein 2	-	DLGAP2	0	0	0	0.207571	0	0.0615334	0	0	0	0.0382018	0.0683479	0	0	0.0579184	0	0	0.0736195	0	0.167865	0.953309	0.209405	0.158361	0	0.0636697	0.112034	0	0.363439	0.1413	0.325994	0.181272	0.203708	0.0972774	0.344108	0.0641543	0.230146	0.233711
evm.model.chr15.358	MSTRG.3926	sp|Q9P1A2|PP4RL_HUMAN	Putative serine/threonine-protein phosphatase 4 regulatory subunit 1-like	-	PPP4R1L	0.0436387	0.0946428	0.079299	0.0828014	0.0650979	0.101711	0.187773	0.125972	0.142214	0.0839754	0.0809918	0.0910456	0.0831252	0.092221	0.0849779	0.0666598	0.103307	0.160971	0.0788731	0.161458	0.135706	0.117693	0.120862	0.116301	0.106488	0.169744	0.0839245	0.17209	0.121065	0.144726	0.0926773	0.0715084	0.122406	0.126313	0.102546	0.108098
evm.model.chr12.45	MSTRG.2153	sp|Q9P109|GCNT4_HUMAN	Beta-1,3-galactosyl-O-glycosyl-glycoprotein beta-1,6-N-acetylglucosaminyltransferase 4	-	GCNT4	5.89066	9.54085	17.2659	8.05567	6.34498	8.43399	4.883	7.78077	3.74737	9.96633	5.42485	2.59105	8.35213	7.74232	11.1483	10.6269	8.12339	5.94713	7.7234	11.1552	12.0683	14.0005	9.13902	6.97682	11.7449	12.8177	10.6343	22.0736	6.74655	7.16977	9.8112	10.222	15.4874	12.0802	10.236	9.21536
evm.model.chr9.55	MSTRG.16083	sp|Q9P107|GMIP_HUMAN	GEM-interacting protein	51291	GMIP	24.4173	82.3197	20.8134	56.5813	31.6863	70.9494	17.5737	45.0889	24.9199	30.7501	26.3267	30.2765	28.2703	28.225	19.5271	127.402	17.8511	22.5249	238.208	26.2883	37.2741	256.019	24.8441	41.1617	31.2176	74.6222	34.1157	34.1381	16.3981	33.9453	45.5524	199.918	20.3832	162.799	28.7152	20.931
evm.model.chr15.615	evm.TU.chr15.615	sp|Q9P104|DOK5_HUMAN	Docking protein 5	55816	DOK5	0.182176	0.0801256	0.0729574	0.145435	0.032104	0.027442	0.309614	0	0.0784186	0.19467	0.0904421	0.0807068	0.27802	0	0.0685474	0.252358	0.174007	0.299937	0.130311	0.098888	0	0.111152	0.0679815	0.0773482	0.162734	0.145096	0.146912	0.280189	0.0325278	0.0603762	0.0746258	0.0846748	0.0343022	0.283703	0.0100076	0.0689109
evm.model.chr4.1267	evm.TU.chr4.1267	sp|Q9P0X4|CAC1I_HUMAN	Voltage-dependent T-type calcium channel subunit alpha-1I	8911	CACNA1I	0.105531	0.0904867	0	0.198539	0.0498017	0.275245	0.0662662	0.116425	0.188866	0.134986	0.0573834	0.111595	0.127426	0.0422583	0.0776068	0.472559	0.37822	0.29722	0.188189	0	0.225073	0.540743	0.0576725	0.0583146	0.148125	0.113546	0.0743411	0.173302	0	0.340877	0.0509371	0.439711	0	0.516412	0.0277328	0.0762376
evm.model.chr12.915	MSTRG.2859	sp|Q9P0W8|SPAT7_HUMAN	Spermatogenesis-associated protein 7	55812	SPATA7	3.80623	3.10382	4.18537	3.8601	3.19769	3.03786	3.06087	4.04005	4.06033	3.96556	3.40085	3.903	3.50714	4.06905	3.72442	4.18482	3.05201	3.68638	4.18526	4.12343	4.18931	4.26237	3.11586	3.27678	4.10576	3.73743	3.60356	3.82388	3.32472	4.32918	5.36407	4.88967	5.2391	4.01691	3.57195	4.77089
evm.model.chr3.1417	MSTRG.11181	sp|Q9P0W0|IFNK_HUMAN	Interferon kappa	56832	IFNK	2.89368	4.44893	6.27196	5.74454	4.24848	3.64084	2.37941	4.14689	6.69459	7.37635	4.39747	2.64998	3.44217	6.54916	8.79608	5.23612	4.38955	6.69428	0.984235	7.26167	3.62346	2.20837	3.35422	2.98088	3.27734	4.93186	3.2775	7.66315	3.5964	6.10204	1.65062	1.34053	3.87732	2.43513	2.00134	4.00172
evm.model.chr6.1068	MSTRG.14876	sp|Q9P0V3|SH3B4_HUMAN	SH3 domain-binding protein 4	23677	SH3BP4	11.5916	9.73796	10.1036	10.478	10.8192	9.15325	14.7059	9.53818	6.82951	10.813	11.7815	9.30752	12.8998	8.94798	8.56838	7.27105	10.7584	9.37109	4.9583	8.60904	8.15117	2.4513	8.69546	9.92129	9.46392	20.3155	7.98615	20.5082	9.88272	8.70298	8.08973	4.2761	6.9881	5.09478	9.2105	10.5255
evm.model.chr21.840	MSTRG.8413	sp|Q9P0T4|ZN581_HUMAN	Zinc finger protein 581	51545	ZNF581	0.223313	0.206156	0.215356	0.29822	0.395315	0.262669	0.314233	0.361458	0.334112	0.23286	0.37259	0.268555	0.186814	0.230109	0.287534	0.342339	0.221402	0.229008	0.305336	0.252768	0.306366	0.382692	0.408634	0.236939	0.241609	0.266265	0.299818	0.29113	0.367012	0.274181	0.277391	0.339282	0.321477	0.350565	0.360441	0.255666
evm.model.chr11.183	MSTRG.1873	sp|Q9P0P8|MRES1_HUMAN	Mitochondrial transcription rescue factor 1	51250	MTRES1	1.02149	0.637652	0.589479	1.03974	0.96122	0.576521	0.769454	1.17912	1.42487	1.0857	1.24735	1.39875	0.864482	1.27323	1.24378	1.08788	0.692576	0.903012	1.88711	0.796122	1.36413	1.39336	1.11972	1.11133	1.30719	0.957372	1.20902	0.544861	1.1491	1.76143	1.68178	1.83049	1.50702	1.23488	1.11649	1.05121
evm.model.chr4.167	MSTRG.11826	sp|Q9P0M6|H2AW_HUMAN	Core histone macro-H2A.2	55506	MACROH2A2	21.7552	32.8415	28.1595	28.82	27.2216	41.4436	25.8878	36.4576	32.7455	24.0925	28.8856	28.6139	27.2866	25.1835	22.883	31.4079	22.7388	23.4454	78.8116	21.5318	31.8668	45.4465	30.7016	23.8563	19.4962	34.4601	36.6585	23.8848	24.418	19.6434	20.341	58.8222	23.2965	48.6163	29.0129	20.3586
evm.model.chr21.140	MSTRG.7828	sp|Q9P0M4|IL17C_HUMAN	Interleukin-17C	27189	IL17C	0	0.468654	0	0.426883	0.345414	0.307833	0.286552	0.498748	0.306572	0.241219	0.809443	1.01612	0.0734591	0.200202	0.0939792	1.08952	0.262898	0.308472	0.551166	0.33367	0.117552	2.26922	0.480923	0.350822	0.151866	0.60852	0.177743	0.576924	0	0.298189	0.427433	0.917104	0.386252	1.03338	0.156095	0
evm.model.chr11.285	MSTRG.1939	sp|Q9P0M2|AKA7G_HUMAN	A-kinase anchor protein 7 isoform gamma	9465	AKAP7	2.23988	1.46347	1.55303	2.25247	2.21389	1.47699	2.33662	1.59012	1.67807	1.57682	2.2302	1.85092	2.07808	2.308	1.9777	1.93166	1.82426	1.72928	1.85163	1.54986	1.86578	2.26281	1.94411	1.61955	2.4133	1.94057	1.52203	1.97257	2.3079	2.41142	2.39704	1.36086	1.9469	1.7378	2.01805	2.13908
evm.model.chr23.156	MSTRG.9223	sp|Q9P0L9|PK2L1_HUMAN	Polycystic kidney disease 2-like 1 protein	9033	PKD2L1	0.233974	0.409064	0.525369	0.424698	0.331478	0.312363	0.462306	0.33937	0.445114	0.235	0.308353	0.576454	0.110353	0.192336	0.278848	0.134141	0.158021	0.134114	0.0741307	0.236478	0.283162	0	0.167804	0.32492	0.177508	0.172483	0.493842	0.0646286	0.24251	0.210667	0.305874	0	0.455497	0.0699794	0.18803	0.211324
evm.model.chr5.786	MSTRG.13484	sp|Q9P0L2|MARK1_HUMAN	Serine/threonine-protein kinase MARK1	4139	MARK1	159.39	125.088	227.555	171.407	168.797	124.899	223.87	219.784	159.088	197.121	173.84	206.854	182.193	226.472	233.701	127.484	133.211	153.753	32.848	191.656	267.462	56.5573	183.251	198.316	227.376	157.319	267.007	145.356	292.008	272.167	263.802	71.3578	303.854	85.4625	230.681	248.738
evm.model.chr16.507	MSTRG.4544	sp|Q9P0L2|MARK1_HUMAN	Serine/threonine-protein kinase MARK1	4139	MARK1	0.970942	0.630536	1.68221	0.474002	1.12095	0.549877	0.351125	0.703705	0.558368	0.786973	0.444013	0.799618	0.658968	0.986573	1.36355	0.435242	0.64497	0.909522	0.203073	0.387146	1.0894	0.13518	1.30293	1.50721	0.564201	0.333678	1.5995	0.225698	1.15769	1.52694	1.3021	0.558017	2.63162	0.459471	1.25625	1.66751
evm.model.chr22.174	MSTRG.8621	sp|Q9P0L1|ZKSC7_HUMAN	Zinc finger protein with KRAB and SCAN domains 7	55888	ZKSCAN7	0.321928	0.297908	0.269995	0.369529	0.399333	0.284272	0.499349	0.531929	0.346268	0.360522	0.444635	0.504647	0.496081	0.39037	0.375549	0.625765	0.277646	0.503104	0.964633	0.4297	0.466407	0.964827	0.508517	0.35123	0.438113	0.46328	0.333622	0.465288	0.35945	0.505287	0.476566	0.829859	0.389246	0.736652	0.395547	0.415966
evm.model.chr3.1946	MSTRG.11598	sp|Q9P0K9|FRS1L_HUMAN	DOMON domain-containing protein FRRS1L	23732	FRRS1L	3.986	2.94833	2.21132	4.63779	6.02773	3.19529	4.02366	4.732	12.2166	5.40887	6.72694	7.59386	4.0458	5.20619	5.68626	3.79758	5.7623	7.78795	1.93241	9.10326	5.06165	5.14696	6.79242	4.68804	14.1667	6.45142	5.63113	14.5166	6.32723	11.3575	1.48079	0.674329	4.03836	14.1543	2.89632	3.47021
evm.model.chr4.1050	MSTRG.12539	sp|Q9P0K8|FOXJ2_HUMAN	Forkhead box protein J2	55810	FOXJ2	14.5311	10.2959	13.0479	14.489	13.4139	11.421	13.4692	12.6375	10.4861	13.5396	12.7557	12.9502	12.7926	10.657	13.7423	13.2214	12.068	13.1115	10.1959	10.4899	11.3843	14.8232	12.3021	10.6549	13.2517	11.0565	11.1572	13.0371	13.7746	13.7488	10.5851	9.63664	11.4948	11.757	13.1646	12.9005
evm.model.chr18.247	MSTRG.5526	sp|Q9P0K7|RAI14_HUMAN	Ankycorbin	26064	RAI14	17.8702	17.1099	21.8975	23.7444	20.1202	32.8293	28.4595	21.6071	24.8653	29.7864	25.04	30.1035	33.3619	16.9429	18.0029	25.0371	27.6583	29.3569	23.1819	22.4645	19.5211	17.3016	23.7263	18.6008	24.5051	26.5054	19.9643	29.0412	14.3025	23.6447	18.1533	20.8763	16.9917	45.3623	17.9259	25.4403
evm.model.chr7.360	MSTRG.15289	sp|Q9P0K1|ADA22_HUMAN	Disintegrin and metalloproteinase domain-containing protein 22	53616	ADAM22	0.56906	0.226936	0.507202	0.631642	0.682355	0.307607	0.361815	0.373697	0.196065	0.396009	0.833467	0.202832	0.289519	0.666509	0.5024	0.416076	0.570731	0.782722	0.118135	0.0644923	0.100294	0.518783	0.145168	0.106256	0.51462	0.896852	0.544593	1.61509	0.849904	3.52814	0.0916143	0.212876	0.312447	0.518439	0.30827	0.34587
evm.model.chr10.442	MSTRG.1175	sp|Q9P0J7|KCMF1_HUMAN	E3 ubiquitin-protein ligase KCMF1	56888	KCMF1	7.16387	4.50162	5.42949	6.36284	5.6003	5.37267	4.35972	4.7402	4.24118	5.9616	5.61295	5.09036	4.90973	6.11172	5.55059	6.87554	4.7883	4.93632	6.40966	6.36649	5.52254	6.89194	5.7802	6.00112	4.94134	5.25128	5.33146	5.39715	5.76113	5.98629	7.25651	7.67074	7.61221	5.79343	6.50038	7.10791
evm.model.chr12.647	MSTRG.2651	sp|Q9P055|JKAMP_HUMAN	JNK1/MAPK8-associated membrane protein	51528	JKAMP	9.95628	16.6287	12.2927	14.8272	15.4927	15.2283	13.6615	18.3583	19.6649	15.8282	16.504	17.9272	13.8119	14.8076	13.8668	16.3676	12.2382	14.713	17.0849	16.9628	14.2176	19.5982	14.0392	14.6027	13.9839	18.1037	14.5863	14.2843	11.9185	16.835	14.4907	19.4516	15.462	17.7151	15.4093	15.7338
evm.model.chr16.754	MSTRG.4756	sp|Q9P016|THYN1_HUMAN	Thymocyte nuclear protein 1	29087	THYN1	30.6381	37.9259	29.2384	29.155	30.0303	36.033	26.5181	34.5763	25.3041	28.0859	31.1606	24.2219	26.8184	30.7534	28.7502	32.6539	25.225	27.6188	37.9882	36.9759	33.543	46.0453	31.7826	33.5923	29.6463	37.1105	30.6331	30.1723	33.6789	25.743	43.0198	45.3287	36.0537	41.4073	32.1206	31.5869
evm.model.chr2.1485	MSTRG.7257	sp|Q9NZV5|SELN_HUMAN	Selenoprotein N	57190	SELENON	90.4089	105.635	77.2765	100.96	117.849	108.038	120.325	119.076	104.765	105.392	121.737	106.713	108.565	91.7349	104.162	80.1505	97.7194	96.5901	52.4435	88.4483	86.2904	37.1612	111.467	77.5845	89.4019	87.0924	96.2378	80.5395	118.503	94.0265	75.24	44.9561	80.3291	63.5632	97.305	68.8194
evm.model.chr15.20	MSTRG.3647	sp|Q9NZU0|FLRT3_HUMAN	Leucine-rich repeat transmembrane protein FLRT3	23767	FLRT3	1.37571	0.8183	1.44587	1.05856	2.31846	1.09324	0.171938	0.791852	1.13401	0.752098	1.46734	1.03477	0.854888	2.64957	4.4608	0.950645	1.93266	2.90584	0.222196	0.646838	1.91811	0.455206	1.64266	1.51802	5.50147	2.15604	4.72004	1.90365	6.16268	7.5874	1.28969	0.876501	2.85257	1.83411	3.33279	5.02466
[truncated: 21,989 more rows]
