# Supplementary material for: Diversity in Cell Morphology, Composition, and Function among Adipose Depots in River Buffaloes
Source: Int J Mol Sci. 2023 May 7;24(9):8410. doi: 10.3390/ijms24098410 (PMC10179058; doi:10.3390/ijms24098410)
Supplement: Supplementary file 1 [file ijms-24-08410-s001.zip › Table S3.xlsx]

## Sheet: Sheet1
Table S3. Differentially expressed genes between subcutaneous and visceral adipose depots.
gene_id	symble	baseMean	log2FoldChange	lfcSE	stat	pvalue	padj	group
evm.model.chr10.276	ABCG5	6.81754	-1.78118	0.661348	-2.69326	0.00707568	0.0321593	down
evm.model.chr5.1291.2	ABL2	20002.8	-1.87751	0.264455	-7.09955	1.25e-12	3.16e-10	down
evm.model.chr19.96	ACAN	94.8405	-1.7213	0.54238	-3.17361	0.00150556	0.0101153	down
evm.model.chr9.18	ADAMTS2	8015.08	-1.80758	0.233695	-7.73481	1.04e-14	4.76e-12	down
evm.model.chrX.614	ADGRG2	270.678	-2.76468	0.407216	-6.78922	1.13e-11	2.24e-09	down
evm.model.chr7.394	Aebp1	12085.3	-1.98183	0.287642	-6.88993	5.58e-12	1.23e-09	down
evm.model.chr9.194	Afg3l1	9.52343	-2.29333	0.545681	-4.20269	2.64e-05	0.000450412	down
evm.model.chr19.83	AGBL1	26.0813	-2.37812	0.57466	-4.13831	3.5e-05	0.000567031	down
evm.model.chr19.656	AHNAK2	15443.1	-1.91505	0.258117	-7.41933	1.18e-13	4.11e-11	down
evm.model.chr6.497	ALX3	161.942	-2.18917	0.166801	-13.1244	2.39e-39	2.47e-35	down
evm.model.chr9.1118	AMD1	21.0484	-1.85896	0.368024	-5.05119	4.39e-07	1.7e-05	down
evm.model.chr16.30	ANGPTL5	259.727	-2.03332	0.495342	-4.10488	4.05e-05	0.000634468	down
evm.model.chr23.123	ANKRD2	77.7047	-1.59125	0.223779	-7.11082	1.15e-12	2.95e-10	down
evm.model.chr4.34	ANXA8	1660.51	-2.2523	0.50718	-4.44083	8.96e-06	0.000193649	down
evm.model.chr2.1069	AOX2	315.425	-1.54161	0.657847	-2.34341	0.0191084	0.0672616	down
evm.model.chr7.440	ASB15	4.78483	-2.99885	0.94757	-3.16478	0.00155198	0.0103532	down
evm.model.chr5.1276.2	ASTN1	55.0432	-3.23876	0.897716	-3.60778	0.000308831	0.00307344	down
evm.model.chr10.143	BCL2L1	2.64125	-1.87653	0.888704	-2.11154	0.0347259	0.103433	down
evm.model.chr2.668	BMP5	1154.95	-2.7098	0.348124	-7.78402	7.03e-15	3.46e-12	down
evm.model.chr15.368	Bmp7	511.349	-1.81608	0.416398	-4.36141	1.29e-05	0.000259971	down
evm.model.chr8.136	BMPR1B	74.703	-2.55947	0.364949	-7.01322	2.33e-12	5.54e-10	down
evm.model.chr1.783	C1GALT1C1	1.201	-3.73844	1.64812	-2.2683	0.0233107	0.0776399	down
evm.model.chr3.198	C1QTNF1	8382.78	-2.06289	0.245738	-8.39467	4.67e-17	3.86e-14	down
evm.model.chr18.249	C1QTNF3	392.392	-3.51998	0.628477	-5.60081	2.13e-08	1.29e-06	down
evm.model.chr8.522.3	C1QTNF7	1079.83	-1.62179	0.284018	-5.71016	1.13e-08	7.6e-07	down
evm.model.chr6.102	CADM3	1014.46	-1.60997	0.284046	-5.66801	1.44e-08	9.22e-07	down
evm.model.chr20.49	CBLN2	15.8336	-1.96357	0.699007	-2.80909	0.00496815	0.0246545	down
evm.model.chr17.681	CCDC116	10.8894	-1.6199	0.533855	-3.03435	0.00241055	0.0143744	down
evm.model.chr3.1619	CCIN	341.73	-1.88221	0.237519	-7.92446	2.29e-15	1.35e-12	down
evm.model.chr24.420	CCL24	496.777	-2.10659	0.377264	-5.58386	2.35e-08	1.39e-06	down
evm.model.chr11.37.4	CD109	6748.03	-2.31695	0.305515	-7.58373	3.36e-14	1.34e-11	down
evm.model.chr5.199	CD248	6426.09	-1.66094	0.327268	-5.07518	3.87e-07	1.52e-05	down
evm.model.chr12.196.1	CD276	4577.34	-1.77844	0.227625	-7.81302	5.58e-15	2.89e-12	down
evm.model.unplace157.1.2	CDH18	29.8134	-1.86614	0.344828	-5.41181	6.24e-08	3.21e-06	down
evm.model.chr15.340	CDH4	172.792	-1.77163	0.402842	-4.39783	1.09e-05	0.000226563	down
evm.model.chr4.20	CEFIP	152.447	-2.27604	0.474104	-4.80072	1.58e-06	4.9e-05	down
evm.model.unplace875.4	Cfap97d2	2.06069	-2.57615	1.1995	-2.14769	0.0317388	0.0972814	down
evm.model.chr21.411	CHST8	118.403	-2.23926	0.386757	-5.78982	7.05e-09	5.22e-07	down
evm.model.chr9.368	CLEC4G	136.416	-1.57978	0.423644	-3.72904	0.000192213	0.00214863	down
evm.model.chr14.548	CNGB3	8.35398	-1.94398	0.906733	-2.14394	0.0320376	0.0977483	down
evm.model.chr6.548	COL11A1	43.5992	-1.96787	0.908502	-2.16606	0.0303063	0.0939773	down
evm.model.chr3.685	COL1A1	423812	-2.48672	0.40037	-6.21106	5.26e-10	6.18e-08	down
evm.model.chr7.52	COL1A2	264108	-2.29747	0.375431	-6.11956	9.38e-10	1.02e-07	down
evm.model.chr2.669	COL21A1	820.29	-1.83621	0.26153	-7.02101	2.2e-12	5.3e-10	down
evm.model.chr2.733	COL3A1	426634	-1.74559	0.337132	-5.17777	2.25e-07	9.52e-06	down
evm.model.chr6.1136.6	COL6A3	111963	-1.63766	0.252994	-6.47312	9.6e-11	1.49e-08	down
evm.model.chr1.1047.4	COL6A6	13439.2	-1.8431	0.409043	-4.50589	6.61e-06	0.000150699	down
evm.model.chr1.380	COL8A1	1251.96	-1.66018	0.500099	-3.31969	0.000901165	0.00693823	down
evm.model.chr1.381	COL8A1	3630.97	-1.56281	0.452527	-3.45351	0.000553346	0.00480201	down
evm.model.chr6.1030	Col8a2	90.008	-2.48489	0.399512	-6.21982	4.98e-10	5.92e-08	down
evm.model.chr8.567	CPZ	584	-1.79535	0.592787	-3.02866	0.00245645	0.0145682	down
evm.model.chr5.1452.4	CRB1	389.736	-4.68742	0.478335	-9.79945	1.13e-22	2.34e-19	down
evm.model.chr9.88	Crlf1	204.893	-3.38314	0.544507	-6.21323	5.19e-10	6.13e-08	down
evm.model.chr3.560	CSF3	2.82018	-1.65531	0.482168	-3.43305	0.000596826	0.00508335	down
evm.model.chr14.446	CTHRC1	186.136	-1.72963	0.446122	-3.87704	0.000105734	0.00134973	down
evm.model.chr8.334	CXCL1	1905.51	-1.71029	0.376298	-4.54503	5.49e-06	0.000129518	down
evm.model.chr9.832	Cxcl14	1620.56	-2.60477	0.416274	-6.25735	3.92e-10	4.85e-08	down
evm.model.chr10.172.1	CYP26B1	2547.66	-2.19641	0.410859	-5.3459	9e-08	4.37e-06	down
evm.model.chr2.712	cyp27c1	11.0069	-2.02547	0.630093	-3.21456	0.00130646	0.0091345	down
evm.model.chr17.13	DCHS2	335.942	-3.57813	0.53803	-6.65043	2.92e-11	5.44e-09	down
evm.model.chr4.386.2	DCN	87015	-1.61872	0.296704	-5.45567	4.88e-08	2.63e-06	down
evm.model.unplace828.3	DEFB103A	4.35324	-3.69835	1.75303	-2.1097	0.0348845	0.10374	down
evm.model.chr7.64	dll1	16.3087	-1.63056	0.645894	-2.5245	0.0115862	0.0463718	down
evm.model.chr3.1518	DMRT2	3030.14	-1.86424	0.61888	-3.01228	0.00259292	0.0151731	down
evm.model.chr3.120	DNAH17	45.1643	-2.55385	0.500247	-5.10518	3.3e-07	1.34e-05	down
evm.model.chr6.323	ECM1	6951.22	-1.77911	0.233989	-7.60336	2.89e-14	1.19e-11	down
evm.model.chr2.1158.2	EDA2R	138.348	-3.09044	0.449657	-6.8729	6.29e-12	1.31e-09	down
evm.model.chr9.1117	EDIL3	440.314	-1.58483	0.440794	-3.5954	0.000323891	0.00319412	down
evm.model.chr23.335	EMX2	124.288	-3.01996	0.515633	-5.8568	4.72e-09	3.81e-07	down
evm.model.chr2.996	En1	528.813	-2.23736	0.435471	-5.13778	2.78e-07	1.15e-05	down
evm.model.chr2.408.1	ENPP5	1352.46	-1.60388	0.260479	-6.15741	7.39e-10	8.31e-08	down
evm.model.chr2.1557	EPHB2	990.268	-1.92616	0.336895	-5.71738	1.08e-08	7.33e-07	down
evm.model.chr6.602	EPHX4	3.17557	-1.70462	0.820752	-2.07691	0.0378102	0.110041	down
evm.model.chr2.902	ERMN	11.0027	-2.29842	0.83819	-2.74213	0.00610428	0.0287489	down
evm.model.chr9.1119	ERVPABLB-1	38.4649	-3.13597	0.486939	-6.44016	1.19e-10	1.78e-08	down
evm.model.chr2.57	F13A1	6080.81	-2.00171	0.311842	-6.41899	1.37e-10	1.97e-08	down
evm.model.chr5.1391	FAM71A	54.8324	-2.97551	0.619128	-4.80597	1.54e-06	4.82e-05	down
evm.model.chr6.98	FCER1A	125.677	-1.5356	0.448334	-3.42513	0.000614496	0.00519109	down
evm.model.chr21.526	FCGBP	2147.63	-1.74971	0.32242	-5.4268	5.74e-08	3e-06	down
evm.model.chr13.345	Fgf14	2.87983	-5.00208	0.944662	-5.2951	1.19e-07	5.54e-06	down
evm.model.chrX.384	Fgf16	183.81	-2.41194	0.399243	-6.04129	1.53e-09	1.51e-07	down
evm.model.chr2.1078	FLACC1	16.2037	-1.8277	0.546461	-3.34462	0.000823963	0.00649373	down
evm.model.chr5.674	FMOD	12459.1	-2.83228	0.463254	-6.11389	9.72e-10	1.04e-07	down
evm.model.chr5.639	FOLH1	1445.09	-2.19425	0.234965	-9.33861	9.76e-21	1.44e-17	down
evm.model.chr12.839	FOS	89953.7	-1.73497	0.379332	-4.57374	4.79e-06	0.000116049	down
evm.model.chr21.631	Fosb	76979.1	-2.04083	0.474371	-4.30217	1.69e-05	0.000316526	down
evm.model.chr3.76	FOXJ1	9.7939	-1.83008	0.825776	-2.21619	0.0266786	0.0856566	down
evm.model.chr19.15	GABRG3	41.4045	-2.25304	0.76669	-2.93865	0.00329643	0.0181863	down
evm.model.chr18.10	GABRP	5.53695	-2.76336	1.16138	-2.37938	0.0173419	0.0627854	down
evm.model.chr22.26	GADL1	17.9049	-1.64196	0.401025	-4.0944	4.23e-05	0.000659619	down
evm.model.chr2.903	GALNT5	128.302	-1.96859	0.602804	-3.26573	0.00109183	0.00800395	down
evm.model.chr1.464.2	GAP43	30.2606	-4.56751	1.02529	-4.45483	8.4e-06	0.000183541	down
evm.model.chr10.650	GDF7	1.61268	-3.7898	1.53217	-2.47348	0.0133805	0.0516934	down
evm.model.chr9.1025.4	GLRA1	13.4319	-2.99203	0.468697	-6.38372	1.73e-10	2.42e-08	down
evm.model.chr3.1701	GNRH1	4.295	-1.74567	0.692935	-2.51924	0.0117607	0.0469159	down
evm.model.chr13.299	GPC5	75.9232	-1.56968	0.26615	-5.89774	3.69e-09	3.09e-07	down
evm.model.chr2.1458	Gpr3	7.16205	-1.96462	0.475125	-4.13494	3.55e-05	0.000572271	down
evm.model.chr12.324.1	GREM1	1007.71	-1.52176	0.477922	-3.18412	0.00145197	0.00984162	down
evm.model.chr3.128	Grin2c	25.1385	-1.71158	0.40929	-4.18182	2.89e-05	0.000485804	down
evm.model.chr5.635	Grm5	4.00918	-5.47851	1.73181	-3.16346	0.00155907	0.0103804	down
evm.model.chr6.968	GUCA2A	1.31113	-3.10245	1.55127	-1.99994	0.0455071	0.125948	down
evm.model.chr21.793	HAS1	433.828	-2.67565	0.46165	-5.79585	6.8e-09	5.09e-07	down
evm.model.unplace2008.8	HBZ1	4.28305	-3.35556	0.949533	-3.5339	0.000409474	0.00379217	down
evm.model.chr14.370	HNF4G	46.5471	-2.14894	0.286281	-7.50639	6.08e-14	2.33e-11	down
evm.model.chr7.319	HOXA10	56.4946	-1.90121	0.840188	-2.26283	0.0236459	0.0784501	down
evm.model.chr7.321	Hoxa9	309.965	-1.64965	0.614253	-2.68562	0.00723963	0.0326249	down
evm.model.chr4.421	HOXC4	242.22	-1.5949	0.358544	-4.44826	8.66e-06	0.000188055	down
evm.model.chr4.423	HOXC5	47.6921	-1.63955	0.342403	-4.78838	1.68e-06	5.17e-05	down
evm.model.chr6.943	HPRT1	0.992174	-2.02728	0.679832	-2.98204	0.00286335	0.016362	down
evm.model.chr2.1550	HTR1D	2.32949	-3.27434	0.900321	-3.63685	0.000275988	0.00281873	down
evm.model.chr8.563	Htra3	1754.84	-1.50447	0.453482	-3.31759	0.000907971	0.00696212	down
evm.model.chr1.784	IGSF10	2422.2	-2.42553	0.439707	-5.51625	3.46e-08	1.94e-06	down
evm.model.chr10.97	IL1RL2	8.89007	-3.24692	0.728112	-4.45937	8.22e-06	0.000180988	down
evm.model.chr7.134	IL6	496.223	-1.54549	0.310487	-4.97763	6.44e-07	2.34e-05	down
evm.model.chr18.315	Irx1	28.6737	-4.1911	1.13853	-3.68116	0.00023218	0.00247882	down
evm.model.chr18.331	IRX2	60.9773	-3.69858	0.643117	-5.75103	8.87e-09	6.24e-07	down
evm.model.chr21.218	IRX5	45.0303	-1.52328	0.383525	-3.97179	7.13e-05	0.000999033	down
evm.model.chr15.13	ISM1	210.706	-1.68913	0.389827	-4.33302	1.47e-05	0.000285865	down
evm.model.chr12.145.1	ITGA11	4014.57	-1.79643	0.330711	-5.43203	5.57e-08	2.95e-06	down
evm.model.chr23.175	KAZALD1	104.095	-2.16226	0.325084	-6.65141	2.9e-11	5.44e-09	down
evm.model.chr4.1115	KCNA1	43.2417	-1.51381	0.5688	-2.6614	0.00778165	0.0343635	down
evm.model.chr4.1116	Kcna6	359.259	-2.40773	0.435306	-5.53111	3.18e-08	1.8e-06	down
evm.model.chr10.308	Kcnk12	116.186	-1.57274	0.493617	-3.18616	0.00144175	0.00980123	down
evm.model.chr15.488.1	Lbp	2246.85	-2.33474	0.511773	-4.56206	5.07e-06	0.000120897	down
evm.model.chr21.498	Lgals7	2.95944	-2.57222	1.10883	-2.31975	0.0203542	0.0704832	down
evm.model.chr4.324	LGR5	20.8102	-1.6041	0.462948	-3.46497	0.000530291	0.00466587	down
evm.model.chr22.209	LHFPL4	75.6789	-2.06243	0.538413	-3.83057	0.000127845	0.0015552	down
evm.model.chr22.270	LMOD3	49.1027	-1.79135	0.333462	-5.37199	7.79e-08	3.9e-06	down
evm.model.chr6.29	LMX1A	174.949	-1.56571	0.291711	-5.36734	7.99e-08	3.94e-06	down
evm.model.chr18.360	LRRC14B	19.3821	-1.55997	0.329111	-4.73997	2.14e-06	6.21e-05	down
evm.model.chr6.135	LRRC71	251.684	-1.67816	0.232563	-7.21595	5.36e-13	1.56e-10	down
evm.model.chr16.328	LYVE1	2566.9	-1.8099	0.336005	-5.38654	7.18e-08	3.64e-06	down
evm.model.chr6.412.4	MAB21L3	5.00231	-2.47805	0.718192	-3.45041	0.000559743	0.00483117	down
evm.model.chr15.530.1	MATN4	263.24	-2.45832	0.407968	-6.02578	1.68e-09	1.63e-07	down
evm.model.chr20.391.2	MC4R	5.12116	-2.514	1.07378	-2.34125	0.0192192	0.0675366	down
evm.model.chr4.1280	MCHR1	76.7346	-1.6139	0.39335	-4.10297	4.08e-05	0.000638518	down
evm.model.chr22.263	MDFIC2	138.537	-2.1162	0.442544	-4.7819	1.74e-06	5.29e-05	down
evm.model.chr13.153	MEDAG	4843.24	-1.98827	0.262092	-7.58615	3.3e-14	1.34e-11	down
evm.model.chr2.401	MEP1A	299.449	-2.28127	0.376011	-6.06704	1.3e-09	1.31e-07	down
evm.model.chr4.1039	MFAP5	6878.99	-1.61416	0.323203	-4.99426	5.91e-07	2.19e-05	down
evm.model.chr14.547	MMP16	2166.18	-1.56249	0.2777	-5.62655	1.84e-08	1.14e-06	down
evm.model.chr6.99	MPTX	5.88663	-2.84581	0.799423	-3.55983	0.0003711	0.00352034	down
evm.model.chr5.548	MRGPRX1	1.22737	-2.20675	0.817119	-2.70065	0.0069204	0.0316554	down
evm.model.chr16.747	Ms4a2	532.088	-1.84064	0.380689	-4.83504	1.33e-06	4.24e-05	down
evm.model.chr3.1468	MTCL1	3.28775	-2.33188	0.607114	-3.84093	0.00012257	0.00150788	down
evm.model.chr1.421	MYH15	23.8128	-2.13159	0.646414	-3.29757	0.000975266	0.00736614	down
evm.model.chr5.916	MYOC	4965.04	-1.9386	0.301806	-6.42331	1.33e-10	1.93e-08	down
evm.model.chr5.667	MYOG	1.39829	-3.95701	1.66704	-2.37368	0.0176119	0.063496	down
evm.model.chrX.515.2	NDP	56.381	-1.63204	0.512026	-3.18741	0.00143551	0.00976848	down
evm.model.chr6.1107.2	Ngef	161.157	-1.98809	0.893615	-2.22478	0.0260962	0.0843367	down
evm.model.chr21.897	NLRP13	1.59289	-3.01604	1.44332	-2.08965	0.0366496	0.107567	down
evm.model.chr5.935	NPPA	2.92107	-2.94926	1.35966	-2.16911	0.030074	0.0934315	down
evm.model.chr4.62	Nrg3	9.97866	-1.69383	0.709229	-2.38827	0.0169279	0.0617079	down
evm.model.chr11.265.1	NT5E	6254.41	-1.56105	0.200306	-7.79331	6.53e-15	3.29e-12	down
evm.model.chr24.522	OCM	9.43522	-1.55487	0.514238	-3.02363	0.00249759	0.0147614	down
evm.model.chr16.402	Olfr688	18.8784	-1.69151	0.532561	-3.17619	0.00149225	0.0100553	down
evm.model.chr16.400	OR52W1	54.6985	-1.50518	0.235208	-6.39936	1.56e-10	2.23e-08	down
evm.model.chr14.484.1	OSR2	1134.3	-2.2424	0.338939	-6.61594	3.69e-11	6.42e-09	down
evm.model.chr5.1275	PAPPA2	214.924	-4.28836	0.755521	-5.67602	1.38e-08	8.88e-07	down
evm.model.chr13.13	PCDH8	50.5234	-2.55429	0.357149	-7.1519	8.56e-13	2.32e-10	down
evm.model.chr4.284	PCNX2	25.0832	-1.87313	0.601801	-3.11255	0.00185482	0.0117625	down
evm.model.chr8.495	PDE6B	2.63103	-3.63819	1.06207	-3.42557	0.000613515	0.00518492	down
evm.model.chr4.949	PDE6H	1.72608	-2.80251	1.34654	-2.08127	0.0374094	0.109161	down
evm.model.chr3.1895	PHYHIP	1.25188	-2.83612	1.2626	-2.24626	0.0246873	0.0810049	down
evm.model.chr2.553.3	PI16	20538	-2.47962	0.416537	-5.95294	2.63e-09	2.33e-07	down
evm.model.chr21.579	Pinlyp	18.6944	-1.64536	0.416723	-3.94833	7.87e-05	0.0010771	down
evm.model.chr8.51.1	PITX2	27.8874	-3.27747	0.724784	-4.522	6.13e-06	0.000142181	down
evm.model.chr3.1397	PNOC	2.56056	-2.65496	1.13259	-2.34414	0.0190709	0.0671982	down
evm.model.chr2.569	PNPLA1	9.76503	-1.55089	0.61582	-2.51842	0.0117884	0.0469708	down
evm.model.chr24.144.2	PPL	10815.9	-2.11275	0.25346	-8.33566	7.71e-17	5.69e-14	down
evm.model.chr2.709	PROC	4.71734	-1.79316	0.696163	-2.57578	0.0100014	0.0415568	down
evm.model.chr10.924	PRRX2	389.794	-1.6933	0.202049	-8.38064	5.26e-17	4.19e-14	down
evm.model.chr5.627	PRSS23	4928.73	-1.59711	0.243575	-6.55695	5.49e-11	8.94e-09	down
evm.model.chr8.555	PSAPL1	125.352	-2.07806	0.365076	-5.69212	1.25e-08	8.21e-07	down
evm.model.chr10.925.1	PTGES	1033.27	-1.6796	0.258148	-6.50634	7.7e-11	1.22e-08	down
evm.model.chr22.616	RHO	3.01563	-2.27693	0.769327	-2.95964	0.00308	0.0173791	down
evm.model.chr2.910	Rnf114	18.5694	-6.39073	0.838372	-7.62278	2.48e-14	1.07e-11	down
evm.model.chr3.364	RPL21	6.68803	-2.4288	0.518152	-4.68742	2.77e-06	7.57e-05	down
evm.model.chr1.828	Rps12	31.6121	-1.83266	0.372266	-4.92299	8.52e-07	2.96e-05	down
evm.model.chr12.322	RYR3	272.473	-2.55057	0.483756	-5.27243	1.35e-07	6.13e-06	down
evm.model.chr6.255	S100A4	7989.1	-2.86048	0.397776	-7.19119	6.42e-13	1.79e-10	down
evm.model.chr6.256	S100a5	126.199	-3.05126	0.496291	-6.14813	7.84e-10	8.67e-08	down
evm.model.chr3.1135	SEBOX	4.14627	-2.29772	0.632502	-3.63275	0.000280417	0.00285666	down
evm.model.chr5.900	SELE	1483.38	-4.63008	0.794597	-5.82696	5.64e-09	4.34e-07	down
evm.model.chr6.776	SERPINB13	18.5481	-2.10468	0.725326	-2.9017	0.00371141	0.0198839	down
evm.model.chr7.218	Sfrp4	5362.8	-3.63062	0.434306	-8.3596	6.29e-17	4.82e-14	down
evm.model.chr1.754	SHOX2	561.134	-2.40428	0.251114	-9.57447	1.02e-21	1.76e-18	down
evm.model.chr15.491	Slc32a1	287.989	-1.58918	0.391033	-4.06405	4.82e-05	0.000729817	down
evm.model.chr4.277	SLC35F3	40.6486	-3.32458	0.708831	-4.69024	2.73e-06	7.49e-05	down
evm.model.chr4.805.7	SLC41A2	837.738	-2.17079	0.257575	-8.4278	3.52e-17	3.04e-14	down
evm.model.chr15.263	SLC4A11	190.376	-1.6083	0.251691	-6.38999	1.66e-10	2.35e-08	down
evm.model.chr4.451	Soat2	4343.15	-2.5524	0.2943	-8.67279	4.22e-18	4.15e-15	down
evm.model.chr3.114	SOCS3	1664.39	-1.61235	0.433708	-3.7176	0.000201123	0.00222601	down
evm.model.chr6.389	SPAG17	8.12969	-3.53409	1.15356	-3.06365	0.00218657	0.0133703	down
evm.model.chr9.845	SPOCK1	82.7121	-1.50071	0.588963	-2.54805	0.0108327	0.0440562	down
evm.model.chr6.1119	SPP2	119.015	-4.2076	0.565704	-7.43781	1.02e-13	3.71e-11	down
evm.model.chrX.418	SSX1	1.75857	-3.562	1.40988	-2.52645	0.0115222	0.0462048	down
evm.model.chr10.370.4	ST6GAL2	78.1437	-2.20923	0.582162	-3.79487	0.000147718	0.00173372	down
evm.model.chr7.358	STK31	2.51965	-4.27788	2.00125	-2.13761	0.0325488	0.0988413	down
evm.model.chr8.434	Stk32b	11.7763	-2.09991	0.782818	-2.6825	0.00730734	0.0328298	down
evm.model.chr12.53.5	Sv2c	406.818	-2.41419	0.465691	-5.1841	2.17e-07	9.24e-06	down
evm.model.chr8.94	TACR3	22.1194	-3.03676	0.745415	-4.07391	4.62e-05	0.000707645	down
evm.model.chr16.719	TBCB	84.6209	-2.05088	0.353875	-5.79549	6.81e-09	5.09e-07	down
evm.model.chr6.386	TBX15	2566.71	-2.90333	0.502956	-5.77253	7.81e-09	5.73e-07	down
evm.model.chr3.1251	Tbx4	227.356	-5.26351	0.575742	-9.14213	6.12e-20	7.45e-17	down
evm.model.chr2.1027	TEX51	2.11064	-2.04783	0.710429	-2.88253	0.00394492	0.0208008	down
evm.model.chr9.835	TGFBI	7730.65	-1.58273	0.277912	-5.69509	1.23e-08	8.1e-07	down
evm.model.chrX.42	TMEM255A	280.941	-1.68965	0.431942	-3.91176	9.16e-05	0.00120844	down
evm.model.chr1.391.3	TMEM45A	833.418	-1.56379	0.277652	-5.63218	1.78e-08	1.11e-06	down
evm.model.chr12.875	TMEM63C	50.412	-1.61401	0.416684	-3.87347	0.000107296	0.00136379	down
evm.model.chr3.686	TMEM92	9.91861	-1.78169	0.781546	-2.2797	0.0226254	0.0758337	down
evm.model.chr2.924.1	TNFAIP6	3076	-1.79772	0.405376	-4.4347	9.22e-06	0.000198406	down
evm.model.chr1.595	TPRG1	39.5302	-2.07132	0.45935	-4.50924	6.51e-06	0.000148833	down
evm.model.chr16.233	Trim29	8.01816	-3.72718	0.924065	-4.03346	5.5e-05	0.000813029	down
evm.model.chr5.640	TRIM64	8.1562	-3.30356	0.667302	-4.95063	7.4e-07	2.63e-05	down
evm.model.chr6.151	TTC24	1.80797	-1.82146	0.925042	-1.96906	0.0489462	0.132818	down
evm.model.chr8.307	UGT2B31	4.70845	-2.8968	1.11832	-2.59032	0.0095886	0.0402053	down
evm.model.chr18.236	UGT3A1	358.381	-1.50113	0.308605	-4.86426	1.15e-06	3.8e-05	down
evm.model.chr5.772	USH2A	34.8233	-1.75736	0.424334	-4.14146	3.45e-05	0.000562394	down
evm.model.chr9.1115	VCAN	25168.7	-2.09549	0.350571	-5.97735	2.27e-09	2.06e-07	down
evm.model.chr11.110	Vgll2	2.33466	-3.63059	1.64776	-2.20335	0.0275698	0.0877507	down
evm.model.chr10.209	VIT	1069.22	-4.70523	0.514221	-9.15022	5.68e-20	7.34e-17	down
evm.model.chr7.226	WNT2	911.2	-2.85089	0.32259	-8.83749	9.79e-19	1.01e-15	down
evm.model.chr14.372	ZFHX4	7909.28	-1.76052	0.285222	-6.17245	6.72e-10	7.73e-08	down
evm.model.chr1.806	zic1	2.97016	-5.04442	2.55414	-1.975	0.0482683	0.131496	down
evm.model.chr1.808	Zic4	4.61639	-5.6806	1.74162	-3.26167	0.00110757	0.00807477	down
evm.model.chr21.134	ZNF469	2711.27	-1.86018	0.304715	-6.10466	1.03e-09	1.09e-07	down
evm.model.chr9.236	ZSWIM4	206.42	-1.99776	0.266972	-7.48305	7.26e-14	2.73e-11	down
evm.model.chr9.742	ABCA7	725.918	1.52032	0.416933	3.64644	0.000265899	0.00274117	up
evm.model.chr16.212	ABCG4	6.36213	2.3505	1.08657	2.16322	0.0305244	0.0944583	up
evm.model.unplace1991.1	ADAM30	329.157	1.75765	0.653124	2.69115	0.00712063	0.0322917	up
evm.model.chr4.579	Adamts20	473.615	2.50617	0.323801	7.73986	9.95e-15	4.68e-12	up
evm.model.chr8.122	ADH6	35.2927	5.15805	1.16962	4.41001	1.03e-05	0.000217648	up
evm.model.chr5.1202	AGMAT	154.234	1.86509	0.374691	4.97767	6.44e-07	2.34e-05	up
evm.model.chr4.1040	AICDA	24.0145	4.38631	1.61769	2.71146	0.00669884	0.0308879	up
evm.model.chr12.513	ALDH1A2	589.894	3.49981	0.473666	7.38877	1.48e-13	4.94e-11	up
evm.model.chr3.1875	ALDOB	21.3396	1.95281	0.802844	2.43236	0.0150008	0.0563721	up
evm.model.chr4.369	ALX1	33.5972	2.10097	0.901395	2.3308	0.0197639	0.0689584	up
evm.model.chr8.313	AMBN	26.0396	1.779	0.738654	2.40843	0.0160213	0.0592446	up
evm.model.chr4.221	Ank3	2677.99	1.87137	0.252645	7.40713	1.29e-13	4.38e-11	up
evm.model.chr5.1256	ANKRD45	3.9203	4.86531	1.44129	3.37566	0.0007364	0.00594409	up
evm.model.chr5.567.2	ANO5	18.1906	1.9952	0.94819	2.10422	0.0353595	0.104822	up
evm.model.chr7.260	AOAH	2818.62	1.50724	0.530406	2.84168	0.00448766	0.0228108	up
evm.model.unplace2241.1.2	APOL3	1270.95	2.13924	0.434153	4.92739	8.33e-07	2.9e-05	up
evm.model.chr4.845	APOL3	575.653	1.79831	0.539714	3.33196	0.000862362	0.006717	up
evm.model.chr20.131	AQP4	184.074	2.52316	0.449085	5.61845	1.93e-08	1.19e-06	up
evm.model.chr4.681	ARHGAP9	802.423	1.85866	0.489972	3.7934	0.000148601	0.00174054	up
evm.model.chr4.954	ART4	219.772	1.50851	0.428861	3.51749	0.000435645	0.00399342	up
evm.model.chr16.437	ART5	38.7713	3.10609	0.923366	3.36388	0.000768551	0.0061651	up
evm.model.chr7.655	ASIC3	74.1006	3.84019	0.891397	4.30806	1.65e-05	0.000311891	up
evm.model.chr5.1450	ASPM	1458.12	1.8538	0.637362	2.90855	0.00363114	0.019567	up
evm.model.chr20.105	ASXL3	111.238	2.73343	0.348586	7.84147	4.45e-15	2.42e-12	up
evm.model.chr20.106	ASXL3	123.27	2.6443	0.382398	6.91504	4.68e-12	1.05e-09	up
evm.model.chr9.1075	ATP10B	31.819	3.78924	0.666116	5.68857	1.28e-08	8.33e-07	up
evm.model.chr1.921	B3GALT5	1706.11	2.57866	0.707239	3.64609	0.000266256	0.00274349	up
evm.model.chr5.6	B4GALNT4	2.40001	2.11053	0.561825	3.75656	0.000172265	0.0019617	up
evm.model.chr5.7	B4GALNT4	2.61382	1.75327	0.539116	3.25212	0.00114546	0.00828547	up
evm.model.chr5.9	B4GALNT4	2.26373	3.69107	1.07807	3.42376	0.000617605	0.00520884	up
evm.model.chr3.1829	BARX1	84.1675	2.30067	0.44932	5.12035	3.05e-07	1.25e-05	up
evm.model.chrX.253	BASP1	217.294	2.25034	0.51686	4.35388	1.34e-05	0.000264563	up
evm.model.chr6.410	BASP1	127.299	2.13495	0.505154	4.22632	2.38e-05	0.000412456	up
evm.model.chr12.843	BATF	99.8687	1.75237	0.58413	2.99996	0.00270011	0.0156102	up
evm.model.chr19.520	BCL11B	77.4686	1.6691	0.579566	2.8799	0.00397795	0.0209217	up
evm.model.chr19.521	BCL11B	210.893	1.85956	0.585977	3.17344	0.00150646	0.0101181	up
evm.model.chr19.527	BCL11B	308.37	2.05694	0.600193	3.42712	0.000610012	0.00516432	up
evm.model.chr1.898	BFSP2	12.3293	1.60979	0.717582	2.24335	0.024874	0.0814561	up
evm.model.chr17.423.7	BICDL1	493.025	2.28728	0.478423	4.78088	1.75e-06	5.29e-05	up
evm.model.chr23.105.1	Blnk	1075.32	1.62117	0.494918	3.27564	0.00105424	0.00779009	up
evm.model.chr24.190.2	BMERB1	5.74443	4.07646	1.50791	2.70338	0.00686384	0.0314593	up
evm.model.chr7.270	BMPER	343.045	1.74321	0.623898	2.79406	0.00520505	0.02558	up
evm.model.chr19.171	BNC1	66.652	7.88554	1.30621	6.03694	1.57e-09	1.52e-07	up
evm.model.chr3.2028	BRINP1	20.854	1.59657	0.676463	2.36017	0.0182664	0.0651665	up
evm.model.chr3.1996	BSPRY	75.5509	2.71582	1.2306	2.20691	0.0273204	0.0871623	up
evm.model.chr4.823	btbd11a	254.607	1.5338	0.336472	4.55849	5.15e-06	0.000122613	up
evm.model.chr12.345	BUB1B	619.694	1.64809	0.601439	2.74025	0.00613926	0.0288676	up
evm.model.chr1.289	C21orf62	13.6133	1.7075	0.831019	2.0547	0.0399079	0.114489	up
evm.model.chr8.428.1	C4orf50	23.3909	2.34578	0.933425	2.51308	0.0119681	0.0474409	up
evm.model.chr18.200	C7	24780.5	1.65585	0.313627	5.27967	1.29e-07	5.95e-06	up
evm.model.chr14.560	CA3	13.6498	3.19958	1.28803	2.48409	0.0129884	0.0505839	up
evm.model.chr21.832.2	Cacng7	22.43	2.36955	0.586043	4.0433	5.27e-05	0.0007841	up
evm.model.chr22.304.12	Cadps	270.693	4.92929	0.918138	5.36878	7.93e-08	3.92e-06	up
evm.model.chr21.382	CALB2	27.5068	23.9181	2.20542	10.8451	2.1e-27	5.44e-24	up
evm.model.chr5.806	CAPN8	19.2774	1.99075	0.715628	2.78182	0.00540556	0.0262719	up
evm.model.chr21.318	CARMIL2	694.377	1.85599	0.468525	3.96136	7.45e-05	0.00103366	up
evm.model.chr8.357	CCDC158	11.7719	1.93738	0.754103	2.56911	0.0101959	0.0421617	up
evm.model.chr5.895	CCDC181	9.0339	1.70388	0.845564	2.01508	0.0438964	0.122748	up
evm.model.chr17.337	CCDC63	3.10879	5.04268	1.94717	2.58975	0.00960469	0.0402626	up
evm.model.chr22.134	CCK	10.1833	3.23701	1.11744	2.8968	0.00376993	0.0201296	up
evm.model.chr22.135	CCK	18.3052	2.46977	1.03268	2.39162	0.0167743	0.0613264	up
evm.model.chr3.1203	CCL3L1	165.412	2.27339	0.725298	3.13442	0.00172196	0.0111526	up
evm.model.chr3.1206	CCL4	490.217	1.66143	0.614297	2.70461	0.00683846	0.0313568	up
evm.model.chr8.10	CCNA2	386.894	1.62905	0.463879	3.5118	0.000445075	0.00406723	up
evm.model.chr18.89	CCNB1	492.195	1.76068	0.485583	3.62592	0.000287933	0.00290745	up
evm.model.chr22.51	CCR4	30.1373	1.63712	0.55896	2.92888	0.0034019	0.0186312	up
evm.model.chr18.98	CD180	846.425	3.56805	0.618413	5.76968	7.94e-09	5.8e-07	up
evm.model.chr24.275.2	CD19	1392.22	3.27191	0.572924	5.7109	1.12e-08	7.59e-07	up
evm.model.chr6.407	CD2	625.136	1.97716	0.558763	3.53846	0.000402471	0.00374408	up
evm.model.chr21.435	CD22	2463.4	3.67444	0.588847	6.24006	4.37e-10	5.32e-08	up
evm.model.chr16.180.1	CD3D	1291.2	2.21986	0.611666	3.6292	0.000284305	0.00288066	up
evm.model.chr16.179	CD3E	659.35	2.2429	0.588955	3.80828	0.000139939	0.0016672	up
evm.model.chr16.181	CD3G	134.044	2.27393	0.71681	3.1723	0.00151237	0.0101512	up
evm.model.chr4.1082	CD4	285.347	1.95552	0.60862	3.21305	0.00131334	0.00916324	up
evm.model.chr5.408	CD5	621.655	1.69824	0.560541	3.02964	0.00244843	0.0145416	up
evm.model.chr5.411	CD6	1308.66	2.01254	0.568196	3.54199	0.000397123	0.00370804	up
evm.model.chr3.295	Cd7	150.378	2.85217	0.705863	4.04069	5.33e-05	0.000791753	up
evm.model.chr3.1601	CD72	153.462	1.91247	0.534838	3.5758	0.00034916	0.0033647	up
evm.model.chr6.72	CD84	879.784	1.79055	0.47338	3.78248	0.000155274	0.00180296	up
evm.model.chr9.854	CDC25C	93.884	1.97399	0.844657	2.33703	0.0194374	0.0681644	up
evm.model.chr4.1079	CDCA3	110.716	1.86763	0.640678	2.91508	0.00355597	0.0192759	up
evm.model.chr5.265	CDCA5	85.9084	2.07452	0.687801	3.01616	0.00255998	0.0150341	up
evm.model.chr2.812.12	CDCA7	1260.97	2.09646	0.523065	4.00802	6.12e-05	0.000889204	up
evm.model.chr6.1054	CDCA8	124.795	1.92386	0.634156	3.03374	0.00241546	0.0143984	up
evm.model.chr21.290	CDH16	6.41822	4.5202	1.79788	2.51418	0.011931	0.0473302	up
evm.model.chr20.66	CDH19	773.876	2.34878	0.370859	6.33336	2.4e-10	3.26e-08	up
evm.model.chr15.557	Cdh22	4.46031	4.03522	1.77303	2.27589	0.0228528	0.0764099	up
evm.model.chr7.195	CDHR3	21.8312	1.65169	0.836102	1.97547	0.0482149	0.13142	up
evm.model.chrX.123	CDR1	305.74	2.5032	0.362436	6.90658	4.96e-12	1.1e-09	up
evm.model.chrX.124	CDR1	101.064	2.61584	0.396241	6.60163	4.07e-11	6.89e-09	up
evm.model.chr12.186.2	CELF6	25.315	1.79753	0.626515	2.8691	0.0041164	0.0214539	up
evm.model.chr5.1377	CENPF	1547.62	2.00017	0.618497	3.23392	0.00122103	0.00866242	up
evm.model.chr11.481	Cenpj	1.09343	3.53696	1.655	2.13713	0.032587	0.098872	up
evm.model.chr21.327	CENPT	9.66979	1.57249	0.752357	2.09009	0.0366101	0.107496	up
evm.model.chr2.755	CERKL	6.72316	2.75498	1.03424	2.66377	0.00772698	0.034191	up
evm.model.chr11.255	CFAP206	9.87468	3.0206	1.13616	2.65859	0.00784678	0.0345921	up
evm.model.chrX.555	CFAP47	10.2788	3.85616	1.00644	3.83148	0.000127373	0.00155219	up
evm.model.chr8.59	Cfi	763.813	2.20974	0.432709	5.10676	3.28e-07	1.33e-05	up
evm.model.chr7.225.2	CFTR	201.628	2.71001	0.549311	4.93348	8.08e-07	2.83e-05	up
evm.model.chr6.288.2	CGN	507.556	2.46861	0.45467	5.42944	5.65e-08	2.97e-06	up
evm.model.chr19.469.1	CHGA	66.613	2.64702	0.671324	3.94298	8.05e-05	0.00109634	up
evm.model.chr6.475	CHI3L2	18.9383	3.46388	1.39181	2.48876	0.0128189	0.0500437	up
evm.model.chr1.44	CHRNB3	18.1727	1.65962	0.643792	2.57788	0.00994098	0.0413641	up
evm.model.chr21.378	CHST4	5.42033	2.15772	0.669205	3.22431	0.00126276	0.00890246	up
evm.model.chr19.441	CKMT1	22.8034	4.26484	0.991065	4.30329	1.68e-05	0.000315508	up
evm.model.chr2.1373.1	CKS2	58.1822	1.52851	0.543207	2.81387	0.00489493	0.0243686	up
evm.model.chr4.71	CL43	2.48617	2.11672	1.00219	2.11211	0.0346774	0.103333	up
evm.model.chr1.592	CLDN1	557.636	2.80143	0.506587	5.53	3.2e-08	1.8e-06	up
evm.model.chr1.591.1	CLDN16	4.80542	5.66975	1.29142	4.39033	1.13e-05	0.000232843	up
evm.model.chr9.204	CLEC17A	192.443	4.00677	0.786225	5.09622	3.47e-07	1.4e-05	up
evm.model.chr6.1075	CLSPN	452.312	1.56958	0.536469	2.92577	0.00343608	0.0187697	up
evm.model.chr12.235	Cmtm5	9.59848	3.55011	0.720223	4.92919	8.26e-07	2.88e-05	up
evm.model.chrX.604.6	CNKSR2	134.029	2.07705	0.363196	5.71882	1.07e-08	7.33e-07	up
evm.model.chrX.378	Cnksr2	4.2869	4.9952	1.24485	4.01269	6e-05	0.000873619	up
evm.model.chr2.1531	CNR2	81.4624	2.51319	0.691598	3.63389	0.000279178	0.00284684	up
evm.model.chr3.1919	CNTNAP3	21.1673	3.51762	1.06752	3.29514	0.000983711	0.00741909	up
evm.model.chr2.1023	CNTNAP5	10.2549	2.70793	1.30812	2.07009	0.0384441	0.111379	up
evm.model.chr7.2	COBL	229.068	2.80344	0.452657	6.1933	5.89e-10	6.81e-08	up
evm.model.chr14.134	COL22A1	114.548	2.42146	1.03985	2.32866	0.0198768	0.0692475	up
evm.model.chr1.1048.5	COL6A5	972.029	1.63084	0.558415	2.92048	0.00349492	0.019011	up
evm.model.chr24.291.4	CORO1A	7190.31	1.68323	0.534153	3.15121	0.00162597	0.0107052	up
evm.model.chr23.399.1	CPXM2	2249.25	3.28639	0.483634	6.79519	1.08e-11	2.17e-09	up
evm.model.chr10.789	CRB2	110.223	4.39008	0.757161	5.79808	6.71e-09	5.06e-07	up
evm.model.chr9.408	Crb3	9.04725	2.34127	0.912195	2.56663	0.0102692	0.0423634	up
evm.model.chr16.252	CRTAM	170.542	2.36724	0.576431	4.10672	4.01e-05	0.000631602	up
evm.model.chr15.198	CST7	492.069	1.53363	0.409031	3.74943	0.00017724	0.0020095	up
evm.model.chr5.225	CTSW	467.153	1.75179	0.430469	4.0695	4.71e-05	0.000716944	up
evm.model.chr16.195	Cxcr5	320.34	1.83554	0.493806	3.71713	0.000201502	0.00222601	up
evm.model.chr9.1050	Cyfip2	2993.47	2.14114	0.551183	3.88463	0.000102484	0.00131557	up
evm.model.chr19.309	CYP11A1	10.6612	3.28896	1.38579	2.37335	0.0176278	0.0635423	up
evm.model.chr15.612	CYP24A1	46.9347	1.8318	0.621481	2.94747	0.00320382	0.0178385	up
evm.model.chr6.866.2	CYP4A11	6.81599	5.34396	1.89404	2.82147	0.00478041	0.023989	up
evm.model.chr6.867	CYP4B1	443.983	3.23816	0.626964	5.16482	2.41e-07	1.01e-05	up
evm.model.chr2.171	DCDC2	2.71701	4.848	1.39407	3.47759	0.000505938	0.00448278	up
evm.model.chr2.596	DEF6	573.718	1.56732	0.475707	3.29472	0.000985209	0.00742467	up
evm.model.chr18.131	DEPDC1B	107.293	1.70129	0.612231	2.77883	0.00545554	0.0264402	up
evm.model.chr17.630	Derl3	289.901	1.82797	0.587933	3.10914	0.00187631	0.0118697	up
evm.model.chr23.13.1	DKK1	32.6461	1.51566	0.70312	2.15563	0.0311129	0.0957177	up
evm.model.chr1.3	DLGAP2	8.37105	2.74295	0.699871	3.91921	8.88e-05	0.00117844	up
evm.model.chr12.617	DLGAP5	240.774	2.05339	0.658935	3.11623	0.00183181	0.0116524	up
evm.model.chr19.564	DLK1	2235.57	4.05536	0.928984	4.36537	1.27e-05	0.000257042	up
evm.model.chr23.381	DMBT1	744.784	2.72392	0.839883	3.24322	0.00118189	0.00847189	up
evm.model.chrX.561	DMD	519.625	1.75774	0.292662	6.00604	1.9e-09	1.8e-07	up
evm.model.chr9.209.1	DNAJB1	11782.9	1.82727	0.24896	7.3396	2.14e-13	6.82e-11	up
evm.model.chr6.717	DNAJC6	122.2	1.53182	0.210402	7.28045	3.33e-13	1.03e-10	up
evm.model.chr22.430	DOCK3	464.341	1.89036	0.367599	5.14246	2.71e-07	1.12e-05	up
evm.model.chr2.988	DPP10	41.3523	3.46498	0.773078	4.48205	7.39e-06	0.000165812	up
evm.model.chr7.267	DPY19L2	23.3541	4.54629	1.02005	4.45694	8.31e-06	0.000182126	up
evm.model.chr20.124	DSC1	5.74172	5.4252	1.66759	3.25331	0.00114068	0.00825953	up
evm.model.chr20.126.6	DSC3	105.638	3.58815	0.706138	5.08137	3.75e-07	1.48e-05	up
evm.model.chr20.121.1	DSG2	155.241	1.92529	0.578638	3.32728	0.000876976	0.0068001	up
evm.model.chr20.122	DSG3	9.69664	2.91272	1.2731	2.28789	0.0221438	0.0747282	up
evm.model.chr2.73	DSP	1399.59	4.47709	0.756027	5.92188	3.18e-09	2.72e-07	up
evm.model.chr2.1541	E2F2	171.996	2.5734	0.623752	4.12568	3.7e-05	0.000591656	up
evm.model.chr5.553	E2F8	157.1	1.76181	0.623817	2.82425	0.00473916	0.0238225	up
evm.model.chr1.498	EAF2	285.195	4.31512	0.681763	6.32936	2.46e-10	3.33e-08	up
evm.model.chr22.619	EFCAB12	10.5157	3.28486	1.55264	2.11566	0.0343737	0.102664	up
evm.model.chr10.546	EHD3	2460.31	1.5748	0.314532	5.00679	5.53e-07	2.07e-05	up
evm.model.chr19.443	ELL3	363.984	2.60339	0.595476	4.37195	1.23e-05	0.000250405	up
evm.model.chr16.65	ELMOD1	96.0855	2.88379	0.520125	5.54441	2.95e-08	1.68e-06	up
evm.model.unplace665.1.2	ELOVL4	142.16	1.8431	0.475754	3.87406	0.000107037	0.00136217	up
evm.model.chr8.54	ENPEP	864.306	2.30092	0.309574	7.43255	1.07e-13	3.8e-11	up
evm.model.chr22.13	EOMES	493.551	2.23699	0.656305	3.40845	0.000653321	0.00542828	up
evm.model.chr7.587	Ephb6	26.8313	2.66451	0.526685	5.05901	4.21e-07	1.64e-05	up
evm.model.chr7.589	Ephb6	116.404	2.56894	0.432161	5.94441	2.77e-09	2.41e-07	up
evm.model.chr2.1190	Erbb4	82.0408	2.304	0.754212	3.05485	0.00225175	0.0136718	up
evm.model.chr14.517.9	ESRP1	11.0631	3.17429	1.19722	2.65138	0.00801631	0.035167	up
evm.model.chr5.880	EXO1	77.7076	1.95337	0.842903	2.31743	0.0204804	0.0707898	up
evm.model.chr19.605	EXOC3L4	24.4275	1.64339	0.705469	2.3295	0.0198323	0.0691507	up
evm.model.chr16.77	EXPH5	71.2209	1.70919	0.527259	3.24166	0.00118838	0.008489	up
evm.model.chr12.58	F2RL1	32.2871	2.15342	0.540953	3.98079	6.87e-05	0.000971569	up
evm.model.chr6.877	FAAH	21.9051	2.19557	0.617105	3.55785	0.000373905	0.0035437	up
evm.model.chr21.432	FAM187B	1.31372	3.0357	1.38526	2.19142	0.0284211	0.0897875	up
evm.model.chr24.498	FAM200A	31.0626	1.50243	0.379142	3.96271	7.41e-05	0.00102849	up
evm.model.chr4.1230	FAM227A	4.72376	2.41617	1.08158	2.23392	0.0254882	0.0829811	up
evm.model.chr4.1270	FAM83F	2.44697	3.62916	1.53375	2.36619	0.0179721	0.0644464	up
evm.model.chr3.1783	FBP2	7.586	2.85858	1.00142	2.85451	0.00431026	0.0221732	up
evm.model.chr11.393	FBXO5	152.36	1.5856	0.434461	3.64957	0.000262682	0.00271749	up
evm.model.chr5.753	FCAMR	106.934	3.84735	0.767468	5.01305	5.36e-07	2.01e-05	up
evm.model.chr6.116	FCRL3	643.557	2.8448	0.60205	4.72519	2.3e-06	6.57e-05	up
evm.model.chr21.436	Ffar1	33.5591	2.05127	0.537037	3.8196	0.000133667	0.00161085	up
evm.model.chr5.912	FMO1	324.918	1.84041	0.42461	4.33437	1.46e-05	0.000284386	up
evm.model.chr6.729	FOXD3	50.4135	2.80532	0.422664	6.63723	3.2e-11	5.8e-09	up
evm.model.chr4.1148	FOXM1	135.65	1.6188	0.633485	2.55539	0.010607	0.043359	up
evm.model.chr3.1637.2	FRMPD1	20.1799	2.67868	0.510796	5.24413	1.57e-07	6.97e-06	up
evm.model.chr18.211	Fyb1	1481.19	1.87108	0.484048	3.86548	0.000110869	0.00139633	up
evm.model.chr2.1119	FZD5	77.9208	1.7503	0.404348	4.3287	1.5e-05	0.000289203	up
evm.model.chr8.245	GABRA2	4.07167	2.53925	1.07438	2.36346	0.0181051	0.0647104	up
evm.model.chr8.247.1	GABRB1	41.5905	2.65049	0.680779	3.89332	9.89e-05	0.00127734	up
evm.model.chr9.1079.5	Gabrb2	186.014	1.94821	0.459289	4.24179	2.22e-05	0.000390934	up
evm.model.chr19.12	GABRB3	14.9713	2.10879	0.782955	2.69337	0.00707339	0.032156	up
evm.model.chr11.242	GABRR1	20.6687	2.07503	0.867781	2.39119	0.0167937	0.0613703	up
evm.model.chr3.1370	GATA4	92.0878	25.609	1.73549	14.7561	2.81e-49	5.81e-45	up
evm.model.chr3.1369	GATA4	37.1622	24.334	1.99264	12.2119	2.68e-34	1.39e-30	up
evm.model.chr4.31.1	GDF10	59.6554	1.67525	0.682301	2.4553	0.0140767	0.0537592	up
evm.model.chr3.416	GFAP	88.2123	2.08641	0.413002	5.05181	4.38e-07	1.69e-05	up
evm.model.chr6.596.1	GFI1	537.03	1.57359	0.47733	3.29666	0.000978424	0.00738191	up
evm.model.chr15.438	GGT7	76.9293	1.71716	0.306486	5.60275	2.11e-08	1.29e-06	up
evm.model.chr3.347	GH1	584.488	4.428	0.771344	5.74063	9.43e-09	6.55e-07	up
evm.model.chr7.641	GIMAP1	20.3831	1.96771	0.649229	3.03084	0.00243874	0.0145006	up
evm.model.chr7.646.1	GIMAP5	150.217	1.73867	0.481606	3.61015	0.000306016	0.00305278	up
evm.model.chr7.645	GIMAP5	804.094	1.91888	0.550868	3.48337	0.000495149	0.00440795	up
evm.model.chr7.640	GIMAP7	379.425	1.8221	0.527434	3.45465	0.000550999	0.00478622	up
evm.model.chr13.240	GJB2	16.7717	1.69797	0.516263	3.28897	0.00100554	0.00754248	up
evm.model.chr6.805	Glis1	9.13431	3.24987	1.11081	2.92567	0.00343718	0.0187697	up
evm.model.chr24.213	GP2	22.4792	5.68098	1.76884	3.2117	0.00131951	0.00920011	up
evm.model.chr23.290.3	GPAM	22835.6	1.72229	0.414305	4.15706	3.22e-05	0.000530788	up
evm.model.chr8.403	GPAT3	2146.47	1.7385	0.405648	4.28575	1.82e-05	0.000336278	up
evm.model.chr12.98	GPR137C	37.4022	1.67038	0.26559	6.28932	3.19e-10	4.07e-08	up
evm.model.chrX.361.1	GPR174	3406.07	2.05715	0.618921	3.32376	0.00088811	0.00687098	up
evm.model.chrX.139	GPR50	1.97777	3.8462	1.25992	3.05274	0.00226764	0.013732	up
evm.model.chr8.148.2	GPRIN3	923.577	1.70738	0.440869	3.87275	0.000107613	0.00136697	up
evm.model.chr21.187	GPT2	7785.22	1.6692	0.425335	3.92444	8.69e-05	0.00116132	up
evm.model.chr2.870	GRB14	176.269	4.1634	0.638263	6.52301	6.89e-11	1.1e-08	up
evm.model.chr2.1523.2	Grhl3	25.9425	1.76479	0.550522	3.20566	0.00134753	0.00935442	up
evm.model.chr17.185	GRIA2	98.2577	1.75198	0.421169	4.15979	3.19e-05	0.00052657	up
evm.model.chr8.142	GRID2	93.1034	2.46793	0.429615	5.74453	9.22e-09	6.46e-07	up
evm.model.chr1.310.6	Grik1	33.9831	2.70499	0.572061	4.7285	2.26e-06	6.49e-05	up
evm.model.chr6.1003	GRIK3	723.915	1.90446	0.357403	5.32859	9.9e-08	4.76e-06	up
evm.model.chr6.41	GRIK5	7.95561	2.93898	1.08284	2.71413	0.00664496	0.0307079	up
evm.model.chr4.967	GRIN2B	22.2332	2.81753	0.968336	2.90966	0.00361821	0.0195313	up
evm.model.chr22.225	GRM7	104.155	2.10035	0.555488	3.78109	0.000156142	0.00181101	up
evm.model.chr17.640	GSTT1	30.3472	1.50323	0.460492	3.26439	0.001097	0.00803043	up
evm.model.chr17.641	Gstt4	24.6278	1.53731	0.513724	2.99248	0.00276718	0.015918	up
evm.model.unplace253.1	GUCY1A2	8.0281	1.58635	0.691773	2.29317	0.0218383	0.0739992	up
evm.model.chr19.322	GZMH	132.929	1.99879	0.713211	2.80253	0.00507036	0.025067	up
evm.model.chr18.161	GZMK	136.728	1.68048	0.829429	2.02606	0.0427585	0.120584	up
evm.model.chr9.715	GZMM	291.362	2.11836	0.625091	3.38888	0.000701786	0.00572503	up
evm.model.chr2.194	H1-1	164.937	1.55801	0.415708	3.74785	0.00017836	0.00201998	up
evm.model.chr2.244	H2AC11	1048.06	2.08015	0.696744	2.98553	0.00283085	0.0162256	up
evm.model.chr2.229	H2AC11	1750.52	1.64529	0.425087	3.87048	0.00010862	0.0013747	up
evm.model.chr2.237	H2AC11	161.189	1.83773	0.696218	2.63959	0.00830069	0.0360021	up
evm.model.chr2.239	H2AC12	339.838	1.9756	0.663731	2.9765	0.00291559	0.0166009	up
evm.model.chr2.246	H2AC14	1127.7	2.09278	0.693458	3.01789	0.00254544	0.0149758	up
evm.model.chr2.236	H2BC11	439.096	2.11553	0.684819	3.08918	0.00200711	0.0124833	up
evm.model.chr2.238	H2BC12	838.335	1.72068	0.522267	3.29463	0.000985528	0.00742467	up
evm.model.chr2.211	H2bc14	694.586	2.03107	0.428965	4.7348	2.19e-06	6.35e-05	up
evm.model.chr2.201	H2BC3	118.545	1.90653	0.538006	3.5437	0.000394557	0.00368871	up
evm.model.chr2.227	H2bc4	1672.22	2.43565	0.548345	4.44181	8.92e-06	0.000192964	up
evm.model.chr2.243	H2bc4	3514.96	2.09641	0.669137	3.13301	0.00173023	0.0111886	up
evm.model.chr2.217	H2bc4	911.662	1.87684	0.514178	3.65018	0.000262054	0.0027137	up
evm.model.chr2.218	H2bc4	649.291	1.70596	0.528013	3.23091	0.00123397	0.00872724	up
evm.model.chr2.212	H2bc4	714.668	2.57386	0.550923	4.6719	2.98e-06	8.04e-05	up
evm.model.chr6.348	H312	507.303	1.5357	0.440813	3.4838	0.000494353	0.00440466	up
evm.model.chr2.245	H3c1	1013.06	2.04285	0.595811	3.4287	0.00060649	0.00513814	up
evm.model.chr2.199	H3c1	1678.77	1.91907	0.685253	2.80052	0.00510196	0.025175	up
evm.model.chr2.195	H3c1	315.042	1.65743	0.53265	3.11168	0.00186028	0.0117832	up
evm.model.chr2.228	H3c1	977.736	1.85992	0.652492	2.85049	0.00436524	0.0223559	up
evm.model.chr2.226	H3c1	1502.49	1.98304	0.64836	3.05855	0.00222409	0.0135436	up
evm.model.chr2.222	H3c1	1031.49	1.56822	0.51476	3.04652	0.00231511	0.0139352	up
evm.model.chr2.203	H3c1	897.008	2.06311	0.699745	2.94837	0.00319456	0.0178069	up
evm.model.chr2.220	H3c1	54.1907	3.05145	0.900844	3.38732	0.000705783	0.00574856	up
evm.model.chr2.215	H3c1	937.144	1.61042	0.490991	3.27994	0.0010383	0.00770652	up
evm.model.chr7.399.2	HECW1	121.597	1.76707	0.413923	4.26909	1.96e-05	0.000355116	up
evm.model.chr6.349	Hist2h2bb	489.447	1.52025	0.472768	3.21564	0.00130154	0.00911473	up
evm.model.chr6.1118.4	HJURP	509.999	1.81227	0.618293	2.93108	0.00337782	0.0185287	up
evm.model.chr2.650	HLA-DOA	626.671	1.87092	0.610721	3.06346	0.00218792	0.0133746	up
evm.model.chr2.657	HLA-DQB2	4.36596	4.17581	1.45144	2.87702	0.00401454	0.0210819	up
evm.model.chr6.382	HMGCS2	20.0813	2.05502	0.618227	3.32406	0.000887175	0.00686888	up
evm.model.chr3.1210.1	HNF1B	11.2724	1.81937	0.64827	2.80651	0.00500816	0.0248188	up
evm.model.chr6.751.1	HOOK1	83.9691	2.23285	0.558619	3.99709	6.41e-05	0.000920269	up
evm.model.chr3.827	HS3ST3A1	54.3878	2.9562	0.732978	4.03314	5.5e-05	0.000813557	up
evm.model.chr9.177	HSH2D	171.69	2.80797	0.500832	5.60662	2.06e-08	1.27e-06	up
evm.model.chr2.335	HSPA1A	18189.9	2.27103	0.286776	7.91919	2.39e-15	1.37e-12	up
evm.model.chr2.336	HSPA1B	4229.54	2.23054	0.291324	7.65657	1.91e-14	8.4e-12	up
evm.model.chr8.321	HSPA8	1.15814	2.01862	0.945501	2.13497	0.0327636	0.0992894	up
evm.model.chr13.151	HSPH1	7005.92	1.7426	0.270248	6.44818	1.13e-10	1.7e-08	up
evm.model.chr13.67	HTR2A	34.3894	1.62352	0.391165	4.15048	3.32e-05	0.000543237	up
evm.model.chr8.161	IBSP	7.81307	7.08163	2.81113	2.51914	0.0117643	0.0469209	up
evm.model.chr2.1159	ICOS	423.578	2.1282	0.702004	3.0316	0.00243258	0.0144682	up
evm.model.chr5.1	IFITM2	14.4208	1.65296	0.511176	3.23364	0.00122225	0.00866635	up
evm.model.chr4.623	IFNG	40.2596	2.7053	0.990243	2.73195	0.00629599	0.0294439	up
evm.model.unplace1225.1	IGHG2	4378.55	1.6494	0.802589	2.0551	0.0398694	0.114418	up
evm.model.chr17.623	IGLL5	1247.64	1.57951	0.792762	1.99241	0.0463259	0.127481	up
evm.model.chr17.620	IGLV1-40	482.57	1.75936	0.836372	2.10356	0.0354172	0.104977	up
evm.model.chr17.621	IGLV2-11	138.844	3.60062	0.791001	4.55199	5.31e-06	0.00012574	up
evm.model.chr17.622	IGLV3-1	48.574	2.61048	1.09771	2.37812	0.0174011	0.0629446	up
evm.model.unplace1128.2	IGLV5-48	31.953	3.23206	0.621998	5.19625	2.03e-07	8.72e-06	up
evm.model.chr1.469.7	IGSF11	170.064	2.26762	0.43159	5.2541	1.49e-07	6.69e-06	up
evm.model.chr1.922	Igsf5	28.9199	2.26472	0.797479	2.83985	0.00451344	0.0229163	up
evm.model.chr5.460	Igsf9b	20.2486	1.54016	0.5423	2.84005	0.00451069	0.0229136	up
evm.model.chr7.13	IKZF1	1615.17	1.94838	0.497669	3.91501	9.04e-05	0.00119575	up
evm.model.chr2.1192.9	IKZF2	2813.6	1.59241	0.368946	4.3161	1.59e-05	0.000303253	up
evm.model.chr3.567	IKZF3	5959.39	3.15597	0.563735	5.59831	2.16e-08	1.3e-06	up
evm.model.chr9.115	IL12RB1	333.53	1.89642	0.524267	3.61727	0.000297723	0.00298011	up
evm.model.chr10.384	IL1A	49.4889	2.33904	0.618012	3.78478	0.000153847	0.0017894	up
evm.model.chrX.265	IL1RAPL2	25.2947	1.65188	0.629823	2.62276	0.00872196	0.0373515	up
evm.model.chr24.267.1	IL21R	2145.37	1.59057	0.490481	3.24288	0.00118326	0.00847277	up
evm.model.unplace2252.1.1	IL2RB	945.212	2.43476	0.521116	4.6722	2.98e-06	8.03e-05	up
evm.model.chr2.1132	IL2RG	1244.88	1.57492	0.429417	3.66757	0.000244865	0.00257622	up
evm.model.chr24.99	IL32	6566.92	1.50904	0.471363	3.20143	0.00136745	0.00945783	up
evm.model.chr10.386	IL37	1.71112	3.63134	1.11407	3.25953	0.00111599	0.00811344	up
evm.model.chr6.1131.4	IQCA1	84.6736	2.46925	0.530647	4.65328	3.27e-06	8.56e-05	up
evm.model.chr7.665	IQCA1L	121.968	2.2232	0.484003	4.59335	4.36e-06	0.000108663	up
evm.model.chr4.916.5	IRAG2	1980.71	3.19415	0.556277	5.74201	9.36e-09	6.51e-07	up
evm.model.chr5.1417	IRF6	22.6115	1.66321	0.473812	3.51028	0.000447635	0.00408341	up
evm.model.chrX.328.1	IRS4	7.02941	1.93955	0.87414	2.21881	0.0264997	0.085254	up
evm.model.chr18.175	ISL1	7.39583	2.9925	1.33964	2.2338	0.0254959	0.0829933	up
evm.model.chr15.136	ITGA8	227.033	1.66747	0.357454	4.66485	3.09e-06	8.2e-05	up
evm.model.chr24.359	ITGAD	234.404	1.53619	0.632522	2.42868	0.0151541	0.0567929	up
evm.model.chr24.321	ITGAL	7222.05	1.8166	0.473555	3.83608	0.000125012	0.00153245	up
evm.model.chr9.1049	ITK	630.517	1.73187	0.488607	3.5445	0.000393356	0.00368458	up
evm.model.chr8.427	Jakmip1	79.9738	1.84364	0.697794	2.6421	0.00823926	0.0358025	up
evm.model.chr16.253	JHY	78.2302	2.15652	0.451534	4.77598	1.79e-06	5.4e-05	up
evm.model.chr9.533	JSRP1	75.4383	2.16896	0.449225	4.82824	1.38e-06	4.36e-05	up
evm.model.chr6.485	KCNA2	302.337	1.73424	0.438474	3.95518	7.65e-05	0.00105432	up
evm.model.chr6.484	Kcna3	2878.7	1.77858	0.520893	3.41449	0.000639024	0.00533509	up
evm.model.chr16.539	KCNA4	83.8107	2.1928	0.35837	6.1188	9.43e-10	1.02e-07	up
evm.model.chr4.1112	KCNA5	104.287	1.76832	0.37255	4.74652	2.07e-06	6.08e-05	up
evm.model.chr4.334	KCNC2	34.0081	2.46703	0.741148	3.32867	0.00087263	0.0067756	up
evm.model.chr7.426	KCND2	4.91477	5.19622	1.65432	3.14101	0.00168367	0.0109941	up
evm.model.chr10.704	KCNF1	14.3181	2.0491	0.373216	5.49039	4.01e-08	2.19e-06	up
evm.model.chr15.598	KCNG1	21.2712	1.69885	0.440085	3.86028	0.000113255	0.00141861	up
evm.model.chr5.1408	KCNH1	228.909	1.56921	0.317551	4.94161	7.75e-07	2.74e-05	up
evm.model.chr1.1038.1	KCNJ6	7.3367	4.44459	1.20454	3.68988	0.000224364	0.00241407	up
evm.model.chr12.914	Kcnk10	11.2532	2.86326	1.25289	2.28533	0.0222932	0.0750731	up
evm.model.chr14.168	KCNQ3	9.11909	3.86492	1.34458	2.87446	0.00404724	0.0211919	up
evm.model.chr11.25	KCNQ5	108.665	1.93314	0.633028	3.05379	0.00225967	0.0136958	up
evm.model.chr23.64	KIF11	703.104	1.84454	0.577048	3.19651	0.00139099	0.0095726	up
evm.model.chr22.181	KIF15	332.969	1.87028	0.63118	2.96315	0.00304511	0.0172104	up
evm.model.chr3.415	KIF18B	360.129	2.16297	0.696096	3.10728	0.00188816	0.0119258	up
evm.model.chr6.911	KIF2C	209.113	1.73485	0.688889	2.51833	0.0117912	0.0469708	up
evm.model.chr2.1139	KIF4A	294.472	1.65209	0.604483	2.73307	0.00627471	0.0293776	up
evm.model.chr2.635.1	KIFC1	699.705	1.51671	0.477588	3.17578	0.00149436	0.0100618	up
evm.model.unplace441.1.1	KIR2DL4	112.19	2.07667	0.671656	3.09186	0.00198907	0.0124047	up
evm.model.chr2.1634	KLHDC7A	98.8835	2.50204	0.724909	3.45152	0.000557436	0.00482334	up
evm.model.chr1.657	KLHL6	409.554	2.41738	0.508508	4.75387	2e-06	5.92e-05	up
evm.model.chr1.607	KNG2	31.2686	2.75815	0.525912	5.24451	1.57e-07	6.97e-06	up
evm.model.chr12.363.1	KNL1	992.874	1.53744	0.50236	3.06044	0.0022101	0.0134863	up
evm.model.chr4.455	KRT18	102.637	3.04364	0.640812	4.74965	2.04e-06	6e-05	up
evm.model.chr3.530	KRT19	80.5041	2.35276	0.638067	3.68732	0.000226625	0.00243334	up
evm.model.chr3.540	KRT27	2.87855	3.53587	1.71457	2.06225	0.0391841	0.113	up
evm.model.chr4.456	KRT8	346.818	3.97767	0.618054	6.4358	1.23e-10	1.81e-08	up
evm.model.chr4.1084	LAG3	316.934	1.94242	0.526554	3.68893	0.000225196	0.0024205	up
evm.model.chr20.208	LAMA1	174.366	4.04641	0.620708	6.51903	7.08e-11	1.13e-08	up
evm.model.chr5.1423	LAMB3	202.164	1.68455	0.381598	4.41446	1.01e-05	0.000214522	up
evm.model.chr5.1424	LAMB3	17.8915	1.85289	0.608875	3.04314	0.00234124	0.0140706	up
evm.model.chr1.659	LAMP3	756.077	1.92984	0.591986	3.25994	0.00111435	0.00810865	up
evm.model.chr24.273	LAT	662.957	1.97905	0.530092	3.7334	0.000188911	0.00211727	up
evm.model.chr5.680	LAX1	232.07	1.76102	0.492141	3.57828	0.000345867	0.00334164	up
evm.model.chr2.1381.1	LCK	1529.33	2.23273	0.563218	3.96423	7.36e-05	0.00102335	up
evm.model.chrX.126	LDOC1	49.6455	3.72192	0.59566	6.24839	4.15e-10	5.08e-08	up
evm.model.chr7.186	LHFPL3	10.9175	2.99768	1.29577	2.31344	0.0206984	0.0711744	up
evm.model.chr10.799.4	Lhx2	37.0728	2.73807	1.17468	2.33091	0.0197583	0.0689505	up
evm.model.unplace164.7	LIM2	322.588	1.64334	0.448081	3.66752	0.000244916	0.00257622	up
evm.model.chr6.278	Lingo4	19.5709	2.21506	0.53767	4.11974	3.79e-05	0.000601992	up
evm.model.chr12.511	LIPC	4.46606	3.03334	1.09014	2.78253	0.00539366	0.0262326	up
evm.model.chr4.1090	LPAR5	119.076	1.86038	0.484122	3.84279	0.000121645	0.00150007	up
evm.model.chr2.845	LRP2	134.417	3.70119	0.620996	5.96009	2.52e-09	2.24e-07	up
evm.model.chr5.1216	Lrrc38	4.70499	4.14463	1.75763	2.35808	0.0183698	0.0654754	up
evm.model.chr21.775	LRRC4B	18.1799	2.6549	0.711144	3.73329	0.000188998	0.00211727	up
evm.model.chr15.245	LRRN4	234.814	2.47196	0.560558	4.40982	1.03e-05	0.000217648	up
evm.model.chr2.316	LTA	75.0883	2.77012	0.831422	3.33178	0.000862922	0.00671884	up
evm.model.chr2.318	LTB	691.836	3.03549	0.523735	5.79584	6.8e-09	5.09e-07	up
evm.model.chr2.886.2	LY75	1871.94	2.12042	0.697115	3.0417	0.00235243	0.0141091	up
evm.model.chr6.67.5	LY9	5457.67	1.50375	0.420225	3.57844	0.000345649	0.00334164	up
evm.model.chr21.589	LYPD5	30.9215	1.5666	0.456831	3.42928	0.00060519	0.0051349	up
evm.model.chr9.713	Madcam1	30.1565	1.84414	0.607726	3.0345	0.00240936	0.0143714	up
evm.model.chr21.434.3	Mag	5.45422	1.89222	0.914159	2.06991	0.0384611	0.111413	up
evm.model.chr21.495	MAP4K1	1472.59	1.75752	0.546088	3.21839	0.00128914	0.0090535	up
evm.model.chr2.572	MAPK13	27.9872	1.54947	0.641212	2.41647	0.015672	0.0583095	up
evm.model.chr20.310	MAPK4	24.5995	5.04305	0.830693	6.07089	1.27e-09	1.3e-07	up
evm.model.chr4.1456	Mapk8ip2	18.1701	1.64895	0.598705	2.7542	0.00588361	0.027984	up
evm.model.chr4.1457	Mapk8ip2	46.1375	1.65514	0.455674	3.63229	0.000280913	0.00285749	up
evm.model.chr5.951	MASP2	120.487	2.95557	0.643889	4.59019	4.43e-06	0.00010994	up
evm.model.chr9.258	MAST1	3.03173	2.93682	1.34811	2.17848	0.0293706	0.092014	up
evm.model.chrX.119.10	MCF2	17.6252	1.94602	0.769338	2.52947	0.0114235	0.0458998	up
evm.model.chr19.57	MCTP2	244.819	1.80276	0.428414	4.20799	2.58e-05	0.000441449	up
evm.model.chr3.1625	MELK	167.644	1.69833	0.515965	3.29157	0.000996302	0.00749492	up
evm.model.chr17.103	MGAT4D	24.4387	5.00848	1.12369	4.45716	8.31e-06	0.000182126	up
evm.model.chr4.1446	MIOX	13.1895	3.69708	1.46118	2.5302	0.0113999	0.045839	up
evm.model.chr23.421	MKI67	4960.15	2.02578	0.638748	3.17149	0.00151661	0.0101731	up
evm.model.chr16.17	MMP12	417.328	1.93946	0.624458	3.10582	0.00189751	0.0119563	up
evm.model.chr16.16	MMP13	3.86852	3.98708	1.75281	2.27468	0.0229251	0.0766394	up
evm.model.chr6.44	MPZ	84.6386	2.30391	0.478867	4.81117	1.5e-06	4.71e-05	up
evm.model.chr16.178	MPZL2	15.8251	2.71889	0.867362	3.13467	0.0017205	0.0111526	up
evm.model.chr16.750.2	MS4A1	2820.58	4.08959	0.699288	5.84822	4.97e-09	3.94e-07	up
evm.model.chr24.27	MSLN	19.0158	6.16957	1.3709	4.50039	6.78e-06	0.000153954	up
evm.model.chr13.171	MTUS2	222.317	1.91284	0.315149	6.06962	1.28e-09	1.31e-07	up
evm.model.chr9.280	MUC16	516.959	8.01869	1.37442	5.83423	5.4e-09	4.2e-07	up
evm.model.chr15.507	MYBL2	1305.45	1.88753	0.552739	3.41486	0.000638149	0.00533425	up
evm.model.chr17.338	MYL2	7.35502	3.26307	1.17472	2.77774	0.00547379	0.0265039	up
evm.model.chr4.729	MYL6B	54.9978	1.8579	0.492454	3.77273	0.000161473	0.00185928	up
evm.model.chr13.363	MYO16	190.452	1.95893	0.576989	3.39509	0.00068605	0.00562997	up
evm.model.chr4.697	MYO1A	1.35217	3.08314	1.57017	1.96356	0.0495807	0.134047	up
evm.model.chr21.768.1	NAPSA	465.619	2.3648	0.474389	4.98494	6.2e-07	2.28e-05	up
evm.model.chr21.879	NCR1	347.997	2.08834	0.518632	4.02663	5.66e-05	0.000834001	up
evm.model.chr20.184	NDC80	216.239	1.6179	0.580037	2.7893	0.00528214	0.0258248	up
evm.model.chr1.241	NEIL3	74.4774	1.55243	0.541503	2.8669	0.00414515	0.0215652	up
evm.model.chr5.1401	NEK2	106.095	1.87027	0.738335	2.5331	0.011306	0.0455389	up
evm.model.chr5.566	NELL1	52.2303	2.03104	0.736192	2.75885	0.0058005	0.0277159	up
evm.model.chr4.576.1	NELL2	25.2302	2.24597	0.56387	3.98313	6.8e-05	0.00096335	up
evm.model.chr21.189.2	NETO2	28.5079	1.6779	0.530981	3.16001	0.00157764	0.0104603	up
evm.model.unplace2183.2.4	NFIL3	20.4543	1.58726	0.408882	3.88195	0.000103623	0.00132853	up
evm.model.chr6.420	NGF	240.724	1.58741	0.270698	5.86412	4.52e-09	3.66e-07	up
evm.model.chr4.999	NKG2A	182.22	2.15081	0.949867	2.26432	0.0235543	0.0782997	up
evm.model.unplace2178.1.1	NKG2A	254.259	2.22479	0.660094	3.37041	0.000750572	0.00603493	up
evm.model.chr3.1694	NKX3-1	15.5908	1.96466	0.632092	3.10819	0.00188237	0.0119008	up
evm.model.chr1.689	NLGN1	40.9115	2.18565	0.338208	6.46245	1.03e-10	1.58e-08	up
evm.model.chrX.714	NLGN4X	167.957	2.29773	0.381509	6.02276	1.71e-09	1.65e-07	up
evm.model.chr24.116	NLRC3	1006.8	2.19249	0.558379	3.92653	8.62e-05	0.00115429	up
evm.model.chr2.1337	NMUR1	266.145	1.77954	0.418121	4.25603	2.08e-05	0.00037161	up
evm.model.chr8.323	NPFFR2	4.26569	3.32532	1.18205	2.81319	0.00490531	0.0244144	up
evm.model.chr21.456	NPHS1	110.278	3.0472	1.29546	2.35221	0.0186625	0.0662331	up
evm.model.chr4.770	NR1H4	25.2982	3.48067	0.654353	5.31926	1.04e-07	4.96e-06	up
evm.model.chr9.884.5	NRG2	76.1803	1.66057	0.33509	4.9556	7.21e-07	2.57e-05	up
evm.model.chr9.421	NRTN	7.24885	1.51928	0.454198	3.34497	0.000822921	0.00648799	up
evm.model.chr12.891	Nrxn3	2.45193	3.27811	1.52	2.15665	0.0310329	0.0955568	up
evm.model.chr4.371	NTS	20.8376	4.64182	1.4664	3.16546	0.00154837	0.0103391	up
evm.model.chr22.660	NUP210	2639.81	1.80925	0.507178	3.5673	0.000360681	0.00344621	up
evm.model.chr5.454	OPCML	9.37284	2.8625	1.41921	2.01697	0.0436987	0.122381	up
evm.model.chr16.269	OTOG	87.3298	2.38256	1.05305	2.26254	0.0236638	0.0784745	up
evm.model.chrX.363	P2RY10	428.748	2.63533	0.519285	5.07491	3.88e-07	1.52e-05	up
evm.model.unplace943.2	PABPC1L2A	40.6875	1.50476	0.442019	3.40429	0.000663354	0.00549606	up
evm.model.chr15.593.1	PARD6B	154.151	2.89422	0.432327	6.69452	2.16e-11	4.14e-09	up
evm.model.chr3.1628.1	Pax5	3748.37	4.82061	0.764387	6.30651	2.85e-10	3.74e-08	up
evm.model.chrX.242	PCDH11X	6.9499	3.82711	1.14044	3.35582	0.000791307	0.00629878	up
evm.model.chrX.234.3	PCDH11X	810.023	2.22007	0.349379	6.35433	2.09e-10	2.91e-08	up
evm.model.chr13.1	PCDH20	45.0986	1.71174	0.415343	4.12126	3.77e-05	0.000600339	up
evm.model.chr16.216	PDZD3	8.5623	2.08321	0.643888	3.23536	0.00121491	0.00863243	up
evm.model.chrX.483	PFKFB1	341.126	1.65074	0.459469	3.59271	0.000327261	0.00321967	up
evm.model.chr5.751	PIGR	2188.81	2.13344	0.640959	3.32852	0.000873087	0.0067756	up
evm.model.chr5.976	PIK3CD	882.325	1.55864	0.434278	3.58905	0.000331891	0.0032513	up
evm.model.chr5.977	Pik3cd	849.77	1.54192	0.432109	3.56837	0.000359212	0.00343753	up
evm.model.chr17.236	Piwil1	10.1592	5.92801	1.12298	5.2788	1.3e-07	5.96e-06	up
evm.model.chr4.869	PKP2	182.599	2.01093	0.308048	6.52798	6.67e-11	1.08e-08	up
evm.model.unplace2164.1	PLA2G2D	44.9202	3.90331	1.16218	3.35862	0.000783337	0.00625701	up
evm.model.chr12.396.1	PLA2G4D	14.009	2.0125	0.762322	2.63997	0.00829139	0.0359694	up
evm.model.unplace2164.2	PLA2G5	104.361	1.56491	0.718522	2.17796	0.0294091	0.0920928	up
evm.model.chr8.397	PLAC8	55.7773	1.61128	0.729052	2.2101	0.0270979	0.0866395	up
evm.model.chr21.74	PLCG2	1597.42	1.57903	0.453347	3.48305	0.000495732	0.00441125	up
evm.model.chr21.75	PLCG2	2779.43	1.59951	0.451121	3.54562	0.000391683	0.00367347	up
evm.model.chr12.725	PLEKHH1	128.929	2.22911	0.509314	4.3767	1.2e-05	0.000245488	up
evm.model.chr9.450	PLIN5	30.4396	1.8486	0.72814	2.5388	0.0111234	0.0449193	up
evm.model.chr21.239.1	PLLP	76.8624	1.93539	0.406531	4.76074	1.93e-06	5.73e-05	up
evm.model.unplace1451.6	PLP1	21.8911	2.77851	0.74418	3.73365	0.000188725	0.00211678	up
evm.model.chr1.820	PLS1	46.1803	3.2211	0.571161	5.63956	1.7e-08	1.07e-06	up
evm.model.chr16.88	POU2AF1	1051.95	4.31261	0.721591	5.97653	2.28e-09	2.06e-07	up
evm.model.chr21.565.8	Pou2f2	1338.06	2.1206	0.474383	4.47023	7.81e-06	0.000173697	up
evm.model.chr8.384.1	PRKG2	44.5404	2.13471	0.610453	3.49692	0.000470661	0.00425034	up
evm.model.chr18.241.1	PRLR	431.344	2.24855	0.491205	4.57762	4.7e-06	0.000115098	up
evm.model.chr3.1266.1	PRR11	235.7	1.56934	0.505176	3.10651	0.00189308	0.0119429	up
evm.model.chr7.578.4	PRSS1	4.38913	3.36572	1.4071	2.39195	0.0167589	0.0612972	up
evm.model.chr11.71	PRSS35	25.4396	2.21718	0.654763	3.38622	0.000708614	0.00576708	up
evm.model.chr10.390	PSD4	3029.13	1.53148	0.472735	3.23962	0.00119688	0.00853095	up
evm.model.chr6.666	PTGFR	146.721	1.84459	0.558601	3.30217	0.000959406	0.00727825	up
evm.model.chr2.455	PTK7	140.171	1.74451	0.316473	5.51235	3.54e-08	1.97e-06	up
evm.model.chr6.438	PTPN22	403.188	1.61365	0.520412	3.10071	0.00193055	0.0121128	up
evm.model.chr5.1064.3	PTPN7	848.072	1.72983	0.437543	3.95351	7.7e-05	0.00105919	up
evm.model.chr5.1461.6	PTPRC	14177.1	1.75472	0.509711	3.44259	0.000576174	0.00495026	up
evm.model.chr5.157	PTPRCAP	821.974	1.69478	0.457749	3.70241	0.000213561	0.00232322	up
evm.model.chr4.947	PTPRO	235.416	1.55337	0.396814	3.91462	9.05e-05	0.00119575	up
evm.model.chr4.356	PTPRQ	282.048	1.54276	0.318061	4.85052	1.23e-06	4e-05	up
evm.model.chr4.594	PTPRR	536.031	1.55957	0.219976	7.0897	1.34e-12	3.33e-10	up
evm.model.chr7.433.2	PTPRZ1	106.689	2.16729	0.326808	6.6317	3.32e-11	5.87e-09	up
evm.model.chr3.125	RAB37	90.6404	1.74265	0.486932	3.57885	0.000345115	0.00334102	up
evm.model.chrX.349	RADX	16.7079	5.23844	1.61263	3.24838	0.00116062	0.00836587	up
evm.model.chr9.9	RASGEF1C	90.9893	2.52645	0.468367	5.39418	6.88e-08	3.5e-06	up
evm.model.chr12.335	RASGRP1	1180.41	1.68016	0.433303	3.87756	0.00010551	0.00134771	up
evm.model.chr6.740.1	RBP1	16.7497	1.82241	0.559362	3.25801	0.00112195	0.00814961	up
evm.model.chr3.395	RDM1	54.6479	2.0718	0.664832	3.11628	0.00183148	0.0116524	up
evm.model.chr5.766	RGS18	377.588	1.66107	0.515212	3.22404	0.00126396	0.00890586	up
evm.model.chr8.224	RHOH	330.643	3.20833	0.535746	5.98853	2.12e-09	1.97e-07	up
evm.model.chr17.235	RIMBP2	61.3769	1.70407	0.531438	3.20653	0.00134344	0.00934177	up
evm.model.chr21.501.1	RINL	504.28	1.72899	0.479294	3.60737	0.000309313	0.00307529	up
evm.model.chr2.181.3	RIPOR2	2772.32	2.00683	0.37068	5.41391	6.17e-08	3.2e-06	up
evm.model.chr12.299	RNASE1	12.5455	6.07458	1.52018	3.99596	6.44e-05	0.000923397	up
evm.model.chr5.1025	RNF207	48.7032	3.15007	0.58713	5.3652	8.09e-08	3.97e-06	up
evm.model.chr1.350	ROBO2	944.974	1.53156	0.301149	5.08572	3.66e-07	1.45e-05	up
evm.model.chr6.277	RORC	76.6004	2.41317	0.37772	6.38878	1.67e-10	2.35e-08	up
evm.model.chr11.109	ROS1	22.0865	2.77264	0.827904	3.34899	0.000811078	0.00640499	up
evm.model.chr1.407	Rpl17	35.6682	4.1685	0.926732	4.49807	6.86e-06	0.000155154	up
evm.model.chr10.721.2	RRM2	774.314	1.77513	0.629954	2.81787	0.0048343	0.0241443	up
evm.model.chr6.1056	Rspo1	9.03689	3.09135	1.07234	2.88281	0.00394139	0.0207929	up
evm.model.chr12.650	RTN1	6.54656	3.00263	1.20616	2.48941	0.0127957	0.0499745	up
evm.model.chr9.501	S1PR4	1039.99	1.86003	0.49801	3.73492	0.000187772	0.0021081	up
evm.model.chr5.527.1	SAA1	104.623	1.77398	0.503877	3.52065	0.000430483	0.00395311	up
evm.model.chr15.602	SALL4	2.58564	4.77756	1.54343	3.09542	0.00196535	0.012305	up
evm.model.chr11.280.2	SAMD3	188.714	1.98796	0.539357	3.6858	0.000227983	0.00244538	up
evm.model.chr10.1116	Sapcd2	23.5431	1.78525	0.72228	2.47169	0.0134475	0.0519221	up
evm.model.chr10.1051	Sardh	264.787	1.96151	0.310572	6.31579	2.69e-10	3.56e-08	up
evm.model.chr10.1050	Sardh	355.427	1.93394	0.300929	6.42654	1.31e-10	1.9e-08	up
evm.model.chr14.348	SBSPON	213.231	1.52221	0.436611	3.48642	0.000489532	0.00437679	up
evm.model.chr13.276	SCEL	57.3006	3.68839	1.00331	3.67622	0.000236717	0.00251569	up
evm.model.chr3.1015	SCIMP	357.037	1.7379	0.503539	3.45137	0.000557751	0.00482405	up
evm.model.chr11.178	SCML4	353.876	1.9405	0.529016	3.66813	0.000244335	0.00257274	up
evm.model.chr16.176	SCN2B	95.0369	2.57801	0.374795	6.87845	6.05e-12	1.28e-09	up
evm.model.chr2.856	SCN7A	1642.29	2.54189	0.393547	6.45892	1.05e-10	1.59e-08	up
evm.model.chr5.899	SELL	1091.57	1.58858	0.480582	3.30553	0.000947953	0.00721254	up
evm.model.chr6.171	SEMA4A	1140.63	1.95083	0.534594	3.64918	0.000263078	0.00271887	up
evm.model.chr19.128	SEMA4B	569.988	1.70456	0.378919	4.49849	6.84e-06	0.000155019	up
evm.model.chr3.1852	SEMA4D	874.981	1.6209	0.381219	4.2519	2.12e-05	0.000375359	up
evm.model.unplace1016.4.2	SERPINA5	47.3048	1.79926	0.886021	2.03071	0.042284	0.119605	up
evm.model.chr20.71	SERPINB2	12.5768	3.08556	1.32176	2.33444	0.0195729	0.0684769	up
evm.model.chr9.956	SH3RF2	65.7456	2.31728	0.680528	3.40512	0.000661362	0.00548175	up
evm.model.chr5.92	Shank3	71.176	2.21399	0.580939	3.81105	0.000138376	0.0016522	up
evm.model.chr21.179.5	SHCBP1	215.057	1.60514	0.590389	2.71878	0.00655234	0.030385	up
evm.model.chr8.359	SHROOM3	340.034	1.71759	0.417196	4.117	3.84e-05	0.000607796	up
evm.model.chr10.285	Six2	223.708	1.87397	0.584514	3.20603	0.0013458	0.00935318	up
evm.model.chr3.635	SKAP1	244.765	1.58639	0.382648	4.14582	3.39e-05	0.000553097	up
evm.model.chr13.277	Slain1	143.416	1.93215	0.452872	4.26644	1.99e-05	0.000357482	up
evm.model.chr6.119	Slamf9	381.797	1.94512	0.566838	3.43152	0.000600205	0.00510162	up
evm.model.chr1.499	SLC15A2	99.2735	2.72734	1.00561	2.71213	0.00668514	0.0308316	up
evm.model.chr21.737.3	slc17a6a	26.0344	3.85194	0.853577	4.51271	6.4e-06	0.00014713	up
evm.model.chr11.149	SLC22A16	43.0175	1.95405	0.391641	4.98939	6.06e-07	2.24e-05	up
evm.model.chr11.442	SLC22A2	13.1431	2.8984	0.988108	2.93329	0.00335392	0.0184368	up
evm.model.chr15.172	Slc24a3	155.4	2.3133	0.25996	8.89867	5.65e-19	6.15e-16	up
evm.model.chr19.463	SLC24A4	21.576	1.87874	0.769376	2.4419	0.0146101	0.0553059	up
evm.model.chr17.633	SLC2A11	16.665	3.5777	1.10091	3.24975	0.00115507	0.00833455	up
evm.model.chr5.989	SLC2A5	15.5965	1.83718	0.765384	2.40033	0.0163801	0.0601884	up
evm.model.chr11.104	Slc35f1	114.48	2.33217	0.298219	7.82035	5.27e-15	2.79e-12	up
evm.model.chr16.68	SLC35F2	58.4865	2.46118	0.789275	3.11827	0.00181913	0.0115967	up
evm.model.chr2.879	SLC4A10	4.91659	2.96373	1.30877	2.26451	0.0235428	0.0782846	up
evm.model.chr4.482	SLC4A8	185.137	1.98043	0.480359	4.12281	3.74e-05	0.000597687	up
evm.model.chr15.386	SLC52A3	34.3379	2.4315	0.574526	4.23219	2.31e-05	0.000403531	up
evm.model.chr10.369.1	SLC5A7	51.6739	3.08572	1.31129	2.35319	0.0186129	0.0661232	up
evm.model.chr1.709	SLC7A14	6.27282	3.27356	1.59781	2.04878	0.0404832	0.115618	up
evm.model.chr8.97.3	SLC9B2	820.555	2.79519	0.50034	5.58657	2.32e-08	1.37e-06	up
evm.model.chr8.169	SLIT2	2080.92	1.66501	0.332692	5.00467	5.6e-07	2.09e-05	up
evm.model.chr13.291.2	SLITRK1	14.4049	2.90602	0.876039	3.31723	0.000909159	0.00696865	up
evm.model.chr13.292	SLITRK6	542.725	1.75641	0.458647	3.82955	0.000128379	0.00155986	up
evm.model.chr14.83	Slurp1	7.20641	2.00779	0.617678	3.25055	0.00115183	0.00831702	up
evm.model.chr3.926.1	SMTNL2	198.08	1.78279	0.427881	4.16656	3.09e-05	0.000513229	up
evm.model.chr11.72.3	SNAP91	97.3879	1.85308	0.403851	4.58852	4.46e-06	0.000110554	up
evm.model.chr3.2071	Sntg2	4.88414	3.94207	1.29061	3.05442	0.00225499	0.0136806	up
evm.model.chr21.204	SNX20	230.635	1.6088	0.448864	3.58416	0.00033816	0.00329245	up
evm.model.chr23.269	SORCS1	298.703	3.11799	0.342078	9.11484	7.88e-20	9.05e-17	up
evm.model.chr4.1212	SOX10	251.644	2.55475	0.385171	6.63278	3.29e-11	5.87e-09	up
evm.model.chr10.760	SOX11	104.723	1.51559	0.432486	3.50438	0.00045768	0.00415488	up
evm.model.chr9.1053	SOX30	1.7711	4.2314	1.91767	2.20654	0.0273464	0.0872318	up
evm.model.chr3.41	sox9-a	440.73	1.92965	0.418159	4.61463	3.94e-06	9.96e-05	up
evm.model.chr1.690	SPATA16	18.5482	1.66494	0.686747	2.42438	0.0153344	0.0573026	up
evm.model.chr7.15	SPATA48	4.40982	1.74386	0.7471	2.33417	0.019587	0.0685148	up
evm.model.chr14.45	Spatc1	33.7464	2.77364	0.891975	3.10955	0.00187374	0.0118571	up
evm.model.chr12.370.1	SPINT1	26.75	2.35827	0.707417	3.33364	0.000857176	0.00668921	up
evm.model.chr3.934	SPNS3	186.256	1.94155	0.556951	3.48604	0.000490223	0.00437918	up
evm.model.chr4.137	SPOCK2	6861.49	1.67183	0.422062	3.96109	7.46e-05	0.00103412	up
evm.model.chr3.605	Srcin1	171.281	1.82673	0.327446	5.57871	2.42e-08	1.43e-06	up
evm.model.chr6.676	ST6GALNAC5	4.68249	2.52695	1.18483	2.13276	0.0329442	0.0995313	up
evm.model.chr3.585	Stac2	107.14	2.15878	0.44491	4.85217	1.22e-06	3.99e-05	up
evm.model.chrX.80	STK26	997.276	1.5259	0.442038	3.45196	0.000556536	0.00482074	up
evm.model.chr19.311	STRA6	91.1033	3.96161	0.80761	4.90535	9.33e-07	3.16e-05	up
evm.model.chr6.338	SV2A	206.157	1.81991	0.399778	4.55229	5.31e-06	0.000125704	up
evm.model.chr19.72.1	SV2B	184.908	2.22523	0.277551	8.0174	1.08e-15	7.21e-13	up
evm.model.chr20.72	SYT4	33.4409	4.06456	1.0824	3.75515	0.000173238	0.00197169	up
evm.model.chr2.1494	SYTL1	228.318	1.79457	0.48979	3.66397	0.00024834	0.00260034	up
evm.model.chr5.161.1	TBC1D10C	503.429	1.8905	0.536401	3.52442	0.00042441	0.00390949	up
evm.model.chr11.295	TCF21	647.234	6.00268	0.616013	9.74439	1.95e-22	3.66e-19	up
evm.model.chr17.367	TESC	176.434	1.60189	0.433391	3.69618	0.00021887	0.00237224	up
evm.model.chr4.751	TESPA1	1163.66	1.86384	0.551593	3.37901	0.000727475	0.00588813	up
evm.model.chr2.1136	TEX11	329.176	6.00902	0.872718	6.88541	5.76e-12	1.24e-09	up
evm.model.chr1.895	TF	1037.8	1.5791	0.398209	3.9655	7.32e-05	0.00102066	up
evm.model.chr2.88.1	TFAP2A	17.6227	2.28497	0.511705	4.46541	7.99e-06	0.000176569	up
evm.model.chr2.389	TFAP2B	14.5195	2.40328	0.756789	3.17562	0.00149516	0.0100618	up
evm.model.chr2.1016.2	TFCP2L1	20.2533	4.13985	0.928385	4.4592	8.23e-06	0.000180988	up
evm.model.chr8.206	TLR10	513.102	1.56706	0.493113	3.17788	0.00148355	0.010013	up
evm.model.chr17.246	TMEM132C	278.271	2.35808	0.713661	3.3042	0.000952473	0.00723894	up
evm.model.chr7.595.1	TMEM139	21.7501	1.7862	0.514607	3.47099	0.000518543	0.00457681	up
evm.model.chr18.64	TMEM171	7.12238	3.44159	1.58632	2.16954	0.0300418	0.093391	up
evm.model.chr16.173.1	TMPRSS4	7.87607	3.33394	0.860219	3.87568	0.000106326	0.00135479	up
evm.model.chr2.317	TNF	107.899	1.66081	0.486938	3.41071	0.000647933	0.0053964	up
evm.model.chr13.209	TNFRSF19	353.221	1.65136	0.349265	4.7281	2.27e-06	6.49e-05	up
evm.model.chr3.2018	TNFSF8	909.122	1.66017	0.461567	3.59682	0.000322135	0.00317832	up
evm.model.chr3.549	TOP2A	2298.29	1.93389	0.616284	3.13799	0.00170109	0.011052	up
evm.model.chr14.279	TOX	285.807	1.57204	0.492085	3.19466	0.00139996	0.00960641	up
evm.model.chr15.508	Tox2	330.544	1.64737	0.450841	3.65399	0.000258193	0.00268313	up
evm.model.chr1.594.7	Tp63	34.9102	1.61064	0.406202	3.96511	7.34e-05	0.00102095	up
evm.model.chr12.265	TRA	2604.47	1.91475	0.48705	3.93131	8.45e-05	0.00113729	up
evm.model.chr5.1419.1	TRAF3IP3	1361.06	1.72026	0.444243	3.87235	0.000107791	0.00136756	up
evm.model.chr1.424	TRAT1	950.201	2.36135	0.614052	3.84552	0.000120297	0.00148522	up
evm.model.unplace2201.2	TRAV19	39.0156	2.55629	0.971906	2.63019	0.00853383	0.036713	up
evm.model.chr12.271	TRAV26-2	15.4624	2.28962	0.990993	2.31043	0.0208646	0.0716268	up
evm.model.unplace1561.2	TRAV3	5.77022	5.93451	1.9568	3.03276	0.00242326	0.0144352	up
evm.model.unplace1561.1	TRAV3	5.85953	3.59056	1.80037	1.99435	0.0461139	0.12704	up
evm.model.chr12.268	TRAV38-2DV8	20.0958	1.51094	0.688481	2.1946	0.0281922	0.0892553	up
evm.model.chr12.269	TRAV38-2DV8	9.65416	1.63246	0.728023	2.24232	0.0249408	0.0815972	up
evm.model.unplace2201.1	TRAV8-3	22.3569	2.6374	1.19929	2.19913	0.0278688	0.0884617	up
evm.model.unplace1779.1	TRAV8-3	13.1855	2.44195	1.15671	2.11111	0.0347627	0.103497	up
evm.model.unplace321.3	TRAV8-3	11.1018	1.98234	0.916118	2.16384	0.0304765	0.0943493	up
evm.model.chr7.586	TRB	2110.26	2.18561	0.619222	3.5296	0.000416188	0.00384402	up
evm.model.unplace1961.3	TRBV18	20.5525	2.39839	0.768117	3.12243	0.00179364	0.0114908	up
evm.model.unplace1961.1	TRBV18	2.22753	4.02865	1.46515	2.74965	0.00596591	0.0282323	up
evm.model.unplace765.3	TRBV19	10.1833	2.35854	0.854312	2.76075	0.00576689	0.0276063	up
evm.model.unplace765.1	TRBV27	21.9586	2.63438	1.0275	2.56388	0.0103509	0.0425814	up
evm.model.unplace1570.8	TRBV3-1	6.34179	2.35756	1.07638	2.19028	0.0285041	0.0899591	up
evm.model.chr7.580	TRBV4-1	13.0236	2.54633	1.01661	2.50472	0.0122547	0.0482447	up
evm.model.chr7.581	TRBV6-4	41.4738	2.95376	0.725213	4.07296	4.64e-05	0.000710027	up
evm.model.unplace1570.3	TRBV6-4	12.7465	1.68392	0.597591	2.81785	0.00483469	0.0241443	up
evm.model.unplace765.2	TRBV6-6	15.3805	1.9255	0.820238	2.34749	0.0189005	0.0667913	up
evm.model.unplace1570.1	TRBV9	4.57991	3.15345	1.39552	2.2597	0.02384	0.0789384	up
evm.model.chr12.266.1	TRDC	3559.45	2.07055	0.550626	3.76035	0.000169676	0.00193862	up
evm.model.unplace2124.2	TRDV1	30.2526	2.56068	1.17353	2.18202	0.0291079	0.0914404	up
evm.model.unplace407.1	TRDV1	14.0541	2.43729	0.997119	2.44433	0.0145122	0.0550664	up
evm.model.unplace321.1	TRDV1	17.9918	2.46863	0.759876	3.24872	0.00115924	0.00835928	up
evm.model.chr7.418	TRGC1	667.089	2.03106	0.499949	4.06253	4.85e-05	0.000733284	up
evm.model.chr7.421	TRGC1	323.143	2.48837	0.845194	2.94414	0.00323852	0.0179401	up
evm.model.chr7.222.2	TRGC2	467.758	1.85835	0.523138	3.55231	0.000381863	0.00360591	up
evm.model.chr7.223	TRGV4	55.2173	1.85418	0.759193	2.4423	0.014594	0.0552755	up
evm.model.chr7.420	TRGV8	40.307	2.69387	0.830127	3.24512	0.00117399	0.00842992	up
evm.model.chr22.611	TRH	23.0326	2.24417	0.593495	3.78129	0.00015602	0.0018106	up
evm.model.chr4.333	TRHDE	46.7878	3.56677	0.682506	5.22599	1.73e-07	7.54e-06	up
evm.model.chr2.281.1	TRIM10	129.748	2.23556	0.610001	3.66484	0.000247491	0.00259671	up
evm.model.chr9.694	TRIM58	5.49536	2.36098	1.13676	2.07693	0.037808	0.110041	up
evm.model.chr1.978	TSPEAR	60.7452	2.1314	0.497828	4.28139	1.86e-05	0.000341104	up
evm.model.chr11.55	TTK	195.828	1.96314	0.601743	3.26243	0.00110462	0.00806336	up
evm.model.chr5.1166	Ttll10	3.53021	5.22486	1.75357	2.97955	0.00288673	0.0164637	up
evm.model.chr4.1423	TTLL8	2.58289	2.47034	0.967274	2.55392	0.0106518	0.0434905	up
evm.model.chr2.1258	TUBA4A	520.54	1.73776	0.539052	3.22374	0.00126527	0.00890902	up
evm.model.chr9.406	Tubb4a	94.671	1.51165	0.496634	3.04379	0.00233615	0.0140481	up
evm.model.chr1.938	UBASH3A	612.362	1.85928	0.456034	4.07706	4.56e-05	0.000699701	up
evm.model.chr2.268	UBD	5484.81	1.62137	0.518368	3.12784	0.00176095	0.0113376	up
evm.model.chr2.269	UBD	1109.86	1.54509	0.57323	2.6954	0.00703032	0.0320165	up
evm.model.chr15.539	UBE2C	190.549	1.81678	0.630399	2.88196	0.00395213	0.0208188	up
evm.model.chr17.101	UCP1	240.895	3.89059	0.724936	5.3668	8.01e-08	3.95e-06	up
evm.model.chr6.1115	UGT1A3	1.99649	3.68018	1.30785	2.81392	0.00489408	0.0243686	up
evm.model.chr6.1116	UGT1A3	72.2759	1.515	0.559237	2.70905	0.0067476	0.031058	up
evm.model.chr8.37	UGT8	45.8152	2.85695	0.472642	6.04465	1.5e-09	1.49e-07	up
evm.model.chr1.115	UNC5D	49.7139	1.88931	0.3281	5.75834	8.49e-09	6.08e-07	up
evm.model.chr17.476	UNG	7.22654	2.1523	0.869502	2.47532	0.0133115	0.0514835	up
evm.model.chr1.470	UPK1B	31.6133	5.91823	1.3374	4.42519	9.64e-06	0.000205856	up
evm.model.chr24.430	UPK3B	198.328	1.62317	0.398059	4.07772	4.55e-05	0.000698224	up
evm.model.chr23.309	VWA2	171.913	1.61514	0.355148	4.54778	5.42e-06	0.000128131	up
evm.model.chr4.26	WDFY4	11646.5	1.98147	0.473214	4.18725	2.82e-05	0.000477439	up
evm.model.chr2.1240	Wnt10a	6.55399	4.66786	1.37063	3.40562	0.000660137	0.00547599	up
evm.model.chr2.1239	Wnt10a	8.19844	2.82657	0.914068	3.0923	0.00198614	0.0123974	up
evm.model.chr7.431	WNT16	104.444	5.31046	0.665968	7.97405	1.54e-15	9.34e-13	up
evm.model.chr16.552	WT1	238.83	5.59778	0.598813	9.34813	8.92e-21	1.42e-17	up
evm.model.chr16.555	wt1-b	94.1885	7.72479	0.723402	10.6784	1.28e-26	2.95e-23	up
evm.model.chr9.1092	WWC1	190.577	1.57724	0.498942	3.16116	0.0015714	0.0104323	up
evm.model.chr5.888	XCL1	33.4169	1.9935	0.55321	3.60351	0.000313947	0.00310791	up
evm.model.chr5.889	XCL1	3.16951	5.07028	1.72214	2.94417	0.00323823	0.0179401	up
evm.model.chr2.855	XIRP2	4.32428	4.15986	1.32337	3.14337	0.00167013	0.0109402	up
evm.model.chr14.259	XKR4	25.9236	2.28606	0.542498	4.21395	2.51e-05	0.000432459	up
evm.model.chr10.52	Zap70	3022.84	1.6005	0.404989	3.95196	7.75e-05	0.00106371	up
evm.model.chr21.448	ZBTB32	316.369	2.22891	0.475973	4.68285	2.83e-06	7.7e-05	up
evm.model.chr11.365	ZC3H12D	789.766	1.94487	0.571662	3.40213	0.000668619	0.00552765	up
evm.model.chr9.477	ZFR2	10.992	1.66538	0.805709	2.06698	0.0387363	0.11199	up
evm.model.chr21.391.2	ZNF536	253.12	1.94111	0.341722	5.68038	1.34e-08	8.69e-07	up
evm.model.chr2.1462	ZNF683	257.549	2.4148	0.384349	6.28283	3.32e-10	4.2e-08	up
evm.model.chrX.374.1	ZNF711	189.816	1.54961	0.234642	6.60412	4e-11	6.83e-09	up
evm.model.chr15.345	ZNF831	900.484	1.78816	0.620008	2.8841	0.00392539	0.0207407	up
evm.model.chr24.428	ZP3	17.8712	1.78499	0.733422	2.43379	0.0149418	0.0562018	up
evm.model.chr3.566.3	ZPBP2	262.961	1.59354	0.499353	3.19121	0.00141679	0.00967811	up
evm.model.chr1.408	ZPLD1	23.2653	3.34149	1.18117	2.82895	0.00467003	0.023538	up
