# Supplementary material for: Diversity in Cell Morphology, Composition, and Function among Adipose Depots in River Buffaloes
Source: Int J Mol Sci. 2023 May 7;24(9):8410. doi: 10.3390/ijms24098410 (PMC10179058; doi:10.3390/ijms24098410)
Supplement: Supplementary file 1 [file ijms-24-08410-s001.zip › Table S4.xlsx]

## Sheet: Sheet1
Table S4. Functional enrichment by the genes upregulated in subcutaneous adipose depot.
Category	Term	Count	%	PValue	Genes	List Total	Pop Hits	Pop Total	Fold Enrichment	Bonferroni	Benjamini	FDR
GOTERM_BP_DIRECT	GO:0030198~extracellular matrix organization	24	5.11727	1.94788e-13	COL28A1, VIT, COL16A1, OLFML2B, TNXB, COL11A1, NDNF, FBLN1, FBLN2, KAZALD1, MMP23, COL1A1, ADAMTSL1, ADAMTS2, COL3A1, MMP24, COL1A2, MMP16, COL5A1, ADAMTSL4, COL5A2, COL8A2, COL8A1, TGFBI	384	142	16524	7.27289	3.32215e-10	3.32113e-10	3.29971e-10
GOTERM_BP_DIRECT	GO:0030199~collagen fibril organization	15	3.19829	4.34556e-13	FKBP10, TNXB, LOXL4, GREM1, COL1A1, ACAN, ADAMTS2, COL3A1, SFRP2, COL1A2, COL5A1, LOX, OPTC, COL5A2, FMOD	384	43	16524	15.0109	7.41327e-10	3.70459e-10	3.68069e-10
GOTERM_BP_DIRECT	GO:0035115~embryonic forelimb morphogenesis	9	1.91898	1.60398e-07	OSR2, HOXA9, OSR1, SHOX2, ALX3, TWIST1, EN1, MSX1, WNT3	384	28	16524	13.8315	0.000273602	9.11598e-05	9.05716e-05
GOTERM_BP_DIRECT	GO:0001649~osteoblast differentiation	10	2.1322	7.93333e-06	COL1A1, WNT11, MYOC, LOX, SHOX2, TMEM119, SPP1, TWIST1, BMPR1B, JUNB	384	59	16524	7.29343	0.0134431	0.00338158	0.00335977
GOTERM_BP_DIRECT	GO:0035116~embryonic hindlimb morphogenesis	7	1.49254	2.31726e-05	OSR2, OSR1, ALX3, TWIST1, MSX1, TBX4, WNT3	384	26	16524	11.5853	0.0387616	0.00790184	0.00785086
GOTERM_BP_DIRECT	GO:0048701~embryonic cranial skeleton morphogenesis	7	1.49254	5.52581e-05	TBX15, MMP16, IRX5, PRRX1, ALX3, TWIST1, NODAL	384	30	16524	10.0406	0.0899656	0.0157025	0.0156012
GOTERM_BP_DIRECT	GO:0060349~bone morphogenesis	6	1.27932	0.000123954	OSR2, SFRP4, CYP26B1, SFRP2, MSX1, PAPPA2	384	22	16524	11.7358	0.190613	0.0301916	0.0299968
GOTERM_BP_DIRECT	GO:0009954~proximal/distal pattern formation	6	1.27932	0.000155392	GREM1, CYP26B1, HOXA9, EN1, HOXC9, DLL1	384	23	16524	11.2255	0.232885	0.0326037	0.0323934
GOTERM_BP_DIRECT	GO:0002063~chondrocyte development	5	1.0661	0.000172102	ACAN, ECM1, SFRP2, SHOX2, BMPR1B	384	13	16524	16.5505	0.254448	0.0326037	0.0323934
GOTERM_CC_DIRECT	GO:0005615~extracellular space	95	20.2559	8.7545e-27	FCGBP, CSF3, ORM1, ECM1, COL16A1, TNFAIP6, MTCL1, COL14A1, CPQ, PROS1, LOXL4, ERFE, CPZ, CXCL14, MMP23, C1QTNF1, NPPA, SOST, LBP, LGALS7, CPA3, ANXA1, MYOC, SERPINF1, OMD, BGN, PCOLCE, DCN, DKK2, GREM1, SFRP4, SFRP2, LOX, NRG3, CD109, NGP, COL6A2, COL6A1, COL8A2, COL8A1, COL6A3, BPI, COL6A6, ANGPTL5, FBLN7, LRRC15, TNXB, MPTX, SERPINB13, COL11A1, SEMA3A, ASIP, PRELP, NDNF, THBS4, CST3, WNT11, SRP…	425	1319	20380	3.45378	2.3287e-24	2.3287e-24	2.24991e-24
GOTERM_CC_DIRECT	GO:0005576~extracellular region	67	14.2857	7.64889e-22	VIT, SPAG17, COL16A1, OLFML2B, HSPB6, COL14A1, CPQ, PROS1, COL12A1, F13A1, PRSS23, C1QTNF3, ADAMTS2, C1QTNF1, ADAMTSL4, C1QTNF7, CCN3, SPINK4, ANG2, SERPINF1, OMD, BGN, DCN, PDGFRL, VCAN, LOX, OPTC, COL8A1, S100A4, MXRA5, LAMA2, NXPH3, COL11A1, DNAH5, HTRA1, PRELP, FBLN1, LTBP2, AEBP1, FSTL1, FBLN2, DPP4, ACAN, PLAC9, WNT11, THPO, EPYC, SPP1, SPP2, SPOCK1, A2M, PSAPL1, PINLYP, INHBA, BMP7, USH2A,…	425	809	20380	3.97138	2.0346e-19	1.0173e-19	9.82882e-20
GOTERM_CC_DIRECT	GO:0031012~extracellular matrix	33	7.03625	2.0878e-19	FBLN7, FCGBP, LRRC15, COL16A1, OLFML2B, COL11A1, ADAMTSL1, MMP23, ACAN, ADAMTS2, WNT11, MMP24, ADAMTSL4, EPYC, CCN3, NDP, WNT3, COL28A1, BGN, SSC5D, COL1A1, VCAN, COL3A1, COL1A2, MMP16, LOX, COL5A1, OPTC, COL5A2, COL8A2, COL8A1, TGFBI, FBN1	425	200	20380	7.91224	5.55355e-17	1.85118e-17	1.78855e-17
GOTERM_CC_DIRECT	GO:0005581~collagen trimer	14	2.98507	9.56488e-11	COL28A1, COL14A1, COL11A1, COL12A1, PCOLCE, COL1A1, COL3A1, COL1A2, LOX, COL6A2, COL6A3, COL8A1, COL21A1, CTHRC1	425	56	20380	11.9882	2.54426e-08	6.36064e-09	6.14543e-09
GOTERM_CC_DIRECT	GO:0005887~integral component of plasma membrane	45	9.59488	3.89411e-08	SLC24A2, KCNK9, SEMA3A, ADCY3, ADRA1D, GRPR, MCHR1, EDA2R, GRM2, GLRA1, THBD, HRH1, GRM5, CDH4, ADGRG2, C1QTNF1, MMP24, ADGRG7, HAS1, RHO, FCER1A, CHRNA10, GABRE, EPHB2, DRD5, GABRP, ABCG5, TRPC4, KCNK12, PCDH8, HTR1D, SELE, SORCS2, GABRG3, SELP, SLC8A3, OPN1SW, MMP16, ACKR2, TLR5, SLC28A2, MS4A2, EPHA1, LGR5, CLEC4G	425	860	20380	2.50917	1.03583e-05	2.07167e-06	2.00157e-06
GOTERM_CC_DIRECT	GO:0005614~interstitial matrix	5	1.0661	0.000113789	VIT, ADAMTSL4, COL14A1, COL6A6, KAZALD1	425	13	20380	18.4434	0.0298161	0.0046668	0.0045089
GOTERM_CC_DIRECT	GO:0005604~basement membrane	9	1.91898	0.000122811	COL28A1, ACAN, ENTPD2, LAMA2, COL5A1, FBLN1, USH2A, THBS4, FBN1	425	72	20380	5.99412	0.0321417	0.0046668	0.0045089
GOTERM_CC_DIRECT	GO:0043679~axon terminus	6	1.27932	0.00029937	SLC8A3, KCNA1, TPBG, PNOC, SNCG, KCNA6	425	29	20380	9.9213	0.0765552	0.00995404	0.00961725
GOTERM_CC_DIRECT	GO:0001527~microfibril	4	0.852878	0.00130284	MFAP5, TNXB, LTBP2, FBN1	425	11	20380	17.4374	0.29304	0.0385061	0.0372033
GOTERM_CC_DIRECT	GO:0001750~photoreceptor outer segment	6	1.27932	0.00153986	VCAN, OPN1SW, RHO, CNGB3, PDE6B, ARR3	425	41	20380	7.0175	0.336295	0.0409602	0.0395743
GOTERM_MF_DIRECT	GO:0005201~extracellular matrix structural constituent	13	2.77186	1.45836e-09	COL28A1, COL16A1, LAMA2, COL11A1, PRELP, COL1A1, COL3A1, COL1A2, COL5A1, COL5A2, COL8A2, COL8A1, FBN1	372	57	18058	11.0712	7.02927e-07	7.02927e-07	6.89802e-07
GOTERM_MF_DIRECT	GO:0005518~collagen binding	11	2.34542	3.12507e-08	MRC2, LRRC15, C1QTNF1, TNXB, LOX, COL6A2, PCOLCE, TGFBI, AEBP1, USH2A, DCN	372	47	18058	11.3611	1.50627e-05	7.53142e-06	7.39079e-06
GOTERM_MF_DIRECT	GO:0005509~calcium ion binding	35	7.46269	4.08742e-07	FBLN7, FKBP10, CRB1, PROS1, FBLN1, LTBP2, FSTL1, FBLN2, DLL1, THBS4, ACAN, THBD, CDH4, SGCA, CHP2, REPS2, SPOCK1, EDIL3, S100A10, ANXA1, GSN, S100A1, PCDH8, SELE, SELP, VCAN, PROC, DCHS2, OCM, S100A5, CD248, S100A4, MATN4, CDH18, FBN1	372	638	18058	2.66302	0.000196994	6.26784e-05	6.15081e-05
GOTERM_MF_DIRECT	GO:0008201~heparin binding	15	3.19829	5.20153e-07	FBLN7, TNXB, NDNF, PCOLCE, PRELP, LTBP2, AZU1, FSTL1, THBS4, PTPRF, SELP, COL5A1, CCN3, SOST, FBN1	372	131	18058	5.55836	0.000250682	6.26784e-05	6.15081e-05
GOTERM_MF_DIRECT	GO:0050840~extracellular matrix binding	8	1.70576	6.85849e-07	OLFML2B, BGN, SPP1, CD248, SSC5D, TGFBI, FBLN2, DCN	372	26	18058	14.9363	0.000330525	6.61159e-05	6.48813e-05
GOTERM_MF_DIRECT	GO:0005125~cytokine activity	17	3.62473	1.33543e-06	CSF3, INHBA, BMP7, BMP5, GDF7, GREM1, IL6, WNT11, THPO, CLCF1, SPP1, NDP, WNT2, CRLF1, NODAL, WNT3, WNT4	372	184	18058	4.48495	0.000643473	0.00010728	0.000105277
GOTERM_MF_DIRECT	GO:0005109~frizzled binding	7	1.49254	8.35229e-05	WNT11, MYOC, NDP, WNT2, WNT3, CTHRC1, WNT4	372	36	18058	9.43892	0.0394601	0.00532701	0.00522754
GOTERM_MF_DIRECT	GO:0000981~RNA polymerase II transcription factor activity, sequence-specific DNA binding	39	8.31557	8.84151e-05	MESP2, SHOX2, TWIST1, GLI2, HOXA10, SOX18, CREB3L1, ALX3, HOXC5, HOXC4, HOXA2, MSX1, HOXC9, PITX2, JUNB, IRX1, MYOG, IRX2, EGR1, OSR2, EMX2, IRX5, PRRX1, DMRT2, OSR1, PRRX2, EN1, FOXJ1, ZIC4, FOS, KLF4, MEIS3, TBX4, ZFHX4, OVOL3, TBX15, LMX1A, FOSB, HOXD8	372	961	18058	1.97001	0.0417226	0.00532701	0.00522754
GOTERM_MF_DIRECT	GO:0002020~protease binding	8	1.70576	0.000575807	DPP4, COL1A1, COL3A1, ECM1, COL1A2, ADAMTSL4, A2ML1, A2M	372	70	18058	5.54777	0.242414	0.0308377	0.0302618
GOTERM_MF_DIRECT	GO:0048407~platelet-derived growth factor binding	4	0.852878	0.000659029	COL1A1, COL3A1, COL1A2, COL5A1	372	9	18058	21.5747	0.27222	0.0317652	0.0311721
KEGG_PATHWAY	bta04974:Protein digestion and absorption	22	4.69083	1.20492e-12	CPA3, COL28A1, COL16A1, COL14A1, COL11A1, COL12A1, CTRB1, DPP4, COL1A1, SLC8A3, COL3A1, COL1A2, COL5A1, MEP1A, COL6A2, COL5A2, COL6A1, COL8A2, COL6A3, COL8A1, COL21A1, COL6A6	206	130	8979	7.37633	3.00026e-10	3.0123e-10	2.89181e-10
KEGG_PATHWAY	bta04350:TGF-beta signaling pathway	13	2.77186	1.19543e-06	CDKN2B, CHRD, INHBA, BMP7, DCN, BMP5, GDF7, GREM1, PITX2, FMOD, BMPR1B, NODAL, FBN1	206	93	8979	6.09286	0.000297618	0.000149429	0.000143452
KEGG_PATHWAY	bta04512:ECM-receptor interaction	12	2.55864	5.16729e-06	COL1A1, SV2C, COL1A2, TNXB, LAMA2, COL6A2, COL6A1, ITGA11, SPP1, COL6A3, COL6A6, THBS4	206	89	8979	5.87695	0.00128583	0.000430608	0.000413383
KEGG_PATHWAY	bta04080:Neuroactive ligand-receptor interaction	21	4.47761	0.000417101	GABRP, HTR1D, PTAFR, RXFP4, TACR3, ADRA1D, GRPR, GRIN2C, GABRG3, MCHR1, MC4R, GRM2, GLRA1, GRM5, HRH1, AGTR1, GNRH1, CHRNA10, GHRL, GABRE, DRD5	206	380	8979	2.40878	0.0986663	0.0260688	0.025026
