# Supplementary material for: Diversity in Cell Morphology, Composition, and Function among Adipose Depots in River Buffaloes
Source: Int J Mol Sci. 2023 May 7;24(9):8410. doi: 10.3390/ijms24098410 (PMC10179058; doi:10.3390/ijms24098410)
Supplement: Supplementary file 1 [file ijms-24-08410-s001.zip › Table S5.xlsx]

## Sheet: Sheet1
Table S5. Functional enrichment by the genes upregulated in visceral adipose depot.
Category	Term	Count	%	PValue	Genes	List Total	Pop Hits	Pop Total	Fold Enrichment	Bonferroni	Benjamini	FDR
GOTERM_BP_DIRECT	GO:0019722~calcium-mediated signaling	14	1.50054	8.34588e-07	CCR1, XCR1, CXCR5, CXCR4, KSR2, CXCR3, PLCG2, CCL3, CCR8, CCR7, NMUR1, CCR6, CCR4, LAT	804	52	16524	5.5333	0.00234827	0.00124118	0.00123236
GOTERM_BP_DIRECT	GO:0051301~cell division	27	2.89389	9.49498e-07	ERCC6L, CDCA3, CDCA5, CCNF, KIF14, NCAPG, CDCA8, KIF11, CCNB2, SYCE1, PARD6B, CCNB1, PTTG1, FSD1, FBXO5, FAM83D, UBE2C, KNL1, CDC25C, MASTL, NDC80, CCNA2, ASPM, TPX2, CENPJ, CDK1, CKS2	804	184	16524	3.01582	0.00267116	0.00124118	0.00123236
GOTERM_BP_DIRECT	GO:0032729~positive regulation of interferon-gamma production	14	1.50054	1.66614e-06	SASH3, FZD5, IL23R, CRTAM, TNF, ISL1, CD2, LTA, TLR9, F2RL1, CD226, ZP3, IL12RB1, SLAMF1	804	55	16524	5.23148	0.00468252	0.00124118	0.00123236
GOTERM_BP_DIRECT	GO:0035556~intracellular signal transduction	39	4.18006	1.76304e-06	ITK, BRSK1, RGS14, MAST1, ADCY2, NLRC3, PRKCZ, RPS6KA6, INPP5D, PLCG2, BLNK, JAK3, MAPK4, PAG1, LYN, GUCY1A2, UNC13A, SYK, PRKCB, MCF2, DCDC2, NRG2, MASTL, LAX1, ARHGAP45, MAPK13, CNKSR2, ZAP70, DEPDC1B, MELK, LCK, CAMK4, STK17B, STAC2, LCP2, RGS11, PLCB2, LAT	804	342	16524	2.34368	0.00495417	0.00124118	0.00123236
GOTERM_BP_DIRECT	GO:0007605~sensory perception of sound	18	1.92926	1.7087e-05	TFAP2A, GABRB2, RIPOR2, CEMIP, ADGRV1, SLC52A3, DCDC2, ATP2B2, LHFPL3, LRP2, TSPEAR, SLC9A3R1, GJB2, COL2A1, GRM7, OTOG, EPS8L2, GRAP	804	108	16524	3.42537	0.0469943	0.00962338	0.00955504
GOTERM_BP_DIRECT	GO:0006955~immune response	29	3.10825	2.21227e-05	MARCHF1, CXCR5, CXCR4, CST7, TNF, NFIL3, CXCR3, CCL3, CCR8, CCR7, CCR6, CCR4, IL32, CCR1, XCR1, FYB1, CD180, PRG4, PDCD1LG2, LAX1, IL1A, CD4, CD40LG, CD28, TLR9, XCL1, TNFSF8, LTB, LAT	804	244	16524	2.44268	0.0604182	0.0103829	0.0103092
GOTERM_BP_DIRECT	GO:0071805~potassium ion transmembrane transport	15	1.60772	9.37649e-05	KCNG1, KCNF1, KCND2, KCNK10, KCNC2, KCNA2, KCNA3, KCNA4, KCNA5, SLC9A5, KCNQ3, KCNQ5, KCNN3, KCNN4, KCNH1	804	89	16524	3.46386	0.23214	0.0340627	0.0338207
GOTERM_BP_DIRECT	GO:0045059~positive thymic T cell selection	6	0.643087	9.67689e-05	ZAP70, PTPRC, CD3G, DOCK2, CD3E, CD3D	804	11	16524	11.2103	0.238611	0.0340627	0.0338207
GOTERM_BP_DIRECT	GO:0050853~B cell receptor signaling pathway	11	1.17899	0.000121497	LYN, ITK, PTPRC, SYK, PRKCB, KLHL6, LCK, CD19, PLCG2, BLNK, MS4A1	804	50	16524	4.52149	0.28985	0.0380152	0.0377452
GOTERM_CC_DIRECT	GO:0005887~integral component of plasma membrane	88	9.43194	1.98212e-14	EPHB6, NPFFR2, GABRB3, CHRM2, GABRB2, GABRB1, GPR65, PCDH11X, GPR20, AQP4, HTR2A, SLC2A4, SLC2A5, CLDN1, TNF, GPR174, UPK1B, GRM7, ADGRE3, MPZ, CD37, FFAR1, ROS1, KCNH1, CD53, HS3ST3B1, EPHA7, ADGRV1, CHRNB3, FCRL5, KCNK10, FCRL6, FCRL3, TNFRSF18, MAG, ADRB3, ADORA2A, FSHR, KCNQ3, CDHR3, TLR9, TLR10, MS4A1, CFTR, SLC24A4, NLGN1, SLC24A3, EPHA10, PCDH10, KCNA4, ADRB1, ITPR3, ADCY2, ADCY1, TRPM2, E…	856	860	20380	2.43621	8.88323e-12	8.86008e-12	8.36455e-12
GOTERM_CC_DIRECT	GO:0009897~external side of plasma membrane	43	4.60879	1.24945e-10	ENPEP, NLGN1, IL23R, LY75, CXCR5, CXCR4, CD3G, AQP4, LRP2, SLC2A4, IL2RG, CD3E, CD3D, TNF, CD19, CXCR3, CCR8, CCR7, CCR6, IL12RB1, CCR4, SLAMF1, CCR1, LAG3, XCR1, FCRL6, TNFRSF18, BTN1A1, PDCD1LG2, GFRA3, PRLR, P2RX7, CD2, FCER2, CD4, PTPRC, CD8A, CD5, CD28, CD226, CD69, MS4A1, CD22	856	328	20380	3.12122	5.58504e-08	2.79252e-08	2.63634e-08
GOTERM_CC_DIRECT	GO:0001772~immunological synapse	12	1.28617	7.8392e-08	CD53, CD6, LCK, CRTAM, CD28, RHOH, CD37, SCIMP, CORO1A, SKAP1, CARD11, LAT	856	34	20380	8.40297	3.50406e-05	1.16804e-05	1.10271e-05
GOTERM_CC_DIRECT	GO:0043235~receptor complex	26	2.78671	2.5055e-07	PIGR, NLGN1, EPHA10, PTPRQ, IL23R, GPR20, ITPR3, LRP2, IL2RG, GRM7, ERBB4, NT5DC3, IL12RB1, ROS1, EPHA7, ADGRV1, FCRL5, NTRK3, NR1H4, GPR37L1, GFRA3, PRLR, PEX5L, ADRB3, FSHR, FGFR2	856	185	20380	3.34605	0.00011199	2.7999e-05	2.6433e-05
GOTERM_CC_DIRECT	GO:0008076~voltage-gated potassium channel complex	14	1.50054	9.4459e-07	KCNG1, DPP10, KCNF1, KCND2, KCNC2, LRRC38, KCNA2, KCNA3, KCNA4, KCNA5, KCNS3, KCNQ3, KCNQ5, KCNH1	856	60	20380	5.5553	0.000422143	8.44463e-05	7.97234e-05
GOTERM_CC_DIRECT	GO:0098978~glutamatergic synapse	26	2.78671	2.72197e-06	NLGN1, RGS14, PTPRO, GRIK3, ARPC5L, ADCY1, CORO1A, CACNG7, SYNGAP1, CAMKV, SLITRK1, PRKAR2B, SV2A, TNR, ERC2, HSPA8, EPHA7, GRID2, KCND2, SYT1, CADPS, ATP2B2, GRIP2, SLC4A8, IL1RAPL2, IL1RAPL1	856	210	20380	2.94771	0.00121598	0.000202787	0.000191445
GOTERM_CC_DIRECT	GO:0005911~cell-cell junction	19	2.03644	5.97283e-06	CD53, ITK, COL13A1, LAMA1, WAS, KRT8, CORO1A, IGSF11, P2RX7, NPHS1, PTK7, SV2A, DSG2, LCP2, DSG3, DSC1, LAT, SKAP1, DSC3	856	127	20380	3.56189	0.0026663	0.000381408	0.000360076
GOTERM_CC_DIRECT	GO:0005874~microtubule	25	2.67953	1.51285e-05	AKNA, KIF14, DNAH9, JAKMIP1, KIF15, TUBA1D, HSPH1, KIF5A, FSD1, KIF21B, CKAP2, DCDC2, SHROOM3, KIF23, KIF22, TUBB4A, TUBA4A, ASPM, CENPE, TPX2, KIF18A, KIF18B, KIFC1, HOOK1, KIF2C	856	217	20380	2.7429	0.00673968	0.000845305	0.000798029
GOTERM_CC_DIRECT	GO:0009986~cell surface	34	3.64416	2.51362e-05	EPHB6, IGSF5, NLGN1, KCNA5, FZD10, IL2RG, MSLN, ITGAL, TNF, SLITRK6, TNR, GPC2, ZPLD1, ROS1, ADGRV1, NLGN4X, FCRL5, ITGA4, FZD5, FCRL3, GP2, TSPEAR, AJAP1, ACE2, CD40LG, CD8B, FSHR, IL2RB, LY6D, KCNQ3, ITGA8, FGFR2, CFTR, FGF10	856	361	20380	2.24234	0.0111731	0.00124843	0.00117861
GOTERM_CC_DIRECT	GO:0042101~T cell receptor complex	5	0.535906	0.000188068	ZAP70, CD6, SYK, TRAT1, SKAP1	856	8	20380	14.8803	0.080637	0.00840663	0.00793646
GOTERM_CC_DIRECT	GO:0098793~presynapse	13	1.39335	0.000556784	HSPA8, BRSK1, NLGN1, NLGN4X, UNC13A, SLC22A2, CADPS, ATP2B2, HTR2A, C1QL1, P2RX7, DNAJC6, GRAP	856	94	20380	3.29265	0.220383	0.0208838	0.0197158
GOTERM_CC_DIRECT	GO:0005737~cytoplasm	195	20.9003	0.000560639	CCNF, ARPC5L, FZD10, RPS6KA6, FBXO5, UBASH3A, PRKCB, KRT8, MAPK8IP2, ACE2, NEIL2, RNF128, BIN2, HECW1, LGALS12, RBP1, DNA2, KCTD17, TRIM10, PRR11, PADI1, SKAP1, LLGL2, PTGFR, ENPEP, NCAPG, EVPL, TESPA1, PRKAR2B, KCNN3, CCR1, CARMIL2, GSTM1, TMEM86B, SOX30, TPX2, PEX5L, PPP5C, PARVG, CYP2S1, MYO5C, UNC119, ANP32B, ARHGAP9, TOP2A, BICDL1, TFCP2L1, KIF15, TUBA1D, CASP14, SMPD5, KRT27, CEP55, DLGAP5,…	856	3733	20380	1.24368	0.221725	0.0208838	0.0197158
GOTERM_CC_DIRECT	GO:0030057~desmosome	6	0.643087	0.000697081	DSP, DSG2, PKP3, DSG3, DSC1, DSC3	856	18	20380	7.93614	0.267802	0.0239689	0.0226283
GOTERM_CC_DIRECT	GO:0098982~GABA-ergic synapse	8	0.857449	0.000763149	GABRA2, GABRB2, KCND2, SLITRK1, SV2A, PTPRO, ATP2B2, ERC2	856	37	20380	5.14776	0.289124	0.0243662	0.0230035
GOTERM_CC_DIRECT	GO:0032991~macromolecular complex	26	2.78671	0.00105285	CRB2, FRMPD1, CXCR4, ABAT, IKZF1, KIF11, STK4, CLDN1, CORO1A, RAD51AP1, UPK1B, HSPH1, CD19, SALL4, NEK2, STRA6, SNCA, LYN, FYB1, LAPTM5, AICDA, ARHGAP33, RGS11, CD69, ZP3, CRYAB	856	303	20380	2.04297	0.375542	0.0313749	0.0296202
GOTERM_CC_DIRECT	GO:0042734~presynaptic membrane	7	0.750268	0.00134028	SLC4A8, UNC13A, SYT1, KCNA2, GRIK3, SYP, KCNH1	856	30	20380	5.5553	0.450918	0.0374441	0.0353499
GOTERM_CC_DIRECT	GO:0045211~postsynaptic membrane	13	1.39335	0.0014968	GABRB3, GABRA2, CHRM2, GRIA2, GABRB2, GRID2, GABRB1, CHRNB3, KCND2, GRIK5, GRIK3, GRIK1, SHISA8	856	105	20380	2.94771	0.488071	0.039229	0.037035
GOTERM_CC_DIRECT	GO:0005576~extracellular region	53	5.6806	0.00157969	PRF1, DNAAF11, AQP4, TRH, NRTN, ADAMTS8, TGM2, SBSPON, NXPE3, LAG3, NRG2, NGF, WNT16, PRSS12, RNASE1, DKK1, ADAMTS20, ACE2, MMP13, COL2A1, ZPBP2, CHI3L2, CRYAB, DSC3, FBN2, PTGFR, NRXN3, PLA2G5, NTS, SLC9A3R1, ADAMTS14, C6, C7, SPOCK2, JHY, SLIT2, APOL3, CPA5, SNCA, CHGA, ST14, WNT10A, GZMA, AMBN, GP2, PRSS35, PRG4, NELL2, BMP3, HPSE, FGF10	856	809	20380	1.55976	0.506721	0.039229	0.037035
GOTERM_MF_DIRECT	GO:0005509~calcium ion binding	59	6.32369	3.59783e-08	RYR2, PCDH11X, PRF1, CBLC, MYL6B, CLGN, CALB2, CAPN8, ADGRE3, TGM2, PLS1, UNC13A, ADGRV1, PLA2G4D, TESC, MMP12, MELK, MMP13, MYL2, PITPNM3, CDHR3, MATN1, VWA2, MASP2, DSG2, LCP1, DSG3, MCTP2, CDH16, DSC1, PLCB2, PADI1, DSC3, CDH19, CRB2, FBN2, PCDH10, ITPR3, LRP2, AOAH, PLA2G5, RASGRP2, RASGRP1, SPOCK2, CDH22, SLIT2, SNCA, CHGA, SYT4, SYT1, PCDH20, TUBB4A, DLK1, SYT17, NELL2, EHD3, GJB2, SELL, AL…	766	638	18058	2.18008	2.97896e-05	2.979e-05	2.89985e-05
GOTERM_MF_DIRECT	GO:0019901~protein kinase binding	36	3.85852	1.81865e-06	BRSK1, PIWIL1, WAS, GATA6, KIF14, KCNA5, KIF11, RND2, FOXM1, FAM83F, SV2A, PLCG2, FBXO5, FAM83D, FAM83B, MAPK4, FZD5, SYK, RHOH, MAPK8IP2, CDC25C, LAX1, TUBA4A, CCNA2, CNKSR2, ARHGAP33, TPX2, PTPRC, LCK, CCNE1, CENPJ, DOK7, CD28, CKS2, SKAP1, LAT	766	346	18058	2.45283	0.00150471	0.000665577	0.000647892
GOTERM_MF_DIRECT	GO:0005249~voltage-gated potassium channel activity	13	1.39335	3.7441e-06	KCNG1, KCNF1, KCND2, KCNC2, LRRC38, KCNA2, KCNA3, KCNA4, KCNA5, KCNS3, KCNQ3, KCNQ5, KCNH1	766	57	18058	5.37662	0.00309532	0.000665577	0.000647892
GOTERM_MF_DIRECT	GO:0019957~C-C chemokine binding	9	0.96463	4.01918e-06	CCR1, XCR1, CXCR3, CXCR5, CCR8, CXCR4, CCR7, CCR6, CCR4	766	24	18058	8.8404	0.00332236	0.000665577	0.000647892
GOTERM_MF_DIRECT	GO:0016493~C-C chemokine receptor activity	9	0.96463	4.01918e-06	CCR1, XCR1, CXCR3, CXCR5, CCR8, CXCR4, CCR7, CCR6, CCR4	766	24	18058	8.8404	0.00332236	0.000665577	0.000647892
GOTERM_MF_DIRECT	GO:0005251~delayed rectifier potassium channel activity	9	0.96463	7.91745e-06	KCNG1, KCNC2, KCNA2, KCNQ3, KCNA3, KCNA4, KCNA5, KCNQ5, KCNH1	766	26	18058	8.16037	0.00653423	0.00109261	0.00106358
GOTERM_MF_DIRECT	GO:0038023~signaling receptor activity	17	1.82208	2.19307e-05	GRIA2, GRID2, NLGN1, NLGN4X, GRIK5, TNFRSF19, GRIK3, LY75, GRIK1, GFRA3, GRIN2B, CXCR3, CD7, TLR9, TLR10, STRA6, SLAMF1	766	113	18058	3.54659	0.017995	0.00259409	0.00252517
GOTERM_MF_DIRECT	GO:0008017~microtubule binding	25	2.67953	4.22512e-05	RGS14, MAST1, KIF14, KIF11, JAKMIP1, KIF15, KIF5A, CCDC181, FSD1, KIF21B, FAM83D, DLGAP5, MTUS2, KIF23, KIF22, CENPE, TPX2, KIF18A, CENPF, KIF18B, NEIL2, KIFC1, HOOK1, KIF4A, KIF2C	766	229	18058	2.57363	0.0343799	0.004373	0.00425681
GOTERM_MF_DIRECT	GO:0005524~ATP binding	90	9.6463	6.67584e-05	EPHB6, TOP2A, ITK, ERCC6L, ATP8A1, MAST1, KIF14, ATP2A3, BUB1B, PIK3CD, KIF11, CHTF18, ABCA12, HK2, KIF15, RPS6KA6, CAMKV, KIF5A, PBK, PRKG2, NEK2, KIF21B, JAK3, ROS1, MAP4K1, HELLS, EPHA7, SYK, PRKCB, MATK, KIF23, KIF22, KSR2, MASTL, DCK, ZAP70, MELK, KIFC1, LCK, MCM4, KIF2C, ACSBG1, DNA2, TNIK, ABCG4, CFTR, BRSK1, PFKFB1, IQCA1, EPHA10, ATP10B, ADCY2, ATP1A2, DNAH9, TTK, ADCY1, STK4, PRKCZ, UNG…	766	1399	18058	1.51658	0.0537778	0.00614178	0.00597859
GOTERM_MF_DIRECT	GO:1990939~ATP-dependent microtubule motor activity	10	1.07181	7.82653e-05	CENPE, KIF18A, KIFC1, KIF4A, KIF5A, KIF2C, KIF23, KIF22, KIF21B, KIF15	766	44	18058	5.35782	0.0627509	0.00648037	0.00630818
GOTERM_MF_DIRECT	GO:0004888~transmembrane signaling receptor activity	15	1.60772	0.000110945	PIGR, LAG3, CHRNB3, CD72, FCRL5, SEMA4D, FCRL6, FCRL3, CD180, CD3G, CD3E, CD3D, FCAMR, TLR9, TLR10	766	103	18058	3.43317	0.0877739	0.00835112	0.00812923
GOTERM_MF_DIRECT	GO:0015276~ligand-gated ion channel activity	7	0.750268	0.000308005	GRIA2, GRID2, GABRB1, GRIK5, GRIK3, GRIK1, GRIN2B	766	23	18058	7.17482	0.225136	0.0212523	0.0206877
GOTERM_MF_DIRECT	GO:0004714~transmembrane receptor protein tyrosine kinase activity	13	1.39335	0.00036397	LYN, ITK, EPHA7, SYK, EPHA10, NTRK3, MATK, ZAP70, ERBB4, LCK, JAK3, ROS1, FGFR2	766	89	18058	3.44345	0.260235	0.0231821	0.0225662
GOTERM_MF_DIRECT	GO:0005102~receptor binding	20	2.14362	0.000685789	LYN, WNT10A, SYK, LAMA1, BTN1A1, CRTAM, LAMC2, NRG2, NGF, WNT16, C1QL1, CD2, ZAP70, SLC9A3R1, PTPRC, TESPA1, BANK1, LCK, TNR, LRRC4B	766	196	18058	2.40555	0.433358	0.0401756	0.0391081
GOTERM_MF_DIRECT	GO:0008574~ATP-dependent microtubule motor activity, plus-end-directed	6	0.643087	0.000727819	CENPE, KIF18A, KIF18B, KIF5A, KIF14, KIF11	766	18	18058	7.85814	0.452752	0.0401756	0.0391081
KEGG_PATHWAY	bta05340:Primary immunodeficiency	16	1.7149	5.7078e-10	IL2RG, CD3E, CD3D, AICDA, UNG, ZAP70, CD4, PTPRC, CD40LG, CD8B, CD8A, LCK, CD19, BLNK, ICOS, JAK3	444	42	8979	7.70399	1.74088e-07	1.74659e-07	1.5354e-07
KEGG_PATHWAY	bta04660:T cell receptor signaling pathway	22	2.35798	6.06075e-08	ITK, PIK3CD, CD3G, CD3E, TNF, RASGRP1, CD3D, MAPK13, ZAP70, CD4, PTPRC, CD40LG, IFNG, CD8B, CD8A, LCK, GRAP2, CD28, LCP2, ICOS, LAT, CARD11	444	109	8979	4.0817	1.84851e-05	9.27295e-06	8.15171e-06
KEGG_PATHWAY	bta04514:Cell adhesion molecules	27	2.89389	9.40729e-08	CNTNAP2, NLGN1, NRXN3, ITGAL, CLDN1, MPZ, MADCAM1, ICOS, LRRC4B, NLGN4X, ITGA4, PDCD1LG2, IGSF11, CD2, MAG, CD4, CD40LG, PTPRC, CD6, SELL, CD8B, CD8A, CD28, ITGA8, CD226, CLDN16, CD22	444	163	8979	3.34982	2.86918e-05	9.59543e-06	8.4352e-06
KEGG_PATHWAY	bta04061:Viral protein interaction with cytokine and cytokine receptor	18	1.92926	3.25337e-06	CCR1, XCR1, IL37, CXCR5, CXCR4, IL2RG, TNF, CXCR3, IL2RB, CCL4, CXCR2, LTA, CCL3, CCR8, XCL1, CCR7, CCR6, CCR4	444	95	8979	3.83172	0.000991786	0.000248882	0.000218789
KEGG_PATHWAY	bta04062:Chemokine signaling pathway	26	2.78671	7.06867e-06	ITK, WAS, CXCR5, CXCR4, PIK3CD, ADCY2, ADCY1, RASGRP2, PRKCZ, CXCR3, CCL4, CXCR2, PLCG2, CCL3, CCR8, CCR7, CCR6, CCR4, JAK3, LYN, CCR1, XCR1, PRKCB, XCL1, DOCK2, PLCB2	444	191	8979	2.75287	0.00215363	0.000432602	0.000380294
KEGG_PATHWAY	bta04060:Cytokine-cytokine receptor interaction	36	3.85852	1.71474e-05	IL23R, CXCR5, CXCR4, IL2RG, TNF, CXCR3, CCL4, CXCR2, IL21R, CCL3, CCR8, CCR7, CCR6, IL12RB1, CCR4, IL32, CCR1, GDF10, XCR1, IL37, TNFRSF18, TNFRSF19, IFNLR1, NGF, PRLR, BMP3, GH1, IL1A, CD4, CD40LG, IFNG, IL2RB, LTA, XCL1, TNFSF8, LTB	444	333	8979	2.18627	0.00521636	0.000874519	0.000768777
KEGG_PATHWAY	bta04080:Neuroactive ligand-receptor interaction	39	4.18006	2.31833e-05	NPFFR2, GABRB3, CHRM2, GRIA2, PTGFR, GABRB2, PRSS1, GABRB1, GRIK5, GRIK3, ADRB1, GRIK1, TRH, HTR2A, NTS, GABRR1, P2RY6, GRM7, CNR2, GALR1, S1PR4, GABRA2, P2RY10, GRID2, CHRNB3, GZMA, GPR50, CCK, GRIN2B, PRLR, SLURP1, P2RX7, GH1, P2RX5, ADRB3, ADORA2A, FSHR, F2RL1, NMUR1	444	380	8979	2.07552	0.00704605	0.00101344	0.000890901
KEGG_PATHWAY	bta04640:Hematopoietic cell lineage	17	1.82208	9.04839e-05	ITGA4, CD3G, CD3E, TNF, CD3D, CD2, FCER2, IL1A, CD4, CD8B, CD8A, CD5, CD19, CD7, CD37, MS4A1, CD22	444	110	8979	3.12537	0.0272215	0.00346101	0.00304252
KEGG_PATHWAY	bta04020:Calcium signaling pathway	28	3.00107	0.000115631	CHRM2, PTGFR, RYR2, ATP2A3, CXCR4, ADRB1, ITPR3, ADCY2, ADCY1, HTR2A, FGF9, ERBB4, PLCG2, PRKCB, NTRK3, ATP2B2, NGF, MCOLN2, P2RX7, FGF17, P2RX5, ADRB3, ADORA2A, CAMK4, PPIF, PLCB2, FGFR2, FGF10	444	252	8979	2.247	0.0346549	0.00393147	0.00345609
KEGG_PATHWAY	bta04659:Th17 cell differentiation	17	1.82208	0.000171536	IL23R, RORC, CD3G, IL2RG, CD3E, CD3D, MAPK13, ZAP70, CD4, IFNG, LCK, IL2RB, IL21R, IL12RB1, JAK3, RXRG, LAT	444	116	8979	2.96371	0.0509776	0.005249	0.00461431
KEGG_PATHWAY	bta04611:Platelet activation	17	1.82208	0.000281511	LYN, GUCY1A2, PLA2G4D, SYK, PIK3CD, ADCY2, ITPR3, ADCY1, RASGRP2, RASGRP1, PRKCZ, MAPK13, PLCG2, PRKG2, LCP2, PLCB2, FERMT3	444	121	8979	2.84124	0.0822891	0.00783112	0.00688422
KEGG_PATHWAY	bta05235:PD-L1 expression and PD-1 checkpoint pathway in cancer	14	1.50054	0.000669708	PIK3CD, CD3G, CD3E, RASGRP1, CD3D, BATF, MAPK13, ZAP70, CD4, IFNG, LCK, TLR9, CD28, LAT	444	94	8979	3.01193	0.184806	0.0170776	0.0150126
KEGG_PATHWAY	bta04750:Inflammatory mediator regulation of TRP channels	15	1.60772	0.000980886	PLA2G4D, TRPA1, PRKCB, CYP4A11, PIK3CD, ADCY2, ITPR3, ADCY1, HTR2A, NGF, MAPK13, PLCG2, F2RL1, ASIC3, PLCB2	444	110	8979	2.75768	0.258676	0.0224266	0.0197149
KEGG_PATHWAY	bta04015:Rap1 signaling pathway	23	2.46517	0.00103083	FYB1, RGS14, PRKCB, PIK3CD, ADCY2, ADCY1, NGF, ITGAL, RASGRP2, GRIN2B, PRKCZ, MAPK13, FGF17, PARD6B, LPAR5, FGF9, ADORA2A, LCP2, PLCB2, FGFR2, LAT, SKAP1, FGF10	444	217	8979	2.14345	0.269894	0.0224266	0.0197149
KEGG_PATHWAY	bta04658:Th1 and Th2 cell differentiation	14	1.50054	0.0010996	CD3G, IL2RG, CD3E, CD3D, MAPK13, ZAP70, CD4, IFNG, LCK, IL2RB, STAT4, IL12RB1, JAK3, LAT	444	99	8979	2.85981	0.285063	0.0224266	0.0197149
KEGG_PATHWAY	bta04064:NF-kappa B signaling pathway	15	1.60772	0.00117263	LYN, BCL2A1, SYK, PRKCB, TNF, ZAP70, CD40LG, LCK, CCL4, LTA, PLCG2, BLNK, LTB, LAT, CARD11	444	112	8979	2.70843	0.300831	0.0224266	0.0197149
KEGG_PATHWAY	bta04540:Gap junction	13	1.39335	0.00179189	GUCY1A2, PRKCB, ADRB1, ADCY2, ITPR3, ADCY1, HTR2A, TUBB4A, TUBA4A, TUBA1D, CDK1, PRKG2, PLCB2	444	92	8979	2.85759	0.421326	0.0322539	0.028354
