# Supplementary material for: Diversity in Cell Morphology, Composition, and Function among Adipose Depots in River Buffaloes
Source: Int J Mol Sci. 2023 May 7;24(9):8410. doi: 10.3390/ijms24098410 (PMC10179058; doi:10.3390/ijms24098410)
Supplement: Supplementary file 1 [file ijms-24-08410-s001.zip › Table S6.xlsx]

## Sheet: Sheet1
Table S6. Hox paralogs identified in the six adipose depots.
gene_id	uniport_id	uniport_name	entrize_id	symble	geneSymbol	BSF-1	BSF-2	BSF-3	BSF-4	BSF-5	BSF-6	SSF-1	SSF-2	SSF-3	SSF-4	SSF-5	SSF-6	IF-1	IF-2	IF-3	IF-4	IF-5	IF-6	OF-1	OF-2	OF-3	OF-4	OF-5	OF-6	PCF-1	PCF-2	PCF-3	PCF-4	PCF-5	PCF-6	PRF-1	PRF-2	PRF-3	PRF-4	PRF-5	PRF-6
evm.model.chr7.330	P49639	HXA1_HUMAN	3198	HOXA1	sp|P49639|HXA1_HUMAN	3.48783	2.33258	5.53084	5.34896	2.66717	1.66258	5.41021	2.62536	1.24669	2.82913	3.78828	3.11911	3.41538	2.20959	3.3033	1.93607	3.58075	3.46743	0.811324	3.61472	3.90336	1.54168	4.99216	3.05086	3.82122	2.57848	2.05656	4.90397	4.63558	5.16769	3.02394	1.43166	4.18128	2.15828	3.53391	4.8662
evm.model.chr7.319	P31260	HXA10_HUMAN	3206	HOXA10	sp|P31260|HXA10_HUMAN	2.3275	1.98332	0.893698	0.535837	0.297239	1.63853	0.729697	0.294781	0.383906	0.338451	0.186229	0.281831	2.39508	2.2944	2.43958	1.37331	4.33297	6.92429	0	0	0	0	0	0	0	0	0.137235	0	0	0	1.73543	0.625401	1.86119	1.76272	1.22395	1.45546
evm.model.chr7.328	Q0VCS4	HXA2_BOVIN	524150	HOXA2	sp|Q0VCS4|HXA2_BOVIN	7.09694	4.22149	6.36742	6.07393	4.38697	3.70295	5.93208	4.47261	5.80274	4.17674	6.22691	5.8002	4.67509	4.12459	2.84812	2.24903	3.56757	5.53468	2.00767	3.64661	3.67461	2.64053	5.28447	2.88412	1.28178	0.635171	0.539371	0.792654	1.39238	1.12873	4.88223	1.51664	2.78395	2.6181	3.9924	4.48171
evm.model.chr7.327	A2D5Y4	HXA5_LEMCA	#N/A	HOXA5	sp|A2D5Y4|HXA5_LEMCA	3.4511	3.61235	5.07923	2.36676	2.78167	2.84067	4.20484	2.57898	2.24948	2.26751	2.90592	2.44659	2.66862	2.85069	2.89607	1.29428	2.00795	3.32435	0.748606	3.95103	3.72252	1.43876	3.47098	3.46336	0.46192	0.416758	0.279919	0.398387	0.516141	0.458087	5.27245	1.45744	4.51456	2.24912	3.51219	4.66996
evm.model.chr7.325	P09092	HXA6_MOUSE	15403	Hoxa6	sp|P09092|HXA6_MOUSE	0.817128	0.71993	1.3402	0.523309	0.723138	0.742879	0.874323	0.566439	0.665753	0.516178	0.672897	0.613065	0.727898	0.690552	0.703187	0.286283	0.442992	0.976526	0.0678561	0.613295	0.621978	0.177979	0.621086	0.732913	0.0760857	0.0165557	0.0231822	0.00723717	0.059922	0.0872761	1.43003	0.355363	1.22065	0.58907	0.999502	1.29486
evm.model.chr7.322	P02830	HXA7_MOUSE	15404	Hoxa7	sp|P02830|HXA7_MOUSE	1.1668	0.852893	1.08054	1.27235	1.05822	0.89588	1.20034	0.970657	1.42015	0.906844	1.30733	1.10636	1.26687	1.52463	1.60736	0.864292	1.21181	1.31417	0.172898	1.2596	1.34219	0.266805	1.2846	1.42507	0.0751029	0.070916	0.126009	0	0.0229239	0.100583	2.04117	0.485732	1.81091	0.857629	1.27209	1.68349
evm.model.chr7.321	P09631	HXA9_MOUSE	15405	Hoxa9	sp|P09631|HXA9_MOUSE	4.11594	4.69249	5.31685	3.61492	2.36012	3.08016	5.62967	2.05559	2.52543	1.88767	1.82277	2.3067	4.35905	3.08337	4.03187	2.36611	4.59696	5.04414	0.311075	0.102295	0.0206896	0.0405752	0	0	0.111573	0.0886005	0.105728	0.0230857	0.0308543	0.127831	4.86279	1.62973	4.21722	3.90491	2.86822	3.81617
evm.model.chr3.636	P14651	HXB3_HUMAN	3213	HOXB3	sp|P14651|HXB3_HUMAN	33.0797	24.3713	30.9509	27.3828	25.2902	23.8255	56.4848	48.7745	33.7426	32.0903	43.4368	41.9964	34.706	20.5261	26.8053	21.2717	23.9968	29.6737	12.2457	29.0757	47.4822	13.5146	43.7326	31.81	26.6819	13.0728	14.5787	20.1501	17.6199	12.2458	44.2941	9.84811	37.2802	13.8459	36.8707	30.1854
evm.model.chr3.637	P09026	HXB3_MOUSE	15410	Hoxb3	sp|P09026|HXB3_MOUSE	2.46222	1.67136	2.08472	2.48541	1.80004	1.48164	4.41206	4.00682	2.72606	1.97931	3.29257	4.00025	2.2419	1.51451	1.91858	1.3963	1.6731	1.67416	0.860155	2.1457	1.74327	1.18046	2.78452	1.43161	1.98201	0.912996	0.74177	1.19778	1.05978	0.855003	2.53511	0.799087	1.55596	1.33909	2.2021	1.27712
evm.model.chr3.639	P09067	HXB5_HUMAN	3215	HOXB5	sp|P09067|HXB5_HUMAN	6.32118	4.14843	4.78207	5.12177	5.12391	4.29991	12.1112	9.68201	10.1032	9.29556	12.8169	13.0378	7.21279	5.26866	6.72973	3.70093	5.21184	5.54363	2.55212	7.75031	10.3471	3.16429	11.4938	9.24622	3.8824	2.66676	2.51597	3.38765	2.73532	1.99759	9.16316	2.95477	7.39493	3.79391	7.50287	6.71789
evm.model.chr3.641	P09023	HXB6_MOUSE	15414	Hoxb6	sp|P09023|HXB6_MOUSE	2.88702	4.1083	2.21305	1.33034	1.09837	3.38397	4.98437	6.289	8.66908	3.81535	5.47803	9.74186	3.63343	1.62751	2.88286	1.59902	1.24256	2.73349	0.828692	4.76376	3.31354	0.718852	5.11717	6.82216	0.409683	0.355454	0.156894	0.10581	0.165513	0.48415	5.08231	0.772535	3.1993	2.11118	2.43308	4.9286
evm.model.chr3.644	Q9TT89	HXB7_BOVIN	281820	HOXB7	sp|Q9TT89|HXB7_BOVIN	4.76417	4.57162	6.58765	4.89195	3.86465	4.08903	6.39776	6.44862	11.5944	5.30799	9.70545	9.31085	4.91426	2.69319	6.28584	4.04234	4.94003	6.01647	1.25967	3.25507	4.79537	1.63364	8.16229	5.74757	0.565307	0.85688	0.720029	0.246217	0.556525	1.44965	5.47566	2.048	5.08214	3.75814	7.01321	6.08772
evm.model.chr3.645	P17481	HXB8_HUMAN	3218	HOXB8	sp|P17481|HXB8_HUMAN	0.22274	0.119741	0.149865	0.141592	0.0475993	0.129285	0.0746572	0.210786	0.219605	0.195343	0.420474	0.407003	0.182362	0.133657	0.22695	0.0781636	0.128504	0.158533	0.022736	0.340785	0.199322	0	0.438481	0.860442	0	0	0	0	0.00868166	0.0252572	0.572529	0.0588842	0.460566	0.0477552	0.246966	0.588555
evm.model.chr3.647	P17482	HXB9_HUMAN	3219	HOXB9	sp|P17482|HXB9_HUMAN	4.3535	2.34715	3.5972	3.19097	2.57696	2.07035	0	0	0.606218	0.333491	1.60609	0	2.49244	0.918219	0.967275	1.12659	3.81308	3.27349	0	0.825934	0	1.40343	1.02131	0.810213	0	0	0	0	0	0.181098	10.8806	1.76385	1.55488	0.916329	1.58198	2.93169
evm.model.chr4.428	Q9NYD6	HXC10_HUMAN	3226	HOXC10	sp|Q9NYD6|HXC10_HUMAN	0.393952	0.344483	0.193606	0.0286466	0.0736444	0.239715	0.0324148	0.0227127	0.0487234	0.0485058	0.0217756	0.0624288	0.336647	0.425264	0.767766	0.460146	0.836107	0.856562	0.0678147	0	0.013585	0	0.0153843	0.01008	0	0.00944848	0.0288237	0	0	0	0.366459	0.230328	0.472909	0.675272	0.491468	0.309522
evm.model.chr4.421	P09017	HXC4_HUMAN	3221	HOXC4	sp|P09017|HXC4_HUMAN	0.509537	0.458353	0.259262	0.70781	0.57707	0.31176	2.36269	1.48946	2.55662	1.75072	1.70213	2.15904	1.74341	0.326867	1.01264	0.541887	1.42607	0.949281	0.373352	0.570136	0.773702	0.412299	0.782233	0.554527	0.186828	0.0992185	0.0974812	0.0454284	0.0581959	0.0946548	0.596076	0.211006	0.595105	0.898912	0.833467	0.496836
evm.model.chr4.423	Q00444	HXC5_HUMAN	3222	HOXC5	sp|Q00444|HXC5_HUMAN	0.572895	0.204757	0.377436	0.358513	0.651112	0.160754	0.884415	0.426107	0.91821	0.598266	0.64792	0.784476	0.595688	0.323992	0.469388	0.122712	0.45321	0.424548	0.0248188	0.35967	0.223743	0.0881123	0.49822	0.318699	0.12408	0	0.0566946	0.0917684	0.0357148	0.0409927	0.242504	0.0929135	0.22852	0.178767	0.243556	0.288551
evm.model.chr4.424	P09630	HXC6_HUMAN	3223	HOXC6	sp|P09630|HXC6_HUMAN	21.2613	7.75784	8.78307	13.7752	19.7999	8.48673	19.0795	14.1103	20.5979	20.0771	22.8042	24.7252	20.5167	15.5975	17.5382	8.73073	18.3273	19.3449	2.73088	8.73533	9.489	1.49106	13.0826	9.78142	0.19481	0	0.544592	0	0	0	25.557	7.87093	19.3679	14.7062	30.1975	24.0971
evm.model.chr4.425	P09025	HXC8_MOUSE	15426	Hoxc8	sp|P09025|HXC8_MOUSE	5.49537	1.99083	2.04572	3.48654	3.9069	1.81456	3.2215	3.80253	3.85304	3.54518	4.43717	4.68071	5.36577	4.42042	2.76205	1.6524	2.98035	3.83851	0.421308	0.994819	0.985381	0	1.75405	1.43422	0	0	0.13891	0	0	0	12.7362	2.79483	5.87665	1.87881	4.84696	6.21889
evm.model.chr4.426	P31274	HXC9_HUMAN	3225	HOXC9	sp|P31274|HXC9_HUMAN	17.2871	14.4098	13.893	17.1899	20.0902	11.2735	7.91208	7.63968	10.1574	9.69956	11.8199	8.68903	18.5488	15.7367	18.7395	9.84423	21.1954	21.8183	5.50439	0.700819	1.42477	0	2.13501	1.65765	0	0.724151	1.04563	0.300514	0.341769	0	25.1718	8.38068	25.5074	11.9461	20.6054	21.8727
evm.model.chr2.785	Q01822	HXD1_MOUSE	15429	Hoxd1	sp|Q01822|HXD1_MOUSE	0.0749448	0.0529859	0.0444694	0.0935628	0.0894207	0.0405452	0.0435259	0.094672	0.12494	0.138514	0.098764	0.235971	0.245682	0.0905299	0.0248701	0.0474573	0.145021	0.1398	0.022095	0.0464094	0.0516577	0.0288116	0.030457	0.073723	0.0505516	0.105228	0	0.0863335	0.013467	0.267107	0.242002	0.07601	0.082743	0.0501914	0.0710083	0.18717
evm.model.chr2.790	P24341	HXD10_CHICK	#N/A	HOXD10	sp|P24341|HXD10_CHICK	0	0	0.0978146	0	0	0	0	0.035968	0.0723245	0	0.0116916	0	0	0.0650047	0.0259082	0.0282538	0.0837889	0.0496676	0	0	0	0	0.0376254	0	0	0	0	0	0	0.0478147	0.108204	0	0	0.268242	0	0
evm.model.chr2.791	P28358	HXD10_HUMAN	3236	HOXD10	sp|P28358|HXD10_HUMAN	0.0736798	0.19906	0.307929	0.0806347	0.171052	0.333515	0.0338144	0.236053	0.20804	0	0.0417499	0.258882	0.0660734	0.235566	0.194501	0.20023	0.282832	0.16759	0.034212	0	0.196776	0.078847	0.105299	0.0696328	0	0	0	0	0	0.0796932	0.332255	0.260645	0	1.03121	0.209363	0.248604
evm.model.chr2.786	P31249	HXD3_HUMAN	3232	HOXD3	sp|P31249|HXD3_HUMAN	0.591377	1.02641	0.805021	0.6728	0.972713	0.910522	0.705353	1.12224	0.483461	0.802642	0.683088	1.06862	1.14851	1.22021	0.419745	0.537218	0.842127	1.53334	0.168847	0.597639	0.403826	0.162703	0.752924	0.725459	0.181328	0.287303	0.0384649	0.143715	0.142603	0.360032	1.10103	0.473367	0.511329	0.52029	0.786219	1.78318
evm.model.chr2.787	A1YFD8	HXD4_SAGLB	#N/A	HOXD4	sp|A1YFD8|HXD4_SAGLB	21.1658	27.5188	34.8145	18.0127	34.9547	29.9365	37.9578	32.4604	20.641	22.656	26.4301	36.5991	36.5623	27.1562	19.8413	16.854	23.7412	40.3251	2.36336	16.5114	13.1069	5.79412	21.6638	27.2739	8.56117	10.5436	2.94361	6.35451	7.03562	9.0355	28.7452	10.0544	23.4097	13.7659	33.324	43.0625
evm.model.chr2.789	P13378	HXD8_HUMAN	3234	HOXD8	sp|P13378|HXD8_HUMAN	8.09218	4.42769	4.76564	7.04516	11.1566	5.77926	6.01432	6.46183	7.85479	6.99305	8.99169	10.5125	10.8873	8.24847	5.99583	4.08652	8.52909	8.45255	0.547128	3.47733	1.98587	0.889148	7.22729	5.14307	1.03353	0.79921	0.43382	1.02245	1.49151	0.89116	8.51342	2.21701	7.91304	2.83574	9.79367	11.4381
