# Supplementary material for: Diversity in Cell Morphology, Composition, and Function among Adipose Depots in River Buffaloes
Source: Int J Mol Sci. 2023 May 7;24(9):8410. doi: 10.3390/ijms24098410 (PMC10179058; doi:10.3390/ijms24098410)
Supplement: Supplementary file 1 [file ijms-24-08410-s001.zip › Table S7.xlsx]

## Sheet: Sheet1
Table S7. Functional enrichment by the genes involved in the yellow and greenyellow modules.
Category	Term	Count	%	PValue	Genes	List Total	Pop Hits	Pop Total	Fold Enrichment	Bonferroni	Benjamini	FDR
GOTERM_BP_DIRECT	GO:0030199~collagen fibril organization	15	2.96443	2.22e-12	FKBP10, TNXB, ANXA2, LOXL3, DPT, LOXL4, LOXL1, COL1A1, ACAN, ADAMTS2, COL3A1, COL1A2, COL5A1, COL5A2, FMOD	433	43	16524	13.3122	4.14e-09	4.14e-09	4.13e-09
GOTERM_BP_DIRECT	GO:0030198~extracellular matrix organization	22	4.34783	1.27e-10	VIT, PDGFRA, SCARA3, COL16A1, OLFML2B, TNXB, FBLN1, FBLN2, COL1A1, SMOC2, ADAMTS2, COL3A1, COL1A2, PRDX4, MMP16, COL5A1, ADAMTSL4, ADAMTSL3, COL5A2, COL8A1, TGFBI, RECK	433	142	16524	5.91237	2.38e-07	1.19e-07	1.18e-07
GOTERM_BP_DIRECT	GO:0001501~skeletal system development	10	1.97628	5.08e-06	COL1A1, ACAN, VCAN, COL1A2, MMP16, COL5A2, CHD7, ASH1L, HAPLN3, FBN1	433	50	16524	7.63233	0.00943946	0.00315973	0.00314957
GOTERM_BP_DIRECT	GO:0007179~transforming growth factor beta receptor signaling pathway	11	2.17391	7.66e-06	TGFBR3, SMAD2, SMAD4, TWSG1, COL3A1, COL1A2, ITGB5, TGFB3, LTBP4, LTBP3, TGFBR2	433	66	16524	6.36028	0.0141964	0.00357261	0.00356112
GOTERM_BP_DIRECT	GO:0043588~skin development	7	1.3834	8.79e-05	COL1A1, ADAMTS2, COL3A1, COL5A1, PTGES3, SUFU, COL5A2	433	29	16524	9.21144	0.151274	0.0286316	0.0285395
GOTERM_BP_DIRECT	GO:0048701~embryonic cranial skeleton morphogenesis	7	1.3834	0.000107	BMP4, SMAD2, TBX15, PDGFRA, MMP16, PRRX1, TGFBR2	433	30	16524	8.90439	0.181711	0.0286316	0.0285395
GOTERM_BP_DIRECT	GO:0030513~positive regulation of BMP signaling pathway	7	1.3834	0.000107	NOTCH2, BMP4, SMAD2, SMAD4, TWSG1, PELO, ELAPOR2	433	30	16524	8.90439	0.181711	0.0286316	0.0285395
GOTERM_CC_DIRECT	GO:0031012~extracellular matrix	26	5.13834	3.54e-12	COL16A1, OLFML2B, HAPLN3, GLG1, ACAN, ADAMTS2, WNT11, ADAMTSL4, EPYC, ADAMTSL3, CCBE1, SCARA3, TGFB3, WNT5A, BGN, SSC5D, COL1A1, VCAN, COL3A1, COL1A2, MMP16, COL5A1, COL5A2, COL8A1, TGFBI, FBN1	457	200	20380	5.79737	1.12e-09	1.12e-09	1.09e-09
GOTERM_CC_DIRECT	GO:0005576~extracellular region	52	10.2767	2.65e-11	VIT, COL16A1, OLFML2B, HSPB6, COL14A1, CPQ, PROS1, F13A1, HAPLN3, PRSS23, CYB5D2, SMPD3, C1QTNF3, ADAMTS2, C1QTNF1, ADAMTSL4, C1QTNF7, PAMR1, SERPINF1, OMD, BGN, DCN, PDGFRL, DKK3, TGFBR3, VCAN, COL8A1, S100A4, PCOLCE2, DNAH5, HTRA1, DPT, TULP3, PRELP, FBLN1, LTBP3, AEBP1, FSTL1, FBLN2, DPP4, ACAN, PLAC9, WNT11, EPYC, A2M, MFAP5, BMP4, IGSF10, SMOC2, COL3A1, PAM, FBN1	457	809	20380	2.86644	8.36e-09	4.18e-09	4.09e-09
GOTERM_CC_DIRECT	GO:0005615~extracellular space	66	13.0435	1.55e-09	ECM1, COL16A1, COL14A1, CPQ, PROS1, LOXL3, LOXL4, METRNL, CXCL14, LOXL1, CXCL16, C1QTNF1, DPYSL3, CCBE1, SCARA3, ANXA2, MYOC, SERPINF1, OMD, WNT5A, BGN, PCOLCE, DCN, DKK2, DKK3, TGFBR3, SFRP4, TWSG1, ANGPTL6, CD109, COL6A2, COL6A1, COL8A1, COL6A3, COL6A6, TNXB, SEMA3A, PRELP, THBS4, FSTL3, CST3, WNT11, SLIT3, A2M, WNT2, PIBF1, S100A10, CCL24, AOC1, GSN, TGFB3, SSC5D, BMP5, BMP4, COL1A1, MFAP4, SM…	457	1319	20380	2.23145	4.89e-07	1.63e-07	1.59e-07
GOTERM_CC_DIRECT	GO:0005581~collagen trimer	10	1.97628	3.87e-06	COL1A1, COL3A1, COL1A2, PCOLCE2, COL14A1, COL6A2, COL21A1, COL6A3, COL8A1, PCOLCE	457	56	20380	7.96343	0.00122302	0.000306	0.000299
GOTERM_CC_DIRECT	GO:0005604~basement membrane	10	1.97628	3.17e-05	SMOC2, ACAN, ENTPD2, ANXA2, COL5A1, ITGB4, ATRNL1, FBLN1, THBS4, FBN1	457	72	20380	6.19378	0.00997336	0.00200466	0.00196025
GOTERM_CC_DIRECT	GO:0001527~microfibril	5	0.988142	7.21e-05	MFAP5, MFAP4, TNXB, LTBP4, FBN1	457	11	20380	20.2705	0.0225116	0.00379468	0.00371062
GOTERM_MF_DIRECT	GO:0005518~collagen binding	12	2.37154	5.32e-09	MRC2, CCBE1, SMAD4, C1QTNF1, TNXB, PCOLCE2, COL6A2, PCOLCE, TGFBI, AEBP1, DCN, FSTL3	406	47	18058	11.356	2.93e-06	2.93e-06	2.87e-06
GOTERM_MF_DIRECT	GO:0050840~extracellular matrix binding	9	1.77866	6.55e-08	SMOC2, OLFML2B, BGN, CD248, SSC5D, TGFBI, FBLN2, DCN, FSTL3	406	26	18058	15.3962	3.6e-05	1.8e-05	1.77e-05
GOTERM_MF_DIRECT	GO:0005201~extracellular matrix structural constituent	11	2.17391	4.86e-07	COL1A1, COL3A1, SCARA3, COL16A1, COL1A2, COL5A1, LAMB2, COL5A2, COL8A1, PRELP, FBN1	406	57	18058	8.58344	0.000267	8.91e-05	8.73e-05
GOTERM_MF_DIRECT	GO:0005509~calcium ion binding	36	7.11462	1.1e-06	NOTCH2, FKBP10, CRB1, LRP1, PROS1, LTBP4, FBLN1, LTBP3, FSTL1, FBLN2, NCALD, PCDH17, THBS4, FSTL3, ACAN, RHOT1, STAB1, CHP2, SLIT3, EDIL3, PAMR1, S100A10, CCBE1, AOC1, GSN, ANXA2, SMOC2, RCN1, VCAN, BMP1, CDHR4, CD248, S100A4, MATN4, PAM, FBN1	406	638	18058	2.50972	0.000606	0.000152	0.000149
GOTERM_MF_DIRECT	GO:0050431~transforming growth factor beta binding	7	1.3834	1.81e-06	TGFBR3, TWSG1, TGFB3, CD109, LTBP4, LTBP3, TGFBR2	406	18	18058	17.2969	0.000996	0.000199	0.000195
GOTERM_MF_DIRECT	GO:0002020~protease binding	10	1.97628	2.55e-05	DPP4, COL1A1, CCBE1, COL3A1, ECM1, COL1A2, ANXA2, ADAMTSL4, IL1R1, A2M	406	70	18058	6.35398	0.0139265	0.00225732	0.00221217
GOTERM_MF_DIRECT	GO:0048407~platelet-derived growth factor binding	5	0.988142	2.87e-05	COL1A1, PDGFRA, COL3A1, COL1A2, COL5A1	406	9	18058	24.7099	0.0156773	0.00225732	0.00221217
GOTERM_MF_DIRECT	GO:0008201~heparin binding	12	2.37154	0.00018	BMP4, SMOC2, AOC1, TNXB, PCOLCE2, COL5A1, PCOLCE, SLIT3, PRELP, FSTL1, THBS4, FBN1	406	131	18058	4.07431	0.0942706	0.0123757	0.0121282
GOTERM_MF_DIRECT	GO:0005539~glycosaminoglycan binding	5	0.988142	0.00028	TGFBR3, VIT, BGN, DCN, TGFBR2	406	15	18058	14.8259	0.142585	0.0170902	0.0167484
GOTERM_MF_DIRECT	GO:0005178~integrin binding	10	1.97628	0.000514	COL3A1, COL16A1, TNXB, ITGB5, LAMB2, ITGB4, THY1, TGFBI, THBS4, FBN1	406	103	18058	4.31824	0.246425	0.0282854	0.0277197
KEGG_PATHWAY	bta04974:Protein digestion and absorption	15	2.96443	1.13e-06	COL16A1, COL14A1, DPP4, COL1A1, SLC8A3, COL3A1, COL1A2, COL5A1, COL6A2, COL5A2, COL6A1, COL6A3, COL8A1, COL21A1, COL6A6	202	130	8979	5.1289	0.000285	0.000286	0.000276
KEGG_PATHWAY	bta04512:ECM-receptor interaction	12	2.37154	4.27e-06	COL1A1, COL1A2, TNXB, ITGB5, LAMB2, ITGB4, COL6A2, COL6A1, ITGA11, COL6A3, COL6A6, THBS4	202	89	8979	5.99333	0.00108049	0.000543	0.000523
KEGG_PATHWAY	bta05165:Human papillomavirus infection	23	4.54545	1.2e-05	NOTCH2, FZD1, RB1, TNXB, ITGB5, LAMB2, ITGB4, WNT5A, UBR4, PIK3CB, THBS4, FOXO1, COL1A1, WNT11, COL1A2, MFNG, COL6A2, ITGA11, COL6A1, COL6A3, COL6A6, WNT2, SOS2	202	352	8979	2.90444	0.0030383	0.00101831	0.000982
KEGG_PATHWAY	bta04510:Focal adhesion	16	3.16206	4.29e-05	PDGFRA, TNXB, ITGB5, LAMB2, PDPK1, ITGB4, PIK3CB, THBS4, COL1A1, COL1A2, COL6A2, ITGA11, COL6A1, COL6A3, COL6A6, SOS2	202	201	8979	3.53835	0.010787	0.00257939	0.002488
KEGG_PATHWAY	bta05205:Proteoglycans in cancer	16	3.16206	5.08e-05	SMAD2, FZD1, ITGB5, PDPK1, WNT5A, ANK2, PIK3CB, DCN, COL1A1, WNT11, COL1A2, DROSHA, PLCE1, TLR4, WNT2, SOS2	202	204	8979	3.48631	0.0127644	0.00257939	0.002488
KEGG_PATHWAY	bta04390:Hippo signaling pathway	13	2.56917	0.000191	SMAD2, FZD1, CRB1, SMAD4, TGFB3, WNT5A, BMP5, GLI2, TGFBR2, BMP4, RASSF1, WNT11, WNT2	202	156	8979	3.70421	0.0471014	0.00807214	0.00778611
KEGG_PATHWAY	bta04350:TGF-beta signaling pathway	10	1.97628	0.000224	BMP4, SMAD2, SMAD4, TGFB3, CHRD, FMOD, DCN, BMP5, FBN1, TGFBR2	202	93	8979	4.77962	0.05501	0.00811404	0.00782653
KEGG_PATHWAY	bta04933:AGE-RAGE signaling pathway in diabetic complications	10	1.97628	0.000481	SMAD2, COL1A1, SMAD4, COL3A1, COL1A2, TGFB3, PLCE1, PIK3CB, FOXO1, TGFBR2	202	103	8979	4.31558	0.1147	0.0152851	0.0147435
KEGG_PATHWAY	bta05226:Gastric cancer	12	2.37154	0.000627	RB1, SMAD2, FZD1, SMAD4, WNT11, TGFB3, WNT5A, RARB, PIK3CB, WNT2, SOS2, TGFBR2	202	153	8979	3.48631	0.146803	0.0177047	0.0170774
