# Supplementary material for: Diversity in Cell Morphology, Composition, and Function among Adipose Depots in River Buffaloes
Source: Int J Mol Sci. 2023 May 7;24(9):8410. doi: 10.3390/ijms24098410 (PMC10179058; doi:10.3390/ijms24098410)
Supplement: Supplementary file 1 [file ijms-24-08410-s001.zip › Table S8.xlsx]

## Sheet: Sheet1
Table S8. Functional enrichment by the genes involved in the brown module.
Category	Term	Count	%	PValue	Genes	List Total	Pop Hits	Pop Total	Fold Enrichment	Bonferroni	Benjamini	FDR
GOTERM_BP_DIRECT	GO:0006099~tricarboxylic acid cycle	10	1.69492	2.17e-07	CS, FH, MDH2, IREB2, IDH3B, SUCLG2, SDHC, PDHB, DLAT, SDHB	519	30	16524	10.6127	0.000369	0.000197	0.000197
GOTERM_BP_DIRECT	GO:0032981~mitochondrial respiratory chain complex I assembly	13	2.20339	2.32e-07	NDUFA9, NDUFB9, NDUFA8, NDUFB8, NDUFA3, NDUFA10, OXA1L, NDUFS8, NDUFS4, TMEM126A, NDUFAF3, NDUFS1, NDUFAF1	519	59	16524	7.01519	0.000395	0.000197	0.000197
GOTERM_BP_DIRECT	GO:0006120~mitochondrial electron transport, NADH to ubiquinone	8	1.35593	1.47e-05	NDUFB9, NDUFA8, NDUFB8, NDUFS8, NDUFA10, NDUFS1, NDUFAF1, NDUFV2	519	27	16524	9.43353	0.0247253	0.00630393	0.00630022
GOTERM_BP_DIRECT	GO:0006511~ubiquitin-dependent protein catabolic process	21	3.55932	1.48e-05	MYLIP, XBP1, USP16, CUL5, PSMD13, UBA6, USP12, UBE4B, RNF7, UCHL3, TRPC4AP, UCHL5, UBE2R2, PSMC2, PSMD3, ARIH2, UBQLN1, UFD1, USP30, UBQLN2, UBL7	519	215	16524	3.10977	0.0249151	0.00630393	0.00630022
GOTERM_CC_DIRECT	GO:0005743~mitochondrial inner membrane	53	8.98305	1.73e-27	MRPS15, PHB1, MRPS10, MRPL37, MAIP1, MRPL4, MRPL3, MRPL2, MRPL1, CHCHD3, UQCRFS1, MRPL9, MRPL49, SDHC, MRPS7, MRPL45, MRPL46, SDHB, MRPS5, MRPL52, MRPS9, MRPL50, NDUFS8, NDUFS4, UQCRC1, TMEM126A, NDUFS1, SLC25A11, TOMM40, MRPS35, FECH, ABCB7, COX15, MRPS33, AK2, MRPL16, MRPL14, COX5B, PARL, MRPL54, MRPL55, HSPD1, LDHB, CYC1, NDUFV2, UQCC1, IMMT, TIMM44, ERAL1, MRPL24, SLC25A38, ATP5PO, NDUFAF3	543	300	20380	6.63069	7.58e-25	7.58e-25	7.35e-25
GOTERM_CC_DIRECT	GO:0005739~mitochondrion	76	12.8814	2.54e-18	PECR, PHB1, TACO1, MRPS10, ETFA, MRPL37, TXN2, ATP5IF1, NADK2, MRPL1, AIFM1, NARS2, IDH3B, PMPCB, AKT1, UQCRFS1, MRPL9, PRKACA, ACAD8, ELAC2, MRPL49, MRPL45, NIPSNAP2, MRPS9, UQCRC1, TMEM126A, VDAC2, SUCLG2, PFDN2, NDUFS1, MGARP, RAF1, SLC25A11, MMADHC, ATPAF1, URI1, FH, NLRX1, FECH, DIABLO, COX15, MRPS33, IREB2, AK2, GTPBP10, PDHB, MFF, SPATA7, SLC25A20, CYC1, NDUFV2, METTL9, RAB11FIP5, HSPA9, M…	543	920	20380	3.10049	1.11e-15	5.55e-16	5.39e-16
GOTERM_CC_DIRECT	GO:0005829~cytosol	136	23.0508	2.15e-12	FMR1, SYAP1, PREP, HIKESHI, VIRMA, IPO7, ZMIZ1, UROD, NARS2, LONP1, AKT1, KCMF1, ATG3, SH3GLB2, TRAPPC2L, CSNK2A1, STX8, WDR73, CARHSP1, DGKQ, TIPRL, GEMIN5, DXO, MAPKAPK5, GEMIN8, RAF1, PPID, ARL8B, HOMEZ, ILRUN, URI1, VCP, TSG101, STXBP3, PSMD13, FLII, IREB2, PXN, STK39, BAZ2A, COPS7A, HIF1A, GSPT1, SPATA7, RPAP3, FXR2, SPAST, PCBP1, ESD, DNAJC21, PCBP2, SMYD2, RDH14, NDUFV2, SNX5, ATP6V0A1, NA…	543	2814	20380	1.81392	9.39e-10	3.13e-10	3.04e-10
GOTERM_CC_DIRECT	GO:0005762~mitochondrial large ribosomal subunit	15	2.54237	5.36e-10	MRPL49, MRPL16, MRPL14, MRPL37, MRPL45, MRPL24, MRPL46, MRPL54, MRPL55, MRPL4, MRPL52, MRPL3, MRPL2, MRPL50, MRPL9	543	61	20380	9.22924	2.34e-07	5.85e-08	5.68e-08
GOTERM_CC_DIRECT	GO:0005737~cytoplasm	148	25.0847	2.03e-07	SH3GL3, PHB1, FMR1, NDUFA10, CASC3, PDCD2L, IPO5, SPATA24, KPNA6, AKT1, KPNA4, PRKACA, KPNA3, SH3GLB2, TRAPPC2L, UBE4B, VASH1, INPP4B, PRKAR1A, SPECC1L, CSNK2B, CMPK1, PLAA, MAPKAPK5, TARS2, RAF1, PPID, IDI1, URI1, VCP, GGNBP2, UBA6, FLII, IREB2, LPAR1, AK2, LPAR3, COPS7A, MTMR4, ARPP19, GLIS2, KLC4, LDHB, LDHA, FXR2, PCBP1, ESD, DNAJC21, PCBP2, SMYD2, NAE1, TBC1D15, NAA50, SRPK2, HSPA9, EIF2B3, …	543	3733	20380	1.48802	8.89e-05	1.78e-05	1.72e-05
GOTERM_CC_DIRECT	GO:0005634~nucleus	149	25.2542	2.42e-06	PHB1, CCNH, FMR1, RRP1, PREP, CCNC, HIKESHI, CASC3, VIRMA, PWP1, CARF, IPO5, CHCHD3, CREB3L1, SPATA24, KPNA6, LONP2, AKT1, KPNA4, PRKACA, ZNF445, KPNA3, TSPYL2, TLE4, ZNF19, SLC30A9, IK, TRAPPC2L, TSPYL1, CSNK2A1, UBE4B, CMPK1, ZSCAN23, PLAA, DXO, MAPKAPK5, ZSCAN25, PPID, HOMEZ, RNASEH2C, URI1, VCP, GGNBP2, UBA6, PSMD13, FLII, RTF2, HIF1A, TOR1AIP1, GLIS2, MBTD1, ATXN3, FXR2, SPAST, STK35, PCBP1,…	543	3923	20380	1.42552	0.00105512	0.000176	0.000171
GOTERM_CC_DIRECT	GO:0005753~mitochondrial proton-transporting ATP synthase complex	8	1.35593	5.06e-06	ATP5IF1, ATP5PF, ATP5F1A, ATP5PD, ATP5PB, ATP5PO, ATP5MK, ATP5F1C	543	27	20380	11.1207	0.00220952	0.000316	0.000307
GOTERM_CC_DIRECT	GO:0016607~nuclear speck	25	4.23729	1.26e-05	FYTTD1, ILRUN, POLDIP3, BAZ2A, HIKESHI, U2AF1, CASC3, VIRMA, HIF1A, TIMM50, PQBP1, GLIS2, RBM4, SUMO1, PABPN1, PCBP1, PRKACA, ATP6V0A1, SRPK2, IK, CSNK1A1, CDC5L, DGKQ, PRPF31, RAF1	543	336	20380	2.79258	0.005512	0.000691	0.00067
GOTERM_CC_DIRECT	GO:0005747~mitochondrial respiratory chain complex I	10	1.69492	0.00012	NDUFA9, NDUFB9, NDUFA8, NDUFB8, NDUFS8, NDUFA3, NDUFS4, NDUFA10, NDUFS1, NDUFV2	543	72	20380	5.21281	0.0508886	0.00580288	0.00563026
GOTERM_CC_DIRECT	GO:0005759~mitochondrial matrix	15	2.54237	0.000146	NDUFA9, MDH2, NDUFA10, ETFA, TIMM44, TFB2M, ERAL1, HSPE1, MAIP1, HSPD1, CS, PDP1, BDH1, LONP1, DLAT	543	166	20380	3.39147	0.0619292	0.00639251	0.00620235
GOTERM_CC_DIRECT	GO:0005763~mitochondrial small ribosomal subunit	7	1.18644	0.000207	MRPS9, MRPS15, MRPS35, MRPS33, MRPS10, MRPS7, MRPS5	543	33	20380	7.96138	0.0864189	0.00821579	0.00797139
GOTERM_CC_DIRECT	GO:0022624~proteasome accessory complex	5	0.847458	0.000292	PSMC5, PSMC6, PSMD13, PSMC2, PSMD3	543	13	20380	14.4355	0.119882	0.01064	0.0103235
GOTERM_CC_DIRECT	GO:0000502~proteasome complex	6	1.01695	0.000446	VCP, PSMC5, PSMD13, PSMC2, RAD23B, UCHL5	543	25	20380	9.00773	0.177271	0.0150065	0.0145601
GOTERM_CC_DIRECT	GO:0010494~cytoplasmic stress granule	8	1.35593	0.000543	RBM4, VCP, PABPC4, CAPRIN1, FMR1, CASC3, LARP4, PQBP1	543	54	20380	5.56033	0.211274	0.016948	0.0164438
GOTERM_CC_DIRECT	GO:0005654~nucleoplasm	79	13.3898	0.00164506	MRPS15, PHB1, FMR1, SYAP1, NKAP, CWC27, OSBPL11, CLINT1, IPO7, SENP6, ALKBH2, RBM4, MRPL2, ZMIZ1, UROD, NTMT1, XPO5, NARS2, KPNA6, LONP1, ARIH2, AKT1, KPNA4, GET3, CLIC2, KPNA3, COA7, CFAP45, TLE4, SH3GLB2, RBM17, TSPYL1, ELAC2, ZCRB1, UCHL3, RAD23B, MRPL46, SDHB, UCHL5, CMPK1, DXO, MAPKAPK5, PPID, HOMEZ, FYTTD1, URI1, VCP, COX15, FLII, STK39, COPS7A, RNF7, PDHB, SPATA7, SPAST, DHX33, CUX1, PCBP1…	543	2107	20380	1.40724	0.512996	0.0479261	0.0465004
GOTERM_CC_DIRECT	GO:0005730~nucleolus	31	5.25424	0.00180135	HOMEZ, MRPS15, TSG101, DDX24, FMR1, RRP1, OLA1, GTPBP10, RTF1, PWP1, TXN2, RPF1, RBM4, DHX33, VPS51, DNAJC21, POLR2I, GET3, DEDD, TSPYL2, HSPA9, SRPK2, PARP3, TSPYL1, ELP3, UCHL5, MRPS9, CMPK1, ZCCHC4, POLR3K, PPID	543	635	20380	1.83228	0.545202	0.0491995	0.0477359
GOTERM_MF_DIRECT	GO:0031593~polyubiquitin binding	8	1.35593	9.63e-06	BABAM2, VCP, AGL, UBQLN1, UFD1, RAD23B, UBQLN2, UBL7	473	30	18058	10.1807	0.00560133	0.00263536	0.00256303
GOTERM_MF_DIRECT	GO:0046872~metal ion binding	70	11.8644	1.45e-05	OLA1, GDE1, SOBP, PPP6C, ZC3H7A, ARIH2, PMPCB, UQCRFS1, RIOK2, GNAT1, GET3, BSN, ZNF445, VAV3, MYLIP, ZNF19, MYOF, SDHC, PEX2, HDHD2, SDHB, TGFBR1, ACAP3, NDUFS8, AEBP2, CSNK2B, UQCRC1, DXO, NDUFS1, ZNF677, ZSCAN25, ZMYND11, RAF1, GART, IDI1, FECH, RPE, IREB2, PXN, USP12, U2AF1, BAZ2A, ASAP2, SLC1A5, MTMR4, COX5B, PTGS2, HDAC8, HECTD1, SMYD2, BPNT1, CYC1, MBNL3, NDUFV2, LNPK, CRBN, RNF25, ADHFE1,…	473	1577	18058	1.69463	0.00841095	0.00263536	0.00256303
GOTERM_MF_DIRECT	GO:0005524~ATP binding	64	10.8475	1.48e-05	RYR1, MCM8, OLA1, NADK2, UBE2Q2, NARS2, LONP1, LONP2, AKT1, RIOK2, GET3, PRKACA, SCYL2, CCT2, ATP6AP1, KSR1, CSNK2A1, ITPK1, OXSR1, TGFBR1, BBS10, UBE2R2, DGKQ, TCP1, CMPK1, SUCLG2, SGK3, MAPKAPK5, TARS2, RAF1, GART, VCP, DDX24, ABCB7, UBA6, AK2, STK39, HSPD1, ATP5F1A, SPAST, DHX33, STK35, ABL2, MAP2K7, ABCF3, PMS1, HSPA9, SRPK2, NEK4, MMAB, CSNK1A1, MTHFS, BRAF, MAPK14, HSPE1, ACSF3, BCKDK, PSMC…	473	1399	18058	1.74651	0.00860457	0.00263536	0.00256303
GOTERM_MF_DIRECT	GO:0051082~unfolded protein binding	12	2.0339	1.81e-05	HSPA9, DNAJB2, CCT2, NUDC, VBP1, DNAJA3, TCP1, CANX, PFDN2, NDUFAF1, HSPE1, CLGN	473	88	18058	5.20603	0.0104862	0.00263536	0.00256303
GOTERM_MF_DIRECT	GO:0061608~nuclear import signal receptor activity	6	1.01695	5.7e-05	KPNA6, HIKESHI, KPNA4, KPNA3, TNPO2, IPO5	473	17	18058	13.4744	0.0326746	0.00664387	0.00646154
GOTERM_MF_DIRECT	GO:0046933~proton-transporting ATP synthase activity, rotational mechanism	5	0.847458	0.000131	ATP5F1A, ATP5PD, ATP5PB, ATP5PO, ATP5F1C	473	11	18058	17.3534	0.0737622	0.0127699	0.0124194
GOTERM_MF_DIRECT	GO:0003723~RNA binding	36	6.10169	0.000188	PRKCSH, POLDIP3, RPP30, U2AF1, CASC3, LARP1B, ENOX2, RBM4, MRPL2, MRPL1, DHX33, PABPN1, PCBP1, PCBP2, XPO5, RALY, NELFCD, MBNL3, LRRC47, RBM17, YTHDF3, ASCC1, PABPC4, SAMD4A, CDC5L, TFB2M, ZCRB1, LARP4, MRPL24, BICC1, MRPS5, MRPS9, CAPRIN1, DXO, DHX29, EIF3D	473	698	18058	1.96904	0.103712	0.0133653	0.0129985
GOTERM_MF_DIRECT	GO:0016887~ATPase activity	17	2.88136	0.000196	HSPA9, CCT2, VCP, MCM8, OLA1, HSPE1, HSPD1, PSMC5, SPAST, BBS10, PSMC6, PSMC2, TCP1, LONP1, LONP2, GET3, PMS1	473	217	18058	2.99087	0.108027	0.0133653	0.0129985
GOTERM_MF_DIRECT	GO:0003729~mRNA binding	16	2.71186	0.000206	FYTTD1, YTHDF3, TACO1, CNBP, FMR1, SAMD4A, CASC3, MRPS7, RBM4, FXR2, DHX33, PCBP1, PCBP2, XPO5, DXO, PAIP2	473	196	18058	3.11654	0.113346	0.0133653	0.0129985
GOTERM_MF_DIRECT	GO:0031625~ubiquitin protein ligase binding	17	2.88136	0.000397	HSPA9, CCT2, VCP, TSG101, CUL5, HM13, STX8, CASC3, HIF1A, HSPBP1, SUMO1, PRKAR1A, PCBP2, TCP1, UQCRC1, NAE1, PRKACA	473	231	18058	2.80961	0.206542	0.0231309	0.0224961
GOTERM_MF_DIRECT	GO:0003735~structural constituent of ribosome	21	3.55932	0.000457	MRPS15, MRPS35, RPLP1, MRPL49, MRPL16, MRPL14, MRPL37, MRPS7, MRPL24, MRPL46, MRPL54, MRPS5, MRPL55, MRPL4, MRPL52, MRPL3, MRPS9, MRPL2, MRPL1, RPLP2, MRPL9	473	330	18058	2.42948	0.233942	0.0242215	0.0235568
GOTERM_MF_DIRECT	GO:0043130~ubiquitin binding	9	1.52542	0.000568	DNAJB2, ILRUN, TSG101, USP16, NBR1, TAB3, PLAA, UCHL3, RAD23B	473	72	18058	4.7722	0.281784	0.0275743	0.0268175
GOTERM_MF_DIRECT	GO:0003730~mRNA 3'-UTR binding	8	1.35593	0.000758	RBM4, CARHSP1, FXR2, PABPC4, PCBP1, FMR1, GEMIN5, LARP4	473	58	18058	5.26587	0.357206	0.0339818	0.0330492
KEGG_PATHWAY	bta05020:Prion disease	38	6.44068	9.65e-14	RYR1, NDUFB9, NDUFB8, PSMD13, NDUFA10, COX5B, KLC4, PSMB7, ATP5F1A, CREB3L1, PSMD3, PSMB1, UQCRFS1, CYC1, PRKACA, NDUFV2, NDUFA9, ATP5PF, NDUFA8, ATP5PD, CSNK2A1, ATP5PB, NDUFA4, NDUFA3, SDHC, MAPK14, ATP5F1C, SDHB, PSMC5, PSMC6, NDUFS8, PSMC2, NDUFS4, CSNK2B, UQCRC1, ATP5PO, VDAC2, NDUFS1	285	282	8979	4.24539	2.7e-11	2.71e-11	2.55e-11
KEGG_PATHWAY	bta00190:Oxidative phosphorylation	26	4.40678	2.08e-12	NDUFB9, NDUFB8, COX15, NDUFA10, COX5B, ATP5F1A, UQCRFS1, CYC1, NDUFV2, ATP6V0A1, NDUFA9, ATP5PF, NDUFA8, ATP5PD, ATP6AP1, ATP5PB, NDUFA4, NDUFA3, SDHC, ATP5F1C, SDHB, NDUFS8, NDUFS4, UQCRC1, ATP5PO, NDUFS1	285	143	8979	5.72823	5.82e-10	2.92e-10	2.75e-10
KEGG_PATHWAY	bta04714:Thermogenesis	33	5.59322	3.34e-12	NDUFB9, NDUFB8, COX15, NDUFA10, COX5B, ATP5F1A, CREB3L1, UQCRFS1, SLC25A20, CYC1, PRKACA, NDUFV2, COA7, NDUFA9, COA4, ATP5PF, NDUFA8, COA3, ATP5PD, ATP5PB, NDUFA4, NDUFA3, SDHC, MAPK14, ATP5F1C, SDHB, NDUFS8, NDUFS4, UQCRC1, ATP5PO, NDUFAF3, NDUFS1, NDUFAF1	285	240	8979	4.33197	9.34e-10	3.13e-10	2.94e-10
KEGG_PATHWAY	bta05010:Alzheimer disease	43	7.28814	4.61e-12	NDUFB9, NDUFB8, PSMD13, NDUFA10, COX5B, PTGS2, KLC4, PSMB7, ATP5F1A, PSMD3, PSMB1, AKT1, UQCRFS1, NAE1, CYC1, MAP2K7, NDUFV2, NDUFA9, ATP5PF, NDUFA8, XBP1, ATP5PD, CSNK2A1, ATP5PB, NDUFA4, CSNK1A1, NDUFA3, SDHC, BRAF, ATP5F1C, SDHB, PSMC5, PSMC6, NDUFS8, PSMC2, NDUFS4, CSNK2B, UQCRC1, ATP5PO, VDAC2, NDUFS1, RAF1, PPID	285	402	8979	3.36997	1.29e-09	3.24e-10	3.04e-10
KEGG_PATHWAY	bta05012:Parkinson disease	35	5.9322	1.2e-11	NDUFB9, NDUFB8, PSMD13, NDUFA10, COX5B, TXN2, KLC4, PSMB7, ATP5F1A, PSMD3, PSMB1, UQCRFS1, CYC1, PRKACA, NDUFV2, NDUFA9, ATP5PF, NDUFA8, XBP1, ATP5PD, ATP5PB, NDUFA4, NDUFA3, SDHC, ATP5F1C, SDHB, PSMC5, PSMC6, NDUFS8, PSMC2, NDUFS4, UQCRC1, ATP5PO, VDAC2, NDUFS1	285	282	8979	3.91023	3.35e-09	6.73e-10	6.32e-10
KEGG_PATHWAY	bta05022:Pathways of neurodegeneration - multiple diseases	47	7.9661	1.72e-11	RYR1, NDUFB9, NDUFB8, VCP, TOMM40, PSMD13, NDUFA10, COX5B, PTGS2, KLC4, PSMB7, ATXN3, ATP5F1A, PSMD3, PSMB1, UQCRFS1, CYC1, MAP2K7, NDUFV2, NDUFA9, ATP5PF, NDUFA8, XBP1, ATP5PD, CSNK2A1, ATP5PB, NDUFA4, CSNK1A1, NDUFA3, SIGMAR1, SDHC, BRAF, MAPK14, ATP5F1C, SDHB, PSMC5, PSMC6, NDUFS8, PSMC2, NDUFS4, CSNK2B, UQCRC1, ATP5PO, VDAC2, NDUFS1, RAF1, PPID	285	490	8979	3.02193	4.81e-09	6.94e-10	6.52e-10
KEGG_PATHWAY	bta05208:Chemical carcinogenesis - reactive oxygen species	32	5.42373	1.73e-11	NDUFB9, NDUFB8, NDUFA10, PTEN, COX5B, HIF1A, ATP5F1A, AKT1, ABL2, UQCRFS1, CYC1, MAP2K7, NDUFV2, NDUFA9, ATP5PF, NDUFA8, ATP5PD, ATP5PB, NDUFA4, NDUFA3, SDHC, BRAF, MAPK14, ATP5F1C, SDHB, NDUFS8, NDUFS4, UQCRC1, ATP5PO, VDAC2, NDUFS1, RAF1	285	240	8979	4.2007	4.84e-09	6.94e-10	6.52e-10
KEGG_PATHWAY	bta05016:Huntington disease	36	6.10169	8.62e-11	NDUFB9, NDUFB8, PSMD13, NDUFA10, COX5B, KLC4, PSMB7, ATP5F1A, CREB3L1, PSMD3, PSMB1, UQCRFS1, CYC1, POLR2I, MAP2K7, NDUFV2, NDUFA9, ATP5PF, NDUFA8, ATP5PD, ATP5PB, NDUFA4, NDUFA3, SDHC, AP2B1, ATP5F1C, SDHB, PSMC5, PSMC6, NDUFS8, PSMC2, NDUFS4, UQCRC1, ATP5PO, VDAC2, NDUFS1	285	319	8979	3.55545	2.41e-08	3.03e-09	2.84e-09
KEGG_PATHWAY	bta05415:Diabetic cardiomyopathy	29	4.91525	1.45e-10	NDUFB9, NDUFB8, NDUFA10, PTEN, PDHB, COX5B, ATP5F1A, AKT1, UQCRFS1, CYC1, NDUFV2, NDUFA9, ATP5PF, NDUFA8, ATP5PD, ATP5PB, NDUFA4, NDUFA3, SDHC, MAPK14, ATP5F1C, SDHB, TGFBR1, NDUFS8, NDUFS4, UQCRC1, ATP5PO, VDAC2, NDUFS1	285	215	8979	4.24955	4.05e-08	4.52e-09	4.24e-09
KEGG_PATHWAY	bta05014:Amyotrophic lateral sclerosis	39	6.61017	2.68e-10	NDUFB9, NDUFB8, VCP, TOMM40, PSMD13, NDUFA10, COX5B, KLC4, PSMB7, ATP5F1A, PSMD3, PSMB1, UBQLN1, UQCRFS1, CYC1, NDUFV2, UBQLN2, NDUFA9, ATP5PF, NDUFA8, XBP1, ATP5PD, NUP133, ATP5PB, NDUFA4, NDUFA3, SIGMAR1, SDHC, MAPK14, ATP5F1C, SDHB, PSMC5, PSMC6, NDUFS8, PSMC2, NDUFS4, UQCRC1, ATP5PO, NDUFS1	285	384	8979	3.19975	7.52e-08	7.54e-09	7.09e-09
KEGG_PATHWAY	bta04932:Non-alcoholic fatty liver disease	20	3.38983	9.36e-07	NDUFA9, NDUFB9, NDUFA8, NDUFB8, XBP1, NDUFA4, NDUFA3, NDUFA10, SDHC, COX5B, MAPK14, SDHB, NDUFS8, NDUFS4, UQCRC1, UQCRFS1, AKT1, NDUFS1, CYC1, NDUFV2	285	164	8979	3.84211	0.000262	2.39e-05	2.25e-05
KEGG_PATHWAY	bta04141:Protein processing in endoplasmic reticulum	20	3.38983	1.94e-06	VCP, XBP1, PRKCSH, NGLY1, RPN1, UBE4B, RAD23B, HSPBP1, DNAJB2, ATXN3, CANX, UBQLN1, UFD1, PLAA, STUB1, STT3B, MAP2K7, SIL1, MBTPS2, UBQLN2	285	172	8979	3.6634	0.000543	4.37e-05	4.11e-05
KEGG_PATHWAY	bta01100:Metabolic pathways	83	14.0678	2.02e-06	GALNT11, NDUFA10, PTEN, THTPA, NADK2, UROD, IDH3B, UQCRFS1, DLAT, ACAD8, ATP6AP1, PGAM1, ITPK1, ALG14, SDHC, ALG10, SDHB, INPP4B, DPM2, NDUFS8, BDH1, ACOX1, DGKQ, NDUFS4, CMPK1, UQCRC1, SUCLG2, NDUFS1, GART, PAFAH1B2, NDUFB9, IDI1, NDUFB8, FH, FECH, COX15, RPE, RPN1, AK2, PDHB, SGMS2, MTMR4, COX5B, PTGS2, LDHB, LDHA, ATP5F1A, PTDSS1, FUT7, ESD, SMYD2, BPNT1, HTD2, CYC1, NDUFV2, AASDHPPT, ATP6V0A1…	285	1596	8979	1.63843	0.000566	4.37e-05	4.11e-05
KEGG_PATHWAY	bta00020:Citrate cycle (TCA cycle)	9	1.52542	3.8e-06	CS, FH, MDH2, IDH3B, SUCLG2, SDHC, PDHB, DLAT, SDHB	285	31	8979	9.14669	0.0010633	7.63e-05	7.16e-05
KEGG_PATHWAY	bta01200:Carbon metabolism	14	2.37288	4.95e-05	FH, GOT1, MDH2, RPE, PGAM1, SDHC, PDHB, SDHB, CS, ACOX1, ESD, IDH3B, SUCLG2, DLAT	285	112	8979	3.93816	0.0137775	0.000928	0.000872
KEGG_PATHWAY	bta03010:Ribosome	15	2.54237	0.000769	MRPS15, RPLP1, MRPL16, MRPS10, MRPL14, MRPS7, MRPL24, MRPS5, MRPL4, MRPL3, MRPS9, MRPL2, MRPL1, RPLP2, MRPL9	285	166	8979	2.84686	0.193802	0.013507	0.0126899
KEGG_PATHWAY	bta04723:Retrograde endocannabinoid signaling	14	2.37288	0.00103463	NDUFA9, NDUFB9, NDUFA8, NDUFB8, NDUFA4, NDUFA3, NDUFA10, PTGS2, MAPK14, NDUFS8, NDUFS4, NDUFS1, NDUFV2, PRKACA	285	152	8979	2.9018	0.251621	0.0171018	0.0160672
KEGG_PATHWAY	bta05230:Central carbon metabolism in cancer	9	1.52542	0.00129219	LDHB, LDHA, PGAM1, PTEN, AKT1, PDHB, SLC1A5, RAF1, HIF1A	285	68	8979	4.16981	0.303751	0.0201725	0.0189521
KEGG_PATHWAY	bta03013:Nucleocytoplasmic transport	11	1.86441	0.00341619	NUP133, XPOT, SUMO1, XPO5, KPNA6, XPO7, KPNA4, CASC3, KPNA3, TNPO2, IPO7	285	115	8979	3.01355	0.616407	0.0481403	0.0452279
KEGG_PATHWAY	bta03050:Proteasome	7	1.18644	0.00342635	PSMB7, PSMC5, PSMC6, PSMD13, PSMC2, PSMB1, PSMD3	285	47	8979	4.69227	0.6175	0.0481403	0.0452279
