# Supplementary material for: Diversity in Cell Morphology, Composition, and Function among Adipose Depots in River Buffaloes
Source: Int J Mol Sci. 2023 May 7;24(9):8410. doi: 10.3390/ijms24098410 (PMC10179058; doi:10.3390/ijms24098410)
Supplement: Supplementary file 1 [file ijms-24-08410-s001.zip › Table S9.xlsx]

## Sheet: Sheet1
Table S9. Functional enrichment by the genes involved in the blue module.
Category	Term	Count	%	PValue	Genes	List Total	Pop Hits	Pop Total	Fold Enrichment	Bonferroni	Benjamini	FDR
GOTERM_BP_DIRECT	GO:0006635~fatty acid beta-oxidation	23	2.08711	1.37e-17	ABCD2, ABCD3, ECHS1, ACAA2, ADIPOQ, HSD17B4, CPT1C, ACAT1, HADHB, HADHA, SLC25A17, CPT2, SCP2, AUH, ACOX2, EHHADH, PEX5, ECHDC1, ECHDC2, ACADM, ACAA1, ABCD1, DECR1	943	40	16524	10.0756	3.85e-14	3.85e-14	3.83e-14
GOTERM_BP_DIRECT	GO:0033539~fatty acid beta-oxidation using acyl-CoA dehydrogenase	8	0.725953	1.97e-07	ACADVL, ACADL, IVD, ETFDH, ETFB, ACADM, ACAD11, ACADS	943	10	16524	14.0182	0.000557	0.000278	0.000277
GOTERM_BP_DIRECT	GO:0006631~fatty acid metabolic process	15	1.36116	1.04e-06	MECR, PEDS1, CPT1C, ACADSB, AACS, SGPL1, MBLAC2, FABP4, GPAM, GPAT4, PRKAR2B, THEM4, PPARG, PPARA, ACOT4	943	53	16524	4.95928	0.00291697	0.000973	0.00097
GOTERM_BP_DIRECT	GO:0006099~tricarboxylic acid cycle	10	0.907441	2.95e-05	PDHA1, SUCLA2, IDH3G, OGDH, DLST, SUCLG1, ACO2, SDHA, IDH3A, DHTKD1	943	30	16524	5.84093	0.0798342	0.0207927	0.0207189
GOTERM_CC_DIRECT	GO:0005739~mitochondrion	134	12.1597	3.19e-30	TDRKH, MTFMT, ACAA2, ACSM1, ECI2, DCAF8, MTFR1L, NR3C1, CLU, LIPE, ABHD10, ABHD11, SCP2, FPGS, PDK3, VPS35, MMUT, ACAD11, PDK1, MCCC2, PDHX, BNIP3L, MECR, DGAT2, ACSL1, OXSM, MTUS1, MUL1, HDHD5, SDHA, CPT1C, GCAT, ARMCX3, TMEM135, GPD2, FDX1, VDAC1, SUCLG1, ALDH7A1, PI4K2A, AARS2, MAOB, AK3, ABHD6, ABHD5, GLYAT, ADH5, ACAT1, PRDX3, BCL2L13, PRDX5, FGGY, LDHD, THEM4, CERT1, PDZD8, PPARGC1B, DECR1,…	1002	920	20380	2.96247	1.8e-27	1.8e-27	1.73e-27
GOTERM_CC_DIRECT	GO:0005829~cytosol	239	21.6878	1.25e-18	IPO11, AHCYL1, PANK3, DCAF8, ALKBH8, LIPE, HERC4, AS3MT, BAIAP2L1, FLAD1, AKT2, VPS35, LGALS8, SKP1, NFKBIL1, OXSM, CMBL, POR, MYL6, ZFYVE16, MTHFD1, BIN1, CDC37, NHLRC2, ALDH7A1, CLOCK, VPS28, SKAP2, ANAPC16, EPB41, TEX264, SHMT1, VPS26A, SLAIN2, RPAP2, GABARAP, ADH5, FXR1, PRDX3, STRIP2, PRDX5, COMMD9, PPARGC1B, DECR1, PCK2, BTF3, ARL14EP, MICAL3, ERLIN2, PRDX6, CIDEC, SLC16A13, MSRA, CCDC88A, …	1002	2814	20380	1.72747	7.02e-16	3.51e-16	3.38e-16
GOTERM_CC_DIRECT	GO:0005759~mitochondrial matrix	41	3.72051	2.16e-17	MTFMT, ACSS3, ECHS1, ACSM1, AK3, DLST, ETFB, FOXO3, PRDX3, HMGCL, PDPR, PITRM1, ACADL, FPGS, DBT, PDK3, MMUT, ACADM, ACSS1, ACADS, CBR4, PDK1, MCCC2, PDHX, PDHA1, SIRT5, ACADSB, SIRT3, COQ5, PC, PCCA, TST, LACTB2, CLPP, IVD, FDX1, RPUSD3, PCCB, OGDH, HAGH, ISCU	1002	166	20380	5.02357	1.21e-14	4.05e-15	3.9e-15
GOTERM_CC_DIRECT	GO:0005777~peroxisome	23	2.08711	9.89e-12	HSDL2, ABCD2, PHYH, EPHX2, ECI2, HSD17B4, MUL1, PEX14, DHRS4, HMGCL, PRDX5, NUDT7, AMACR, SCP2, ACOX2, EHHADH, CAT, PEX5, ACOX3, ACAA1, CRAT, ACOT4, NUDT12	1002	77	20380	6.07538	5.57e-09	1.39e-09	1.34e-09
GOTERM_CC_DIRECT	GO:0005783~endoplasmic reticulum	71	6.44283	1.79e-09	KLB, KDELR1, CCDC47, ZFAND2B, TECR, ZDHHC2, UFL1, SCP2, POFUT1, NCK2, CHP1, TSPO, MAN1A1, TMED5, BNIP3L, MAP2K1, DGAT2, ACSL1, ANGEL1, ADIPOQ, DNAJB12, ZDHHC13, ELOVL6, TEX2, CPED1, HADHB, DNAJC1, NPC1, ASPH, PEX3, TRAPPC6B, ERP29, PLPP2, RTN3, NBAS, STAU1, ZDHHC20, INSIG1, MGST3, GPR85, TOR1AIP2, SELENOK, ATP2C1, AGPAT2, AGPAT3, SGPL1, NCSTN, PGRMC2, DDRGK1, GPAT4, ORMDL3, ARSG, KDSR, CERT1, CYB…	1002	668	20380	2.16181	1.01e-06	2.01e-07	1.94e-07
GOTERM_CC_DIRECT	GO:0005789~endoplasmic reticulum membrane	58	5.26316	7.98e-09	VKORC1L1, EDA, KDELR1, POMT1, TECR, ZDHHC2, UFL1, BSG, ABCD1, TMED5, DGAT2, DGAT1, DNAJB12, POR, MBLAC2, CYP2U1, ASPH, TMX2, TMBIM6, TKT, SEC22B, ATF6, PLPP2, AGPAT5, GRAMD1C, RTN3, SEC23A, FKBP2, TEX264, SAR1B, INSIG1, MGST3, PSEN2, FITM2, SELENOK, AGPAT3, PTDSS2, DDRGK1, GPAT4, TMEM67, SC5D, GPAT3, KDSR, PDZD8, BCAP31, NUS1, CYB5A, PNPLA7, EPHX1, PEDS1, ERLIN2, YIF1A, G6PC3, VAPB, SRPRA, PEMT, …	1002	514	20380	2.2951	4.49e-06	7.49e-07	7.21e-07
GOTERM_CC_DIRECT	GO:0005737~cytoplasm	254	23.049	1.23e-08	MAPKBP1, CCNJ, CCNI, DCAF8, ALKBH8, LIPE, RPS6KA5, PPP2R1B, SCP2, NAMPT, SOX8, LGALS8, TNS4, SKP1, PKNOX2, CXADR, ARMC9, RFX2, TALDO1, CSNK1D, DNAAF5, DICER1, CYP2U1, LRATD1, LRATD2, BIN1, CDC37, PIH1D2, SIK2, TLN1, VPS28, SKAP2, ATF4, OTULINL, TBCEL, MTMR3, SHMT1, DCUN1D3, TPRG1L, SLAIN2, TEX261, IQGAP1, RPAP2, FXR1, PRDX3, PRPSAP1, PRDX5, HLCS, PRKAR2B, CEP70, DMAC2L, CDK18, FZD3, GSTM1, INTS3,…	1002	3733	20380	1.38392	6.92e-06	9.89e-07	9.52e-07
GOTERM_CC_DIRECT	GO:0005778~peroxisomal membrane	12	1.08893	5.34e-07	TMEM135, PEX5L, ABCD2, ACBD5, ABCD3, PEX11A, PEX5, CAT, PEX1, ABCD1, TMEM35A, PEX14	1002	35	20380	6.97348	0.000301	3.76e-05	3.62e-05
GOTERM_CC_DIRECT	GO:0030176~integral component of endoplasmic reticulum membrane	19	1.72414	3.33e-06	DGAT2, MMGT1, CCDC47, AMFR, TECR, DNAJB12, FITM2, TEX261, DOLK, ELOVL6, CPT1C, KTN1, UBXN8, EMC3, EMC4, ESYT1, EMC7, TAPT1, MARCHF6	1002	105	20380	3.68045	0.00187071	0.000208	0.0002
GOTERM_CC_DIRECT	GO:0031966~mitochondrial membrane	15	1.36116	2.02e-05	SORD, ATPSCKMT, ABHD6, GATD3, DNM1, TMEM135, GPAM, TMX2, SLC25A30, PEMT, TSPO, TMBIM6, ACADM, ACAD11, ABCD1	1002	77	20380	3.96221	0.0112997	0.00113639	0.001094
GOTERM_CC_DIRECT	GO:0048471~perinuclear region of cytoplasm	42	3.81125	3.26e-05	RAB3B, SEC23A, CALCOCO2, BRI3, ZDHHC20, RAB1B, DCUN1D3, MTMR14, PSEN2, SLC1A3, NDRG2, CLU, HDAC6, FXR1, PRDX5, STX6, CERT1, ABCD1, RTRAF, ARFGEF1, SNAPIN, DGAT2, SORT1, AMFR, PDE4D, ANGEL1, ADIPOQ, TSC2, CSNK1D, DICER1, INHBA, SYNJ2BP, NMRAL1, PINK1, NPC1, APC, TAOK1, PICK1, NF2, ATXN10, FBXL5, PICALM	1002	426	20380	2.00529	0.0181931	0.00156259	0.00150431
GOTERM_CC_DIRECT	GO:0005743~mitochondrial inner membrane	33	2.99456	3.33e-05	MRS2, SLC25A1, PSEN2, SPG7, MRPL13, CLU, RCC1L, CPT2, FPGS, THEM4, NDUFV1, SLC25A25, DMAC2L, SURF1, MRPS23, COQ9, SDHA, MRPS6, DHODH, HADHB, AFG3L2, GATM, PINK1, PC, NDUFS7, CYP2U1, CHDH, NDUFS2, LETMD1, MICU1, SLC25A4, SLC25A14, SLC25A35	1002	300	20380	2.23733	0.0185767	0.00156259	0.00150431
GOTERM_CC_DIRECT	GO:0000139~Golgi membrane	32	2.90381	0.000129	RTN3, SEC23A, KDELR1, GOSR1, PSEN2, ARL1, ATP2C1, GABARAP, MGAT5, INPP5E, STX6, CHP1, PMEPA1, MAN1A1, RAB2A, BCAP31, ARFGEF1, COG7, MMGT1, GLCE, QPCTL, SLC35C1, ZDHHC13, CSNK1D, POMGNT1, IGF2R, SLC16A13, RGP1, CHPT1, SEC22B, BLZF1	1002	308	20380	2.11318	0.0703002	0.00560683	0.0053977
GOTERM_CC_DIRECT	GO:0005811~lipid particle	13	1.17967	0.000162	BCAP31, DGAT2, EDA, PNPLA7, OSBPL2, CIDEA, ABHD5, UBE2G2, CIDEC, LIPE, TMEM135, RAB18, PNPLA2	1002	71	20380	3.7241	0.0870958	0.00650836	0.00626559
GOTERM_CC_DIRECT	GO:0005794~Golgi apparatus	59	5.3539	0.000273	RAB3B, CHIC2, CBY1, ZDHHC2, BICD2, GOLGA4, AP3S1, TMED5, RAB2A, COG7, MMGT1, GLCE, PAQR3, SLC35C1, MTUS1, TSC2, NPC1, CSDE1, PEX5, KIFC3, TBC1D23, CD44, XPR1, RTN3, RAB1A, PKDCC, ZDHHC20, TNKS, RAB1B, ARL1, SELENOK, ATP2C1, NDRG2, STRN3, AP3M2, NCSTN, COMMD9, RAB20, MGAT5, ST3GAL4, CERT1, CLASP1, ARFGEF1, YIPF1, FKRP, SORT1, AMFR, YIPF4, FHDC1, IGF2R, PLEKHA8, SLC16A13, CCDC88A, APC, VAPB, RAB18,…	1002	736	20380	1.63046	0.142385	0.0102386	0.00985673
GOTERM_CC_DIRECT	GO:0016020~membrane	64	5.80762	0.00034	SLC44A3, FKBP15, DOC2A, DENND5B, PDE3B, CPOX, IL1RAP, LYST, DOC2G, LIPE, MFSD6, POFUT1, FLOT1, BBS9, SLC26A10, DGAT2, ACSL1, DCXR, PPP2R5A, TSC2, PRLR, DNM1, PPM1A, RAB30, CYP2U1, PEX5, PICK1, VDAC1, MGLL, PI4K2A, NAPA, MTMR3, DCTN2, LAMA1, PON2, TOR1AIP2, NAPG, STRN3, FXR1, PGRMC2, SC5D, CERT1, ATP6V1F, CYP2J2, CYB5A, RASL10B, TMEM120A, OSBPL2, DDHD2, DHCR24, LAMB1, LHFPL2, PLEKHA8, RGP1, PEX5L,…	1002	824	20380	1.57975	0.174277	0.0119665	0.0115201
GOTERM_CC_DIRECT	GO:0035869~ciliary transition zone	7	0.635209	0.000679	UNC119B, PCM1, MACIR, TMEM67, NPHP4, RPGRIP1L, NF2	1002	23	20380	6.19023	0.317802	0.0224886	0.0216497
GOTERM_CC_DIRECT	GO:0000502~proteasome complex	7	0.635209	0.00109523	PSMD10, USP14, PSMD7, PSMC3, PSMC1, ZFAND2B, PAAF1	1002	25	20380	5.69501	0.460413	0.0342562	0.0329785
GOTERM_CC_DIRECT	GO:0015630~microtubule cytoskeleton	13	1.17967	0.00147533	SEPTIN2, SRA1, SLAIN2, LYST, DNM1, CDC42EP4, TAOK1, DBT, MFN2, CCSER2, CHP1, HOXC8, PKNOX2	1002	90	20380	2.9379	0.564483	0.0433805	0.0417624
GOTERM_CC_DIRECT	GO:0005813~centrosome	36	3.26679	0.00154105	DCTN6, CCNJ, DCTN2, DCTN4, SLAIN2, SLC1A4, BICD2, GNAI1, IFT52, ODF2L, PCM1, PSMB5, PRKAR2B, TMEM67, PRKAR2A, CEP70, E2F1, NPHP4, ACADS, SLC18A2, TAPT1, RTRAF, BOD1, PPP2R5A, RPGRIP1L, SORBS1, MIB1, CCDC88A, KAT2B, APC, HOOK2, CROCC, KIFC3, IFT46, KIZ, ATF4	1002	418	20380	1.75171	0.580327	0.0433805	0.0417624
GOTERM_MF_DIRECT	GO:0050660~flavin adenine dinucleotide binding	15	1.36116	8.42e-07	ACADVL, SDHA, ACADSB, POR, ACADL, ACOX2, CHDH, IVD, LDHD, NOS1, ACOX3, ACADM, ACAD11, ACADS, DLD	883	60	18058	5.11268	0.000925	0.000542	0.000537
GOTERM_MF_DIRECT	GO:0004300~enoyl-CoA hydratase activity	7	0.635209	9.88e-07	HADHA, ECHS1, AUH, EHHADH, ECHDC1, ECHDC2, HSD17B4	883	9	18058	15.9061	0.00108417	0.000542	0.000537
GOTERM_MF_DIRECT	GO:0003824~catalytic activity	13	1.17967	1.58e-05	ECHS1, GPT2, ECI2, RCL1, ABHD11, HINT2, AUH, IMPDH1, EHHADH, ECHDC1, ECHDC2, ECHDC3, MOCS1	883	57	18058	4.6642	0.0172325	0.00575246	0.00570006
GOTERM_MF_DIRECT	GO:0016491~oxidoreductase activity	21	1.90563	2.6e-05	CBR1, HSDL2, OXNAD1, MECR, HSDL1, DCXR, TECR, SORD, HSD17B4, PEDS1, SDHA, OXR1, POR, DHRS7, PDPR, CHDH, SC5D, CYB5RL, NOS1, MMACHC, DECR1	883	145	18058	2.96183	0.0281382	0.00575246	0.00570006
GOTERM_MF_DIRECT	GO:0042803~protein homodimerization activity	50	4.53721	2.62e-05	TENM1, ABCD2, PANK3, ABCD3, TENM4, CALCOCO2, CIB2, ZDHHC2, PSMD7, RBPMS2, MMUT, NUDT16, IL6R, ABCD1, PDCD6IP, MME, CRPPA, GLCE, ADIPOQ, TSC2, ADRB3, DPYD, FDX1, CAT, GPD1, TKT, CEBPA, CEBPB, BLM, PDXK, SHMT1, HSD17B4, LRP4, FXR1, IRAK2, CRYM, ZBTB7B, GSS, BNIP3, EPHX2, CIDEA, COQ9, GRHL1, CCDC88A, VAPB, ERCC5, THRSP, MMACHC, KLKB1, MAP3K12	883	543	18058	1.88312	0.0283529	0.00575246	0.00570006
GOTERM_MF_DIRECT	GO:0016746~transferase activity, transferring acyl groups	9	0.816697	4.07e-05	AGPAT5, PDHX, CPT2, DGAT1, GPAT4, DBT, DLST, CRAT, AGPAT3	883	28	18058	6.57345	0.0437061	0.00744818	0.00738035
GOTERM_MF_DIRECT	GO:0042802~identical protein binding	74	6.71506	9.53e-05	ACADVL, AHCYL1, FBXO28, OPLAH, SLC6A4, ALAD, CDH2, FLAD1, C1QTNF6, NAMPT, MMUT, ACADM, YWHAG, DGAT1, HSBP1, DCXR, ADIPOQ, SORD, MUL1, DNM1, ALDH5A1, BIN1, IVD, PICK1, VDAC1, PPARG, MICU1, FBP1, PFKFB1, CEBPB, C1S, DCTN2, MAGED1, PEF1, PON2, ATL2, TPRG1L, FOXO4, SDSL, SELENOK, ADIPOR1, APCDD1, ADIPOR2, ADH5, CRYZ, PRDX3, PRPSAP1, CEP70, ERBB2, MFN1, MAPK1, PCBD1, DECR1, RTRAF, FKRP, AMFR, FN1, CAS…	883	956	18058	1.58301	0.0993962	0.0145045	0.0143724
GOTERM_MF_DIRECT	GO:0051539~4 iron, 4 sulfur cluster binding	10	0.907441	0.000106	NDUFS7, DPYD, ETFDH, TYW1, NDUFS2, ACO1, ACO2, NDUFV1, MOCS1, ISCU	883	40	18058	5.11268	0.109562	0.0145045	0.0143724
GOTERM_MF_DIRECT	GO:0046872~metal ion binding	109	9.89111	0.000185	ACSM1, JADE3, ALKBH8, PPP1CB, FPGS, MMUT, PHYH, MUL1, EBF4, DICER1, PRLR, ZFYVE16, THAP5, FDX1, PLA1A, MTMR3, SAR1B, GLO1, ARL1, SLC1A3, RPAP2, ACAT1, ZNHIT1, ERI3, NDUFV1, HMOX2, ZKSCAN1, DMAC2L, MICAL3, PPP5C, MAP3K15, NPLOC4, OGDH, ACO1, ACO2, DZIP3, ZNF891, RNF11, CALCOCO1, CALCOCO2, PDE3B, FHL3, LIMD1, DOC2G, GPHN, GLI3, SLC6A4, ALAD, MCEE, RNF212B, ING3, ZNF280B, PHF24, NOS1, RNF150, ADAMTS…	883	1577	18058	1.41353	0.183611	0.0225384	0.0223332
GOTERM_MF_DIRECT	GO:0008270~zinc ion binding	57	5.17241	0.000287	RERE, RNPEPL1, ZFAND3, ZFAND6, ZFAND5, ZFAND2B, MTR, ZFAND1, NR3C1, ALKBH8, ZDBF2, ALAD, NPEPPS, ZCWPW1, CA2, RNPEP, DPF3, ARIH1, NUDT12, MME, LANCL1, SORD, SIRT5, RABGGTA, PIAS2, SIRT3, AFG3L2, LACTB2, RARA, PPARG, PPARA, BLM, SEC23A, PDXK, AARS2, ZDHHC20, TNKS, SHMT1, ZCCHC9, UBR3, SPG7, ADH5, HDAC6, CRYZ, CZIB, ZMAT1, PITRM1, ZSWIM4, RXRG, MTA3, MARCHF6, TRIM44, QPCTL, NR1H3, MIB1, RNF146, MSR…	883	711	18058	1.63951	0.270397	0.0315209	0.0312338
GOTERM_MF_DIRECT	GO:0003995~acyl-CoA dehydrogenase activity	5	0.453721	0.000338	ACADVL, ACADL, ACADM, ACADS, ACADSB	883	8	18058	12.7817	0.309968	0.0337231	0.033416
GOTERM_MF_DIRECT	GO:0003988~acetyl-CoA C-acyltransferase activity	4	0.362976	0.000448	HADHB, ACAA2, SCP2, ACAA1	883	4	18058	20.4507	0.388342	0.040956	0.040583
KEGG_PATHWAY	bta01100:Metabolic pathways	200	18.1488	5.84e-32	AHCYL1, PANK3, ACSM1, ENO4, C1GALT1C1, SCP2, FLAD1, NAMPT, MMUT, MCCC2, PDHX, MECR, ACSL1, GLCE, OXSM, TALDO1, CMBL, GCAT, CYP2U1, MTHFD1, SUCLG1, ALDH7A1, PLPP2, ACOT4, PI4K2A, GNE, MTMR3, MAOB, SHMT1, MGST3, SDSL, PLA2G7, ADH5, PTDSS2, SGPL1, HLCS, LDHD, INPP5E, ST3GAL4, HMOX2, PCK2, GSTM1, PRDX6, ACADSB, ACER1, ALDH6A1, OGDH, ECHDC1, PEMT, KYAT1, EZH1, PIGS, HIBADH, MTMR14, TECR, AACS, KHK, MC…	510	1596	8979	2.20625	1.82e-29	1.83e-29	1.6e-29
KEGG_PATHWAY	bta00280:Valine, leucine and isoleucine degradation	27	2.45009	1.31e-19	ECHS1, ACAA2, HIBADH, AACS, ACAT1, HMGCL, MCEE, OXCT1, DBT, MMUT, ACADM, ACAA1, ACADS, MCCC2, BCKDHA, BCKDHB, ACADSB, HADHB, HADHA, ALDH6A1, PCCA, EHHADH, IVD, PCCB, ALDH7A1, DLD, ALDH9A1	510	51	8979	9.32076	4.07e-17	2.04e-17	1.79e-17
KEGG_PATHWAY	bta00640:Propanoate metabolism	20	1.81488	1.08e-16	BCKDHA, ACSS3, ECHS1, ACSS2, BCKDHB, HADHA, ALDH6A1, MCEE, SUCLA2, PCCA, EHHADH, DBT, PCCB, ECHDC1, SUCLG1, MMUT, ACOX3, ACSS1, ACADS, DLD	510	31	8979	11.3586	3.46e-14	1.13e-14	9.86e-15
KEGG_PATHWAY	bta01200:Carbon metabolism	34	3.0853	1e-15	ECHS1, ACSS2, SHMT1, DLST, SDSL, ENO4, ADH5, ACAT1, MCEE, MMUT, ACSS1, ACADS, IDH3A, PDHA1, IDH3G, GPT2, TALDO1, SDHA, ALDH6A1, PC, SUCLA2, PCCA, CAT, PCCB, OGDH, SUCLG1, ACO1, ACO2, ACOX3, TKT, ALDOA, FBP1, DLD, PFKM	510	112	8979	5.34464	3.12e-13	7.86e-14	6.88e-14
KEGG_PATHWAY	bta00071:Fatty acid degradation	21	1.90563	4.02e-14	ACADVL, ECHS1, ACAA2, ACSL1, ECI2, CPT1C, ACADSB, ADH5, ACAT1, HADHB, HADHA, ACADL, CPT2, CYP2U1, EHHADH, ACOX3, ACADM, ACAA1, ACADS, ALDH7A1, ALDH9A1	510	44	8979	8.40281	1.25e-11	2.13e-12	1.87e-12
KEGG_PATHWAY	bta04146:Peroxisome	28	2.54083	4.09e-14	ABCD2, ABCD3, PEX11A, ECI2, HSD17B4, HMGCL, PRDX5, SCP2, ACAA1, ABCD1, NUDT12, PHYH, ACSL1, EPHX2, PEX1, PEX14, DHRS4, PEX5L, NUDT7, SLC25A17, AMACR, ACOX2, PEX3, EHHADH, PEX5, CAT, ACOX3, CRAT	510	84	8979	5.86863	1.27e-11	2.13e-12	1.87e-12
KEGG_PATHWAY	bta01212:Fatty acid metabolism	23	2.08711	2.01e-13	ACADVL, MECR, ECHS1, ACAA2, ACSL1, OXSM, TECR, HSD17B4, ELOVL6, CPT1C, ACADSB, ACAT1, HADHB, HADHA, ACADL, CPT2, SCP2, EHHADH, ACOX3, ACADM, ACAA1, ACADS, CBR4	510	58	8979	6.98164	6.27e-11	8.98e-12	7.86e-12
KEGG_PATHWAY	bta00630:Glyoxylate and dicarboxylate metabolism	13	1.17967	3.28e-08	ACSS2, SHMT1, ACAT1, GRHPR, MCEE, PCCA, CAT, PCCB, ACO1, MMUT, ACO2, ACSS1, DLD	510	30	8979	7.62922	1.02e-05	1.28e-06	1.12e-06
KEGG_PATHWAY	bta00020:Citrate cycle (TCA cycle)	13	1.17967	5.08e-08	PDHA1, IDH3G, DLST, SDHA, PC, SUCLA2, OGDH, ACO1, SUCLG1, ACO2, DLD, IDH3A, PCK2	510	31	8979	7.38311	1.58e-05	1.77e-06	1.55e-06
KEGG_PATHWAY	bta04152:AMPK signaling pathway	25	2.2686	7.65e-08	PFKFB1, PFKFB3, IRS2, ADIPOR1, FOXO3, ADIPOR2, ADRA1A, LIPE, EEF2K, PPP2R1B, AKT2, EIF4EBP1, PCK2, RAB2A, INSR, ADIPOQ, PPP2R5A, TSC2, CPT1C, EEF2, G6PC3, AKT1S1, PPARG, FBP1, PFKM	510	123	8979	3.57843	2.39e-05	2.39e-06	2.09e-06
KEGG_PATHWAY	bta00620:Pyruvate metabolism	14	1.27042	5.49e-07	PDHA1, ACSS2, GLO1, ADH5, ACAT1, GRHPR, PC, LDHD, HAGH, ACSS1, ALDH7A1, DLD, ALDH9A1, PCK2	510	44	8979	5.60187	0.000171	1.56e-05	1.37e-05
KEGG_PATHWAY	bta00650:Butanoate metabolism	11	0.998185	1.63e-06	HADHA, HMGCL, ECHS1, ALDH5A1, OXCT1, EHHADH, ACSM1, L2HGDH, ACADS, AACS, ACAT1	510	28	8979	6.9166	0.000508	4.25e-05	3.72e-05
KEGG_PATHWAY	bta01230:Biosynthesis of amino acids	17	1.54265	2.34e-06	IDH3G, GPT2, SHMT1, ASNS, TALDO1, MTR, SDSL, ENO4, PC, CBS, CTH, ACO1, ACO2, TKT, ALDOA, PFKM, IDH3A	510	73	8979	4.1	0.000728	5.62e-05	4.92e-05
KEGG_PATHWAY	bta03320:PPAR signaling pathway	18	1.63339	3.64e-06	ACSL1, ADIPOQ, NR1H3, SORBS1, CPT1C, FABP4, ACADL, CPT2, SCP2, ACOX2, EHHADH, PPARG, ACOX3, ACADM, ACAA1, PPARA, RXRG, PCK2	510	84	8979	3.77269	0.00113568	8.14e-05	7.13e-05
KEGG_PATHWAY	bta00010:Glycolysis / Gluconeogenesis	15	1.36116	1.03e-05	PDHA1, ACSS2, ENO4, ADH5, MINPP1, G6PC3, ALDOA, ACSS1, FBP1, ALDH7A1, PFKM, DLD, PGM1, ALDH9A1, PCK2	510	64	8979	4.12638	0.00319306	0.000214	0.000187
KEGG_PATHWAY	bta04137:Mitophagy - animal	16	1.45191	1.12e-05	BNIP3L, CALCOCO2, BNIP3, FOXO3, GABARAP, MAPK9, BCL2L13, MAP1LC3B, MAPK8, PINK1, MRAS, E2F1, MFN1, TAX1BP1, MFN2, ATF4	510	73	8979	3.85882	0.0034845	0.000219	0.000192
KEGG_PATHWAY	bta04923:Regulation of lipolysis in adipocytes	14	1.27042	1.6e-05	INSR, PDE3B, ADCY3, ADRB1, IRS2, ABHD5, GNAI1, LIPE, FABP4, ADRB3, AKT2, ADORA1, MGLL, PNPLA2	510	58	8979	4.2497	0.00499241	0.000295	0.000259
KEGG_PATHWAY	bta00380:Tryptophan metabolism	12	1.08893	5.8e-05	HADHA, ECHS1, MAOB, EHHADH, CAT, DLST, KYAT1, ALDH7A1, DLD, ALDH9A1, ACAT1, DHTKD1	510	48	8979	4.40147	0.0179194	0.00100774	0.000882
KEGG_PATHWAY	bta00561:Glycerolipid metabolism	14	1.27042	8.07e-05	AGPAT5, DGAT2, DGAT1, AGPAT2, AGPAT3, GPAM, GPAT4, GPAT3, LPIN1, PLPP2, ALDH7A1, MGLL, PNPLA2, ALDH9A1	510	67	8979	3.67884	0.0248568	0.00132898	0.00116339
KEGG_PATHWAY	bta00062:Fatty acid elongation	9	0.816697	0.00015	HADHB, HADHA, MECR, ECHS1, ACAA2, TECR, THEM4, ELOVL6, ACOT4	510	29	8979	5.46389	0.045756	0.00234913	0.00205642
KEGG_PATHWAY	bta00260:Glycine, serine and threonine metabolism	11	0.998185	0.000165	GRHPR, GATM, MAOB, CBS, CHDH, SHMT1, CTH, SDSL, ALDH7A1, DLD, GCAT	510	45	8979	4.30366	0.0503079	0.00246565	0.00215843
KEGG_PATHWAY	bta04910:Insulin signaling pathway	20	1.81488	0.000275	MAP2K1, INSR, PDE3B, TSC2, IRS2, SORBS1, PPP1CB, MAPK9, LIPE, MAPK8, G6PC3, PRKAR2B, AKT2, PRKAR2A, EIF4EBP1, FLOT1, MAPK1, FBP1, RHOQ, PCK2	510	138	8979	2.55158	0.0822228	0.00391199	0.00342455
KEGG_PATHWAY	bta00410:beta-Alanine metabolism	9	0.816697	0.000494	HADHA, ALDH6A1, ECHS1, EHHADH, DPYD, ACOX3, ACADS, ALDH7A1, ALDH9A1	510	34	8979	4.66038	0.142892	0.00672381	0.00588602
KEGG_PATHWAY	bta04920:Adipocytokine signaling pathway	13	1.17967	0.000657	ACSL1, ADIPOQ, IRS2, ADIPOR1, CPT1C, ADIPOR2, MAPK9, MAPK8, G6PC3, AKT2, PPARA, RXRG, PCK2	510	72	8979	3.17884	0.185345	0.00856584	0.00749853
KEGG_PATHWAY	bta04932:Non-alcoholic fatty liver disease	21	1.90563	0.000947	CEBPA, INSR, ADIPOQ, NDUFB3, NR1H3, NDUFC2, IRS2, ADIPOR1, SDHA, ADIPOR2, MAPK9, MLXIPL, MAPK8, NDUFS7, AKT2, NDUFS2, PPARG, PPARA, NDUFV1, IL6R, ATF4	510	164	8979	2.25441	0.256003	0.011861	0.0103831
KEGG_PATHWAY	bta04211:Longevity regulating pathway	14	1.27042	0.00158505	INSR, ADIPOQ, ADCY3, TSC2, IRS2, FOXO3, ADIPOR1, ADIPOR2, AKT2, CAT, AKT1S1, EIF4EBP1, PPARG, ATF4	510	90	8979	2.73869	0.390385	0.0190816	0.016704
KEGG_PATHWAY	bta00564:Glycerophospholipid metabolism	15	1.36116	0.00211654	AGPAT5, PNPLA7, AGPAT2, AGPAT3, PTDSS2, GPAM, GPAT4, GPD2, GPD1, PEMT, CHPT1, GPAT3, LPIN1, PLPP2, PLA1A	510	104	8979	2.53931	0.483696	0.0245362	0.0214789
KEGG_PATHWAY	bta05208:Chemical carcinogenesis - reactive oxygen species	26	2.35935	0.0023161	MGST3, NDUFB3, GSTT1, FOXO3, MAPK9, AS3MT, MAPK8, AKT2, MAPK1, NDUFV1, CBR1, MAP2K1, GSTM1, GSTO1, EPHX2, EPHX1, NDUFC2, SDHA, ATP5F1D, NDUFS7, CAT, NDUFS2, VDAC1, SLC26A9, SLC25A4	510	240	8979	1.9073	0.51493	0.0251631	0.0220277
KEGG_PATHWAY	bta01240:Biosynthesis of cofactors	19	1.72414	0.0023314	VKORC1L1, PDXK, PANK3, GSS, SHMT1, UROS, OXSM, AK3, CPOX, NME4, GPHN, COQ5, DHODH, ALAD, MTHFD1, FLAD1, FPGS, MOCS1, DLD	510	152	8979	2.20074	0.517245	0.0251631	0.0220277
KEGG_PATHWAY	bta04140:Autophagy - animal	18	1.63339	0.00338565	RAB1A, MAP2K1, MTMR3, MTMR14, BNIP3, TSC2, IRS2, WIPI2, GABARAP, MAPK9, MAP1LC3B, MAPK8, MRAS, CTSL, AKT2, AKT1S1, MAPK1, CTSD	510	145	8979	2.18556	0.65289	0.0353236	0.0309222
KEGG_PATHWAY	bta04141:Protein processing in endoplasmic reticulum	20	1.81488	0.00394016	BCAP31, SEC23A, SAR1B, AMFR, DNAJB12, HSPA2, UBE2G2, MAPK9, DNAJC1, MAPK8, NPLOC4, ERP29, UBXN8, MAN1A1, ATF6, UBXN6, MARCHF6, SKP1, ATF4, SEC63	510	172	8979	2.0472	0.708221	0.0397829	0.0348259
